# Supplementary material for: Global distribution, climatic preferences and photosynthesis‐related traits of C4 eudicots and how they differ from those of C4 grasses
Source: Ecol Evol. 2023 Nov 12;13(11):e10720. doi: 10.1002/ece3.10720 (PMC10641307; doi:10.1002/ece3.10720)
Supplement: Supplementary file 1 — Appendix S1 [file ECE3-13-e10720-s001.zip]

Archive with 4 entries (4 files):
- ece310720-sup-0001-Figures.pdf
- ece310720-sup-0002-FigureA16.pdf
- ece310720-sup-0003-TableA1.xlsx
- ece310720-sup-0004-TableA2.xlsx
