# Supplementary material for: Global distribution, climatic preferences and photosynthesis‐related traits of C4 eudicots and how they differ from those of C4 grasses
Source: Ecol Evol. 2023 Nov 12;13(11):e10720. doi: 10.1002/ece3.10720 (PMC10641307; doi:10.1002/ece3.10720)
Supplement: Supplementary file 1 — Appendix S1 [file ECE3-13-e10720-s001.zip › ece310720-sup-0003-TableA1.xlsx]

## Sheet: Legend
Table A1: Dataset of all C4 species occurring here in the study, arranged by family (15 eudicot families) and by C4 grasses including their occurrences, synonyms, trait data and the corresponding sources. The first sheet gives the references and the reference number.

## Sheet: References
No.	References
1	Fisher, A.E., McDade, L.A., Kiel, C.A., Khoshravesh, R., Johnson, M.A., Stata, M., Sage, T.L. and Sage, R.F., 2015. Evolutionary history of Blepharis (Acanthaceae) and the origin of C4 photosynthesis in section Acanthodium. International Journal of Plant Sciences, 176(8), pp.770-790. https://doi.org/10.1086/683011.
2	Australia. Bureau of Flora and Australian Biological Resources Study, 1981. Flora of Australia (Vol. 4 - Phytolaccaceae to Chenopodiaceae). ISBN: 0-644-03442-4.
3	Bohley, K., Joos, O., Hartmann, H., Sage, R., Liede-Schumann, S. and Kadereit, G., 2015. Phylogeny of Sesuvioideae (Aizoaceae) - Biogeography, leaf anatomy and the evolution of C4 photosynthesis. Perspectives in Plant Ecology, Evolution and Systematics, 17(2), pp.116-130. https://doi.org/10.1016/j.ppees.2014.12.003.
4	Hartmann, H. E., & Gerbaulet, M. , 2017. Aizoaceae, pp.3-22. Springer Berlin Heidelberg. ISBN: 978-3-662-49259-8.
5	Rafinesque C.S. (1814). Botanica. Specchio delle Scienze o Giornale encicopledico di Sicilia 1: 86–88. OCLC 8466111.
6	Bohley, K., Winter, P.J. and Kadereit, G., 2017. A revision of Sesuvium (Aizoaceae, Sesuvioideae). Systematic Botany, 42(1), pp.124-147. https://doi.org/10.1600/036364417x694575.
7	Hassan, N.S., Thiede, J. and Liede-Schumann, S., 2005. Phylogenetic analysis of Sesuvioideae (Aizoaceae) inferred from nrDNA internal transcribed spacer (ITS) sequences and morphological data. Plant Systematics and Evolution, 255(3), pp.121-143. https://doi.org/10.1007/s00606-005-0357-x.
8	Thulin, M., Thiede, J. and Liede-Schumann, S., 2012. Phylogeny and taxonomy of Tribulocarpus(Aizoaceae): a paraphyletic species and an adaptive shift from zoochorous trample burrs to anemochorous nuts. Taxon, 61(1), pp.55-66. https://doi.org/10.1002/tax.611004.
9	African Plant Database (version 3.4.0). Conservatoire et Jardin botaniques de la Ville de Genève and South African National Biodiversity Institute, Pretoria. http://africanplantdatabase.ch. Accessed on: April 2020.
10	Hyde, M.A., Wursten, B.T., Ballings, P. and Coates Palgrave, M., 2021. Flora of Zimbabwe. https://www.zimbabweflora.co.zw. Accessed on: March-April 2020.
11	Täckholm, V. 1974. Students’ Flora of Egypt. 2nd ed. Cairo University, Cairo. B0007AG4P8.
12	Global Plants Database - https://plants.jstor.org. Accessed on: March-April 2020.
13	SDA, Agricultural Research Service, National Plant Germplasm System, 2019. Germplasm Resources Information Network (GRIN-Taxonomy). National Germplasm Resources Laboratory, Beltsville, Maryland. - https://npgsweb.ars-grin.gov/gringlobal/search. Accessed on: March-April 2020.
14	Beech, E., Rivers, M., Oldfield, S. and Smith, P.P., 2017. GlobalTreeSearch: The first complete global database of tree species and country distributions. Journal of Sustainable Forestry, 36(5), pp.454-489. https://doi.org/10.1080/10549811.2017.1310049.
15	World Flora Online, 2020. http://www.worldfloraonline.org. Accessed on: 22 March 2020.
16	Vollesen, K., 2000. Blepharis (Acanthaceae) a taxonomic revision. Royal Botanic Gardens, Kew. ISBN: 978-1900347938.
17	Sharma, M.C., Rathore, M.K., Batra, S., Singh, G.K., and Nagori, B.P., 2011. Pharmacognostical Studies on Inflorescences of Aerva pseudotomantosa Blatt & Hallb. International Journal of Pharmaceutical and Biological Archives, 2(5) pp.1509-1513.
18	E-Flora of Pakistan (2020). http://www.tropicos.org/Project/Pakistan. Accessed on: 22 April 2020.
19	E-Flora of North America - FNA Vol. 4 (2004). http://efloras.org/flora_page.aspx?flora_id=1. Accessed on: April-May 2020.
20	E-Flora of South China Botanical Garden Herbarium http://www.efloras.org/browse.aspx?flora_id=600. Accessed on: April-May 2020.
21	E-Flora of China - FOC Vol. 5 (2004). http://www.efloras.org/volume_page.aspx?volume_id=2005&flora_id=2. Accessed on: June 2020.
22	E-Flora of Bolivia - Catálogo de las Plantas Vasculares de Bolivia - Jørgensen, P. M., M. H. Nee & S. G. Beck. (eds.) (2014). - Cat. Pl. Vasc. Bolivia, Monogr. Syst. Bot. Missouri Bot. Gard. 127(1–2): i–viii, 1–1744. Missouri Botanical Garden Press, St. Louis. http://legacy.tropicos.org/NameSearch.aspx?projectid=13&langid=66. Accessed on: June 2020.
23	Baksh-Comeau, Y.S., Maharaj, S.S., Adams, C.D., Harris, S.A., Filer, D.L. and Hawthorne, W.D., 2016. An annotated checklist of the vascular plants of Trinidad and Tobago with analysis of vegetation types and botanical ‘hotspots’. Phytotaxa, 250(1), pp.1-431. https://doi.org/10.11646/phytotaxa.250.1.1.
24	Brazil Flora Group (2020). Brazilian Flora 2020 project - Projeto Flora do Brasil 2020. v393.274. Instituto de Pesquisas Jardim Botanico do Rio de Janeiro. Dataset/Checklist. doi:10.15468/1mtkaw.
25	Western Australian Herbarium (1998 - ). Florabase - the Western Australian Flora. Department of Biodiversity, Conservation and Attractions. https://florabase.dpaw.wa.gov.au/. Accessed on: June 2020
26	Flora of North America - FNA Vol. 21 (2006). http://www.efloras.org/florataxon.aspx?flora_id=1&taxon_id=242428447. Accessed on: June 2020.
27	E-Flora of China - FOC Vol. 20-21. http://www.efloras.org/florataxon.aspx?flora_id=2&taxon_id=242428447. Accessed on: June 2020.
28	Zhang, F. and Wan, F., 2017. Coastal Plain Yellowtops Flaveria bidentis (L.) Kuntze. Biological Invasions and Its Management in China, pp.153-161. Springer, Singapore. https://doi.org/10.1007/978-981-10-3427-5_11.
29	Powell, A.M., 1978. Systematics of Flaveria (Flaveriinae-Asteraceae). Annals of the Missouri Botanical Garden, 65(2), pp.590-636. JSTOR. https://doi.org/10.2307/2398862.
30	McKown, A.D., Moncalvo, J.M. and Dengler, N.G., 2005. Phylogeny of Flaveria (Asteraceae) and inference of C4 photosynthesis evolution. American Journal of Botany, 92(11), pp.1911-1928. https://doi.org/10.3732/ajb.92.11.1911.
31	Dimitri, M.J., and Orfila, E.N. 1986. Acerca del nuevo taxon Flaveria haumanii Dim et Orf. (Compositae) de la flora argentina. Sociedad Cientíﬁca Argentina: 1-13.
32	Turner, B.L., 1995. A new species of Flaveria (Asteraceae, Helenieae) from Oaxaca, Mexico. Phytologia, 78, pp.400-401. https://doi.org/10.5962/bhl.part.10066.
33	Turner, B.L., 1988. Taxonomic study of Chrysanthellum (Asteraceae, Coreopsideae). Phytologia, 64, pp.410-444. https://doi.org/10.5962/bhl.part.29749.
34	The Plant List (2013). Version 1.1. Published on the Internet; http://www.theplantlist.org/. Accessed on: March-September 2020.
35	Lady Bird Johnson Wildflower center - Plant Database. https://www.wildflower.org/plants/result.php?id_plant=HEPO. Accessed on: May 2020.
36	Natural Resources Conservation Service - Plants Database. https://plants.usda.gov/. Accessed on: May 2020.
37	Wunderlin, R. P., B. F. Hansen, A. R. Franck, and F. B. Essig. 2023. Atlas of Florida Plants. [S. M. Landry and K. N. Campbell (application development), USF Water Institute.] Institute for Systematic Botany, University of South Florida, Tampa. http://florida.plantatlas.usf.edu/. Accessed on: May 2020.
38	Turner, B.L., Nichols, H., Denny, G. and Doron, O., 2003. Atlas of the vascular plants of Texas. Sida, Bot. Misc. 24.(2). Bot. Res. Inst. Texas, Fort Worth.
39	Mishra, S.S., Moharana, S.K. and Dash, M.R., 2011. Review on Cleome gynandra. International Journal of Research in Pharmacy and Chemistry, 1(3), pp.681-689.
40	GBIF.org (2020), GBIF Home Page. Available from: https://www.gbif.org. Accessed on: May-September 2020.
41	Catalogue of Life: 2019 Annual Checklist, www.catalogueoflife.org. doi:10.48580/dfqz.
42	Flora of Australia - Vol 37 Asteraceae 1 ISBN: 9781486304158.
43	Sherff, E.E., 1926. Revision of the genus Isostigma Less. Botanical Gazette, 81(3), pp.241-257. https://doi.org/10.1086/333604.
44	Peter, G., 2009. Systematic revision of the genus Isostigma Less.(Asteraceae, Coreopsideae). Candollea, 64(1), pp.5-30.
45	Tropicos. https://www.tropicos.org/. Accessed on: May-September 2020.
46	Tadesse, M., 1990. Glossocardia and Neuractis (Compositae), New Records for Africa. Kew Bulletin, 45(1), pp.141-145. https://doi.org/10.2307/4114442.
47	Digital Flora of Karnataka - Indian Institute of Science. http://florakarnataka.ces.iisc.ac.in/hjcb2/index.php. Accessed on: May 2020.
48	Flora of China - FOC Vol. 6. http://www.efloras.org/florataxon.aspx?flora_id=2&taxon_id=126355. Accessed on: May 2020.
49	POWO (2020). Plants of the World Online. Facilitated by the Royal Botanic Gardens, Kew. Published on the Internet; http://www.plantsoftheworldonline.org/ Accessed on: March-December 2020.
50	Khoshravesh, R., Akhani, H., Sage, T.L., Nordenstam, B. and Sage, R.F., 2012. Phylogeny and photosynthetic pathway distribution in Anticharis Endl.(Scrophulariaceae). Journal of Experimental Botany, 63(15), pp.5645-5658. https://doi.org/10.1093/jxb/ers218.
51	Jacobs, S.W.L., 2001. Review of leaf anatomy and ultrastructure in the Chenopodiaceae (Caryophyllales). Journal of the Torrey Botanical Society, pp.236-253. https://doi.org/10.2307/3088716.
52	Ajao, A.A.N., Jimoh, M.A. and Saheed, S.A., 2017. Studies on anatomical characters indicating C3 and C4 photosynthetic metabolism in the genus Boerhavia L.(Nyctaginaceae). Taiwania, 62(3), p.265. https://doi.org/10.1016/j.sajb.2016.02.011.
53	Muhaidat, R., Sage, R.F. and Dengler, N.G., 2007. Diversity of Kranz anatomy and biochemistry in C4 eudicots. American Journal of Botany, 94(3), pp.362-381. https://doi.org/10.3732/ajb.94.3.362.
54	Muhaidat, R. and McKown, A.D., 2013. Significant involvement of PEP-CK in carbon assimilation of C4 eudicots. Annals of Botany, 111(4), pp.577-589. https://doi.org/10.1093/aob/mct017.
55	Muhaidat, R., Sage, T.L., Frohlich, M.W., Dengler, N.G. and Sage, R.F., 2011. Characterization of C3–C4 intermediate species in the genus Heliotropium L.(Boraginaceae): anatomy, ultrastructure and enzyme activity. Plant, Cell & Environment, 34(10), pp.1723-1736. https://doi.org/10.1111/j.1365-3040.2011.02367.x.
56	Beentje, H.J., Jeffrey, C. and Hind, D.J.N., 2005. Flora of Tropical East Africa. Compositae (Part 3). ISBN: 1-84246-106-0.
57	Bissinger, K., Khoshravesh, R., Kotrade, J.P., Oakley, J., Sage, T.L., Sage, R.F., Hartmann, H.E. and Kadereit, G., 2014. Gisekia (Gisekiaceae): phylogenetic relationships, biogeography, and ecophysiology of a poorly known C4 lineage in the Caryophyllales. American Journal of Botany, 101(3), pp.499-509. https://doi.org/10.3732/ajb.1300279.
58	Bingham, M.G., Willemen, A., Wursten, B.T., Ballings, P. and Hyde, M.A. (2023). Flora of Zambia: https://www.zambiaflora.com/index.php. Accessed on: June 2020.
59	Doostmohammadi, M., Malekmohammadi, M., Djamali, M. and Akhani, H., 2020. Is Pteropyrum a pathway to C4 evolution in Polygonaceae? An integrative approach to the taxonomy and anatomy of Pteropyrum (C3), an immediate relative of Calligonum (C4). Botanical Journal of the Linnean Society, 192(2), pp.369-400. https://doi.org/10.1093/botlinnean/boz079.
60	Ocampo, G., Koteyeva, N.K., Voznesenskaya, E.V., Edwards, G.E., Sage, T.L., Sage, R.F. and Columbus, J.T., 2013. Evolution of leaf anatomy and photosynthetic pathways in Portulacaceae. American Journal of Botany, 100(12), pp.2388-2402. https://doi.org/10.3732/ajb.1300094.
61	Voznesenskaya, E.V., Koteyeva, N.K., Edwards, G.E. and Ocampo, G., 2010. Revealing diversity in structural and biochemical forms of C4 photosynthesis and a C3–C4 intermediate in genus Portulaca L.(Portulacaceae). Journal of Experimental Botany, 61(13), pp.3647-3662. https://doi.org/10.1093/jxb/erq178.
62	Native Plants of Hawaii: http://nativeplants.hawaii.edu/index/. Accessed on: June 2020.
63	Johns, L., 2019. Field guide to common saltmarsh plants of Queensland. State of Queensland.
64	Ramella, L., 2016. Nomenclature, typifications and new synonymes in the family Amaranthaceae of the Flora of Paraguay. Candollea, 71(2), pp.311-326. https://doi.org/10.15553/c2016v712a16.
65	Bernal, R., Gradstein, S.R. and Celis, M., 2015. Catálogo de plantas y líquenes de Colombia. Instituto de Ciencias Naturales, Universidad Nacional de Colombia, Bogotá. http://catalogoplantasdecolombia.unal.edu.co.
66	Sage, R.F., Sage, T.L., Pearcy, R.W. and Borsch, T., 2007. The taxonomic distribution of C4 photosynthesis in Amaranthaceae sensu stricto. American Journal of Botany, 94(12), pp.1992-2003. https://doi.org/10.3732/ajb.94.12.1992.
67	Peter, G. and Katinas, L., 2003. A new type of Kranz anatomy in Asteraceae. Australian Journal of Botany, 51(2), pp.217-226. https://doi.org/10.1071/bt02080.
68	Schütze, P., Freitag, H. and Weising, K., 2003. An integrated molecular and morphological study of the subfamily Suaedoideae Ulbr.(Chenopodiaceae). Plant Systematics and Evolution, 239(3), pp.257-286. https://doi.org/10.1007/s00606-003-0013-2.
69	Sage, R.F., Christin, P.A. and Edwards, E.J., 2011. The C4 plant lineages of planet Earth. Journal of experimental botany, 62(9), pp.3155-3169. https://doi.org/10.1093/jxb/err048.
70	Pyankov, V.I., Gunin, P.D., Tsoog, S. and Black, C.C., 2000. C4 plants in the vegetation of Mongolia: their natural occurrence and geographical distribution in relation to climate. Oecologia, 123(1), pp.15-31. https://doi.org/10.1007/s004420050985.
71	Pyankov, V.I., Ziegler, H., Akhani, H., Deigele, C. and Luettge, U., 2010. European plants with C4 photosynthesis: geographical and taxonomic distribution and relations to climate parameters. Botanical Journal of the Linnean Society, 163(3), pp.283-304. https://doi.org/10.1111/j.1095-8339.2010.01062.x.
72	Pyankov, V., Black, C., Stichler, W. and Ziegler, H., 2002. Photosynthesis in Salsola species (Chenopodiaceae) from Southern Africa relative to their C4 syndrome origin and their African-Asian arid zone migration pathways. Plant Biology, 4(01), pp.62-69. https://doi.org/10.1055/s-2002-20437.
73	Akhani, H., Edwards, G., & Roalson, E. H. (2007). Diversification of the Old World Salsoleae sl (Chenopodiaceae): Molecular phylogenetic analysis of nuclear and chloroplast data sets and a revised classification. International Journal of Plant Sciences, 168(6), 931-956. https://doi.org/10.1086/518263.
74	Schüssler, C., Freitag, H., Koteyeva, N., Schmidt, D., Edwards, G., Voznesenskaya, E. and Kadereit, G., 2017. Molecular phylogeny and forms of photosynthesis in tribe Salsoleae (Chenopodiaceae). Journal of Experimental Botany, 68(2), pp.207-223. https://doi.org/10.1093/jxb/erw432.
75	Voznesenskaya, E.V., Koteyeva, N.K., Akhani, H., Roalson, E.H. and Edwards, G.E., 2013. Structural and physiological analyses in Salsoleae (Chenopodiaceae) indicate multiple transitions among C3, intermediate, and C4 photosynthesis. Journal of Experimental Botany, 64(12), pp.3583-3604. https://doi.org/10.1093/jxb/ert191.
76	Kadereit, G., Ackerly, D. and Pirie, M.D., 2012. A broader model for C4 photosynthesis evolution in plants inferred from the goosefoot family (Chenopodiaceae ss). Proceedings of the Royal Society B: Biological Sciences, 279(1741), pp.3304-3311. https://doi.org/10.1098/rspb.2012.0440.
77	Kadereit, G., Mavrodiev, E.V., Zacharias, E.H. and Sukhorukov, A.P., 2010. Molecular phylogeny of Atripliceae (Chenopodioideae, Chenopodiaceae): implications for systematics, biogeography, flower and fruit evolution, and the origin of C4 photosynthesis. American Journal of Botany, 97(10), pp.1664-1687. https://doi.org/10.3732/ajb.1000169.
78	Kadereit, G. and Freitag, H., 2011. Molecular phylogeny of Camphorosmeae (Camphorosmoideae, Chenopodiaceae): Implications for biogeography, evolution of C4‐photosynthesis and taxonomy. Taxon, 60(1), pp.51-78. https://doi.org/10.1002/tax.601006.
79	Freitag, H. and Kadereit, G., 2014. C3 and C4 leaf anatomy types in Camphorosmeae (Camphorosmoideae, Chenopodiaceae). Plant Systematics and Evolution, 300(4), pp.665-687. https://doi.org/10.1007/s00606-013-0912-9.
80	Kadereit, G., Lauterbach, M., Pirie, M.D., Arafeh, R. and Freitag, H., 2014. When do different C4 leaf anatomies indicate independent C4 origins? Parallel evolution of C4 leaf types in Camphorosmeae (Chenopodiaceae). Journal of Experimental Botany, 65(13), pp.3499-3511. https://doi.org/10.1093/jxb/eru169.
81	Shepherd, K.A., Macfarlane, T.D. and Waycott, M., 2005. Phylogenetic analysis of the Australian Salicornioideae (Chenopodiaceae) based on morphology and nuclear DNA. Australian Systematic Botany, 18(1), pp.89-115. https://doi.org/10.1071/sb04031.
82	Voznesenskaya, E.V., Akhani, H., Koteyeva, N.K., Chuong, S.D., Roalson, E.H., Kiirats, O., Franceschi, V.R. and Edwards, G.E., 2008. Structural, biochemical, and physiological characterization of photosynthesis in two C4 subspecies of Tecticornia indica and the C3 species Tecticornia pergranulata (Chenopodiaceae). Journal of Experimental Botany, 59(7), pp.1715-1734. https://doi.org/10.1093/jxb/er…
83	Sage, R.F., 2017. A portrait of the C4 photosynthetic family on the 50th anniversary of its discovery: species number, evolutionary lineages, and Hall of Fame. Journal of Experimental Botany, 68(2), pp.e11-e28. https://doi.org/10.1093/jxb/erx005.
84	Wen, Z.B., Zhang, M.L., Zhu, G.L. and Sanderson, S.C., 2010. P hylogeny of Salsoleae sl (Chenopodiaceae) based on DNA sequence data from ITS, psbB–psbH, and rbcL, with emphasis on taxa of northwestern China. Plant Systematics and Evolution, 288(1), pp.25-42. https://doi.org/10.1007/s00606-010-0310-5.
85	Wang, R.Z., 2007. C4 plants in the deserts of China: occurrence of C4 photosynthesis and its morphological functional types. Photosynthetica, 45(2), pp.167-171. https://doi.org/10.1007/s11099-007-0028-y.
86	Lyu, M.J.A., Gowik, U., Kelly, S., Covshoff, S., Mallmann, J., Westhoff, P., Hibberd, J.M., Stata, M., Sage, R.F., Lu, H. and Wei, X., 2015. RNA-Seq based phylogeny recapitulates previous phylogeny of the genus Flaveria (Asteraceae) with some modifications. BMC evolutionary biology, 15(1), pp.1-14. https://doi.org/10.1186/s12862-015-0399-9.
87	Smith, B.N. and Turner, B.L., 1975. Distribution of Kranz syndrome among Asteraceae [Anatomical and physiological characters, related to aspects of the carbon fixation process]. American Journal of Botany. https://doi.org/10.1002/j.1537-2197.1975.tb14082.x.
88	Kellogg, E.A., 1999. Phylogenetic aspects of the evolution of C4 photosynthesis. C4 Plant Biology, 12, pp.411-444. https://doi.org/10.1016/b978-012614440-6/50013-6.
89	Hansen, D.R., 2012. The molecular phylogeny of Pectis L.(Tageteae, Asteraceae), with implications for taxonomy, biogeography, and the evolution of C4 photosynthesis.
90	Hansen, D.R., Jansen, R.K., Sage, R.F., Villaseñor, J.L. and Simpson, B.B., 2016. Molecular phylogeny of Pectis (Tageteae, Asteraceae), a C4 genus of the Neotropics, and its sister genus Porophyllum. Lundellia, 19(1), pp.6-38. https://doi.org/10.25224/1097-993x-19.1.6.
91	Feodorova, T.A., Voznesenskaya, E.V., Edwards, G.E. and Roalson, E.H., 2010. Biogeographic patterns of diversification and the origins of C4 in Cleome (Cleomaceae). Systematic Botany, 35(4), pp.811-826. https://doi.org/10.1600/036364410x539880.
92	Patchell, M.J., Roalson, E.H. and Hall, J.C., 2014. Resolved phylogeny of Cleomaceae based on all three genomes. Taxon, 63(2), pp.315-328. https://doi.org/10.12705/632.17.
93	Kool, A., 2012. Desert plants and deserted islands: systematics and ethnobotany in Caryophyllaceae (Doctoral dissertation, Acta Universitatis Upsaliensis).
94	Pearcy, R.W. and Troughton, J., 1975. C4 photosynthesis in tree form Euphorbia species from Hawaiian rainforest sites. Plant Physiology, 55(6), pp.1054-1056. https://doi.org/10.1104/pp.55.6.1054.
95	Yang, Y.A. and Berry, P.E., 2011. Phylogenetics of the Chamaesyce clade (Euphorbia, Euphorbiaceae): Reticulate evolution and long‐distance dispersal in a prominent C4 lineage. American Journal of Botany, 98(9), pp.1486-1503. https://doi.org/10.3732/ajb.1000496.
96	Christin, P.A., Sage, T.L., Edwards, E.J., Ogburn, R.M., Khoshravesh, R. and Sage, R.F., 2011. Complex evolutionary transitions and the significance of C3-C4 intermediate forms of photosynthesis in Molluginaceae. Evolution: International Journal of Organic Evolution, 65(3), pp.643-660. https://doi.org/10.1111/j.1558-5646.2010.01168.x.
97	Lauterbach, M., van der Merwe, P.D.W., Keßler, L., Pirie, M.D., Bellstedt, D.U. and Kadereit, G., 2016. Evolution of leaf anatomy in arid environments–a case study in southern African Tetraena and Roepera (Zygophyllaceae). Molecular Phylogenetics and Evolution, 97, pp.129-144. https://doi.org/10.1016/j.ympev.2016.01.002.
98	Lauterbach, M., Zimmer, R., Alexa, A.C., Adachi, S., Sage, R., Sage, T., MacFarlane, T., Ludwig, M. and Kadereit, G., 2019. Variation in leaf anatomical traits relates to the evolution of C4 photosynthesis in Tribuloideae (Zygophyllaceae). Perspectives in Plant Ecology, Evolution and Systematics, 39, p.125463. https://doi.org/10.1016/j.ppees.2019.125463.
99	Akhani, H., Ghasemkhani, M., Chuong, S.D. and Edwards, G.E., 2008. Occurrence and forms of Kranz anatomy in photosynthetic organs and characterization of NAD-ME subtype C4 photosynthesis in Blepharis ciliaris (L.) BL Burtt (Acanthaceae). Journal of Experimental Botany, 59(7), pp.1755-1765. https://doi.org/10.1093/jxb/ern020.
100	Muhaidat, R., McKown, A.D., Al-Khateeb, W., Al-Shreideh, M., Domi, Z.B., Hussein, E. and El-Oqlah, A., 2012. Full assessment of C4 photosynthesis in Blepharis attenuata Napper (Acanthaceae) from Jordan: evidence from leaf anatomy and key C4 photosynthetic enzymes. Asian Journal of Plant Sciences, 11(5), pp.206-216. https://doi.org/10.3923/ajps.2012.206.216.
101	Abd El-Ghani, M.M., 1997. Phenology of ten common plant species in western Saudi Arabia. Journal of Arid Environments, 35(4), pp.673-683. https://doi.org/10.1006/jare.1996.0193.
102	Bohley, K., Schröder, T., Kesselmeier, J., Ludwig, M. and Kadereit, G., 2019. C4-like photosynthesis and the effects of leaf senescence on C4-like physiology in Sesuvium sesuvioides (Aizoaceae). Journal of Experimental Botany, 70(5), pp.1553-1565. https://doi.org/10.1093/jxb/erz011.
103	Schmidt, D. (2015). Evolution der Phosphoenolpyruvatcarboxylase in den Camphorosmeae (Chenopodiaceae) - Masterthesis
104	Koteyeva, N.K., Voznesenskaya, E.V. and Edwards, G.E., 2015. An assessment of the capacity for phosphoenolpyruvate carboxykinase to contribute to C4 photosynthesis. Plant Science, 235, pp.70-80. https://doi.org/10.1016/j.plantsci.2015.03.004.
105	Flora of West Tropical Africa Chenopodiaceae, J. P. M. Brenan. Flora of West Tropical Africa 1:1. 1954. ISBN-13: ‎978-1842462478.
106	Akhani, H., Barroca, J., Koteeva, N., Voznesenskaya, E., Franceschi, V., Edwards, G., Ghaffari, S.M. and Ziegler, H., 2005. Bienertia sinuspersici (Chenopodiaceae): a new species from Southwest Asia and discovery of a third terrestrial C4 plant without Kranz anatomy. Systematic Botany, 30(2), pp.290-301. https://doi.org/10.1600/0363644054223684.
107	Voznesenskaya, E.V., Koteyeva, N.K., Edwards, G.E. and Ocampo, G., 2017. Unique photosynthetic phenotypes in Portulaca (Portulacaceae): C3-C4 intermediates and NAD-ME C4 species with Pilosoid-type Kranz anatomy. Journal of Experimental Botany, 68(2), pp.225-239. https://doi.org/10.1093/jxb/erw393.
108	Muhaidat, R., Brake, M.H., Al Zoubi, M., Colautti, R.I., Al-Nasser, A., Awawdeh, M., Al-Batayneh, K., Al Khateeb, W., McKown, A.D., Lahham, J. and El-Oqlah, A., 2018. Integrating morphological characters, molecular markers, and distribution patterns to assess the identity of Blepharis species from Jordan. Botanical studies, 59(1), pp.1-15. https://doi.org/10.1186/s40529-018-0234-x.
109	Grigore, M.N., Toma, C., Zamfirache, M., Boscaiu, M., Olteanu, Z. and Cojocaru, D., 2012. Ecological anatomy in halophytes with C4 photosynthesis: discussing adaptatve features in endangered ecosystems. Carpathian Journal of Earth and Environmental Sciences, 7(2), pp.13-21.
110	Halophytes Database. https://www.sussex.ac.uk/affiliates/halophytes. Accessed on: November 2020.
111	Urs Eggli (Hrsg.): Sukkulenten-Lexikon. Zweikeimblättrige Pflanzen (Dicotyledonen). Eugen Ulmer, Stuttgart 2002, ISBN: 3-8001-3915-4, S. 115.
112	Hawaiian flora at botany.si.edu. https://naturalhistory2.si.edu/botany/hawaiianflora/query.cfm. Accessed on: November 2020.
113	Batanouny, K.H., Stichler, W. and Ziegler, H., 1991. Photosynthetic pathways and ecological distribution of Euphorbia species in Egypt. Oecologia, 87, pp.565-569. https://doi.org/10.1007/bf00320421.
114	Flora of North America - FNA Vol. 12. http://www.efloras.org/volume_page.aspx?volume_id=1012&flora_id=1. Accessed on: November 2020.
115	Flora Vascular de Canarias. http://www.floradecanarias.com. Accessed on: November 2020.
116	The Encyclopedia of succulents. http://www.llifle.com/Encyclopedia/SUCCULENTS/Family/. Accessed on: November 2020.
117	Calflora - Information on wild California plants. https://www.calflora.org/. Accessed on: November 2020.
118	Kadereit, G., Borsch, T., Weising, K. and Freitag, H., 2003. Phylogeny of Amaranthaceae and Chenopodiaceae and the evolution of C4 photosynthesis. International Journal of Plant Sciences, 164(6), pp.959-986. https://doi.org/10.1086/378649.
119	Hyde, M.A., Wursten, B.T., Ballings, P. & Coates Palgrave, M. (2023). Flora of Mozambique: https://www.mozambiqueflora.com/index.php. Accessed on: November 2020.
120	Peter, G., 2004. The genus Isostigma (Asteraceae, Heliantheae) in Argentina: Two new records and notes on distribution. Darwiniana, nueva serie, 42(1-4), pp.207-215.
121	Flora of the Galapagos Islands Ira Loren Wiggings, Ducan M. Porter, Edward F. Anderson. Stanford University Press Stanford, California. ISBN-13: 978-0804707329.
122	Geethalakshmi, R., Sarada, D.V.L. and Ramasamy, K., 2010. Trianthema decandra L: a review on its phytochemical and pharmacological profile. International Journal of Engineering, Science and Technology, 2, pp.976-979.
123	Narbona, E., Ortiz, P.L. and Arista, M., 2002. Functional andromonoecy in euphorbia (euphorbiaceae). Annals of Botany, 89(5), pp.571-577. https://doi.org/10.1093/aob/mcf099.
124	K Vyas, G., Kumar, V., Sharma, R., Sharma, R.A., Sharma, S., Singh, J.P. and Kumar, S., 2012. Chemical and genetic diversity among some wild stands of Calligonum polygonoides (Polygonaceae) from the Thar Desert of Rajasthan. Revista de Biología Tropical, 60(3), pp.1097-1108. https://doi.org/10.15517/rbt.v60i3.1760.
125	Gries, D., Foetzki, A., Arndt, S.K., Bruelheide, H., Thomas, F.M., Zhang, X. and Runge, M., 2005. Production of perennial vegetation in an oasis-desert transition zone in NW China-allometric estimation, and assessment of flooding and use effects. Plant Ecology, 181, pp.23-43. https://doi.org/10.1007/s11258-004-7808-2.
126	Ren, J. and Tao, L., 2004. Effects of different pre-sowing seed treatments on germination of 10 Calligonum species. Forest Ecology and Management, 195(3), pp.291-300. https://doi.org/10.1016/j.foreco.2004.01.046.
127	Limarino, T.O. and Borsch, T., 2020. Gomphrena (Amaranthaceae, Gomphrenoideae) diversified as a C4 lineage in the New World tropics with specializations in floral and inflorescence morphology, and an escape to Australia. Willdenowia, 50(3), pp.345-381. https://doi.org/10.3372/wi.50.50301.
128	Lauterbach, M., Schmidt, H., Billakurthi, K., Hankeln, T., Westhoff, P., Gowik, U. and Kadereit, G., 2017. De novo transcriptome assembly and comparison of C3, C3-C4, and C4 species of tribe Salsoleae (Chenopodiaceae). Frontiers in Plant Science, 8, p.1939. https://doi.org/10.3389/fpls.2017.01939.
129	Zacharias, E.H. and Baldwin, B.G., 2010. A molecular phylogeny of North American Atripliceae (Chenopodiaceae), with implications for floral and photosynthetic pathway evolution. Systematic Botany, 35(4), pp.839-857. https://doi.org/10.1600/036364410x539907.
130	Zhang, X.J., Wang, N., Zhang, L.Y., Fan, S.J. and Qu, X.J., 2019. Characterization of the complete plastome of Atriplex centralasiatica (Chenopodiaceae), an annual halophytic herb. Mitochondrial DNA Part B, 4(2), pp.2475-2476. https://doi.org/10.1080/23802359.2019.1638329.
131	Hodková, E., Doudová, J., Douda, J., Krak, K. and Mandák, B., 2019. On the road: postglacial history and recent expansion of the annual Atriplex tatarica in Europe. Journal of Biogeography, 46(11), pp.2609-2621. https://doi.org/10.1111/jbi.13687.
132	Diane, N., Jacob, C. and Hilger, H.H., 2003. Leaf anatomy and foliar trichomes in Heliotropiaceae and their systematic relevance. Flora-Morphology, Distribution, Functional Ecology of Plants, 198(6), pp.468-485. https://doi.org/10.1078/0367-2530-00120.
133	Pyankov, V., Ziegler, H., Kuz'min, A. and Edwards, G., 2001. Origin and evolution of C4 photosynthesis in the tribe Salsoleae (Chenopodiaceae) based on anatomical and biochemical types in leaves and cotyledons. Plant Systematics and Evolution, 230, pp.43-74. https://doi.org/10.1007/s006060170004.
134	Rudov, A., Mashkour, M., Djamali, M. and Akhani, H., 2020. A review of C4 plants in southwest Asia: an ecological, geographical and taxonomical analysis of a region with high diversity of C4 eudicots. Frontiers in Plant Science, 11, p.546518. https://doi.org/10.3389/fpls.2020.546518.
135	Frohlich, M.W., Thulin, M. and Chase, M.W., 2020. Ninety-three new combinations in Euploca for species of Heliotropium section Orthostachys (Boraginaceae sensu APG). Phytotaxa, 434(1), pp.13-21. https://doi.org/10.11646/phytotaxa.434.1.2.
136	Kopriva, S., Chu, C.C. and Bauwe, H., 1996. Molecular phylogeny of Flaveria as deduced from the analysis of nucleotide sequences encoding the H‐protein of the glycine cleavage system. Plant, Cell & Environment, 19(9), pp.1028-1036. https://doi.org/10.1111/j.1365-3040.1996.tb00209.x.
137	Horn, J.W., Xi, Z., Riina, R., Peirson, J.A., Yang, Y., Dorsey, B.L., Berry, P.E., Davis, C.C. and Wurdack, K.J., 2014. Evolutionary bursts in Euphorbia (Euphorbiaceae) are linked with photosynthetic pathway. Evolution, 68(12), pp.3485-3504. https://doi.org/10.1111/evo.12534.
138	Winter, K., 1981. C4 plants of high biomass in arid regions of Asia-occurrence of C4 photosynthesis in Chenopodiaceae and Polygonaceae from the Middle East and USSR. Oecologia, 48, pp.100-106. https://doi.org/10.1007/bf00346994.
139	Akhani, H., Trimborn, P. and Ziegler, H., 1997. Photosynthetic pathways in Chenopodiaceae from Africa, Asia and Europe with their ecological, phytogeographical and taxonomical importance. Plant Systematics and Evolution, 206, pp.187-221. https://doi.org/10.1007/bf00987948.
140	Flowers of India. www.flowersofindia.net. Accessed on: November 2020.
141	Feuillet, C., 2016. Two new combinations in Euploca Nutt.(Heliotropiaceae, Boraginales) and a conspectus of the species of the Guiana Shield area. Phytokeys, 61, pp.101-124. https://doi.org/10.3897/phytokeys.61.6260.
142	Ghazanfar, S.A., Altundag, E., Yaprak, A.E., Osborne, J., Tug, G.N. and Vural, M., 2014. Halophytes of southwest Asia. Sabkha Ecosystems: Volume IV: Cash Crop Halophyte and Biodiversity Conservation, pp.105-133. https://doi.org/10.1007/978-94-007-7411-7_8.
143	Osborne, C.P., Salomaa, A., Kluyver, T.A., Visser, V., Kellogg, E.A., Morrone, O., Vorontsova, M.S., Clayton, W.D. and Simpson, D.A., 2014. A global database of C4 photosynthesis in grasses. https://doi.org/10.1111/nph.12942.
144	Watson L, Dallwitz MJ. 1992 onwards. The grass genera of the world: descriptions, illustrations, identification, and information retrieval; including synonyms, morphology, anatomy, physiology, phytochemistry, cytology, classification, pathogens, world and local distribution, and references. http://delta-intkey.com [accessed 11 February 2021].
145	Metcalfe, C.R., 1960. Anatomy of the monocotyledons. 1. Gramineae. Anatomy of the monocotyledons. 1. Gramineae. https://doi.org/10.1126/science.133.3467.1817.b.
146	Filgueiras, T.S., Davidse, G., Zuloaga, F.O. and Morrone, O., 2001. The establishment of the new genus Altoparadisium and a reevaluation of Arthropogon (Poaceae, Paniceae). Annals of the Missouri Botanical Garden, pp.351-372. https://doi.org/10.2307/2666229.
147	Morrone, O., Filgueiras, T.S., Zuloaga, F.O. and Dubcovsky, J., 1993. Revision of Anthaenantiopsis (Poaceae: Panicoideae: Paniceae). Systematic Botany, pp.434-453. https://doi.org/10.2307/2419418.
148	Filgueiras, T.S., 1982. Taxonomy and distribution of Arthropogon Nees (Gramineae). Bradea.
149	Renvoize, S.A., 1987. A survey of leaf-blade anatomy in grasses XI. Paniceae. Kew Bulletin, pp.739-768. https://doi.org/10.2307/4110087.
150	Ellis, R.P., 1984. Leaf anatomy of the South African Danthonieae (Poaceae). IX Asthenatherum glaucum. Bothalia, 15(1/2), pp.153-159. https://doi.org/10.4102/abc.v15i1/2.1120.
151	Van den Borre, A. and Watson, L., 1994. The infrageneric classification of Eragrostis (Poaceae). Taxon, 43(3), pp.383-422. https://doi.org/10.2307/1222716.
152	Jacques Félix, H., 1962. Les graminées (Poaceae) d'Afrique tropicale. 1. Généralités, classification, description des genres. IRAT.
153	Bowes, G., 2011. Chapter 5 Single-Cell C4 Photosynthesis in Aquatic Plants. C4 Photosynthesis and Related CO2 Concentrating Mechanisms, pp.63-80. https://doi.org/10.1007/978-90-481-9407-0_5.
154	Chen, L.Y., Chen, J.M., Gituru, R.W. and Wang, Q.F., 2012. Generic phylogeny, historical biogeography and character evolution of the cosmopolitan aquatic plant family Hydrocharitaceae. BMC Evolutionary Biology, 12(1), pp.1-12. https://doi.org/10.1186/1471-2148-12-30.
155	Prendergast, H.D.V., Hattersley, P.W., Stone, N.E. and Lazarides, M., 1986. C4 acid decarboxylation type in Eragrostis (Poaceae) patterns of variation in chloroplast position, ultrastructure and geographical distribution. Plant, Cell & Environment, 9(4), pp.333-344. https://doi.org/10.1111/j.1365-3040.1986.tb01746.x.
156	Van den Borre, A. and Watson, L., 1994. The infrageneric classification of Eragrostis (Poaceae). Taxon, 43(3), pp.383-422. https://doi.org/10.2307/1222716.
157	Schulze, E.D., Ellis, R., Schulze, W., Trimborn, P. and Ziegler, H., 1996. Diversity, metabolic types and δ13C carbon isotope ratios in the grass flora of Namibia in relation to growth form, precipitation and habitat conditions. Oecologia, 106, pp.352-369. https://doi.org/10.1007/bf00334563.
158	Ingram, A.L., Christin, P.A. and Osborne, C.P., 2011. Molecular phylogenies disprove a hypothesized C4 reversion in Eragrostis walteri (Poaceae). Annals of Botany, 107(2), pp.321-325. https://doi.org/10.1093/aob/mcq226.
159	Renvoize, S.A., 1982. A survey of leaf-blade anatomy in grasses. I. Andropogoneae. Kew Bulletin, pp.315-321. https://doi.org/10.2307/4109975.
160	Pierce, G.J., 1978. Griffithsochloa, a new genus segregated from Cathestecum (Gramineae). Bulletin of the Torrey Botanical Club, pp.134-138. https://doi.org/10.2307/2484431.
161	Peterson, P.M., Annable, C.R. and Franceschi, V.R., 1989. Comparative leaf anatomy of the annual Muhlenbergia (Poaceae). Nordic Journal of Botany, 8(6), pp.575-583. https://doi.org/10.1111/j.1756-1051.1989.tb01731.x.
162	Filgueiras, T.S., Davidse, G. and Zuloaga, F.O., 1993. Ophiochloa, a new endemic serpentine grass genus (Poaceae: Paniceae) from the Brazilian Cerrado vegetation. Novon, pp.360-366. https://doi.org/10.2307/3391383.
163	Hattersley, P.W., Watson, L. and Johnston, C.R., 1982. Remarkable leaf anatomical variations in Neurachne and its allies (Poaceae) in relation to C3 and C4 photosynthesis. Botanical Journal of the Linnean Society, 84(4), pp.265-272. https://doi.org/10.1111/j.1095-8339.1982.tb00364.x.
164	Filgueiras, T.S., Peterson, P.M. and Herrera-Arrieta, Y., 1999. Rheochloa (Poaceae: Chloridoideae), a new genus from central Brazil. Systematic Botany, pp.123-127. https://doi.org/10.2307/2419543.
165	Renvoize, S.A., 1986. A survey of leaf-blade anatomy in grasses VIII. Arundinoideae. Kew Bulletin, pp.323-338. https://doi.org/10.2307/4102939.
166	Sage, R.F., Wedin, D.A. and Li, M., 1999. The biogeography of C4 photosynthesis: patterns and controlling factors. C4 Plant Biology, 10, pp.313-376. https://doi.org/10.1016/b978-012614440-6/50011-2.
167	Brown, W.V., 1958. Leaf anatomy in grass systematics. Botanical Gazette, 119(3), pp.170-178. https://doi.org/10.1086/335974.
168	Gouja, H., Fernández, A.G., Garnatje, T., Raies, A. and Neffati, M., 2014. Genome size and phylogenetic relationships between the Tunisian species of the genus Calligonum (Polygonaceae). Turkish Journal of Botany, 38(1), pp.13-21. https://doi.org/10.3906/bot-1301-72.
169	Abdellaoui, R., Gouja, H., Sayah, A. and Neffati, M., 2011. An efficient DNA extraction method for desert Calligonum species. Biochemical genetics, 49, pp.695-703. https://doi.org/10.1007/s10528-011-9443-7.
170	Arjjumend, H., 2013. New Challenges of Transboundary Water Conflicts and Climate Change for Governance of Indus River Basin. Environmental Consciousness and Human Perceptions. Saarbrucken: LAP Lambert Academic Publishing.
171	Hargreaves, B.J., 1995. The Aizoaceae sensu lato of Botswana. Botswana Notes & Records, 27(1), pp.309-331.
172	Toderich, K., Black, C.C., Juylova, E., Kozan, O., Mukimov, T. and Matsuo, N., 2007. C3/C4 plants in the vegetation of Central Asia, geographical distribution and environmental adaptation in relation to climate. In Climate change and terrestrial carbon sequestration in Central Asia (pp. 51-82). CRC Press.
	Continent Codes:
	A = Africa
	B = Australia
	C = North / Middle America
	D = South America
	E = Asia
	F = Europe

## Sheet: C4 monocots
genus	Order	Family	Subfamily	Tribe	Authority	Photosynthetic types	References
Acostia	Poales	Poaceae	Panicoideae	Paspaleae	Swallen	C4	143
Acrachne	Poales	Poaceae	Chloridoideae	Cynodonteae	Chiov.	C4	144
Aegopogon	Poales	Poaceae	Chloridoideae	Cynodonteae	Willd.	C4	144
Aeluropus	Poales	Poaceae	Chloridoideae	Cynodonteae	Trin.	C4	145, 144
Afrotrichloris	Poales	Poaceae	Chloridoideae	Cynodonteae	Chiov.	C4	144
Agenium	Poales	Poaceae	Panicoideae	Andropogoneae	Nees	C4	144
Alexfloydia	Poales	Poaceae	Panicoideae	Paniceae	Simon	C4	144
Allolepis	Poales	Poaceae	Chloridoideae	Cynodonteae	Sod. & Deck.	C4	144
Altoparadisium	Poales	Poaceae	Panicoideae	Paspaleae	T.S. Filgueiras, G. Davidse, F.O. Zuloaga & O. Morrone	C4	146
Anadelphia	Poales	Poaceae	Panicoideae	Andropogoneae	Hack.	C4	144
Andropogon	Poales	Poaceae	Panicoideae	Andropogoneae	L.	C4	145, 144
Andropterum	Poales	Poaceae	Panicoideae	Andropogoneae	Stapf	C4	144
Anthaenantia	Poales	Poaceae	Panicoideae	Paspaleae	Beauv.	C4	144
Anthaenantiopsis	Poales	Poaceae	Panicoideae	Paspaleae	Pilger	C4	147, 144
Anthephora	Poales	Poaceae	Panicoideae	Paniceae	Schreb.	C4	145, 144
Apluda	Poales	Poaceae	Panicoideae	Andropogoneae	L.	C4	145, 144
Apochiton	Poales	Poaceae	Chloridoideae	Cynodonteae	C.E.Hubbard	C4	144
Apocopis	Poales	Poaceae	Panicoideae	Andropogoneae	Nees	C4	144
Arthragrostis	Poales	Poaceae	Panicoideae	Paniceae	Lazarides	C4	144
Arthraxon	Poales	Poaceae	Panicoideae	Andropogoneae	Beauv.	C4	145, 144
Arthropogon	Poales	Poaceae	Panicoideae	Paspaleae	Nees	C4	148, 144
Arundinella	Poales	Poaceae	Panicoideae	Arundinelleae	Raddi	C4	145, 144
Asthenochloa	Poales	Poaceae	Panicoideae	Andropogoneae	Buse	C4	144
Astrebla	Poales	Poaceae	Chloridoideae	Cynodonteae	F.Muell.	C4	145, 144
Austrochloris	Poales	Poaceae	Chloridoideae	Cynodonteae	Lazarides	C4	144
Axonopus	Poales	Poaceae	Panicoideae	Paspaleae	Beauv.	C4	144
Baptorhachis	Poales	Poaceae	Panicoideae	Paspaleae	Clayton & Renvoize	C4	149
Bewsia	Poales	Poaceae	Chloridoideae	Cynodonteae	Goossens	C4	144
Bhidea	Poales	Poaceae	Panicoideae	Andropogoneae	Bor	C4	144
Blepharidachne	Poales	Poaceae	Chloridoideae	Cynodonteae	Hack.	C4	144
Blepharoneuron	Poales	Poaceae	Chloridoideae	Cynodonteae	Nash	C4	144
Bothriochloa	Poales	Poaceae	Panicoideae	Andropogoneae	Kuntze	C4	145, 144
Bouteloua	Poales	Poaceae	Chloridoideae	Cynodonteae	Lag.	C4	145, 144
Brachiaria	Poales	Poaceae	Panicoideae	Paniceae	Griseb.	C4	145, 144
Brachyachne	Poales	Poaceae	Chloridoideae	Cynodonteae	Stapf	C4	144
Brachychloa	Poales	Poaceae	Chloridoideae	Cynodonteae	S.M.Phillips	C4	144
Buchloe	Poales	Poaceae	Chloridoideae	Cynodonteae	Engelm.	C4	145, 144
Buchlomimus	Poales	Poaceae	Chloridoideae	Cynodonteae	J. & C. Reeder & Rzedowski	C4	144
Calamovilfa	Poales	Poaceae	Chloridoideae	Eragrostideae	Scribn.	C4	145, 144
Capillipedium	Poales	Poaceae	Panicoideae	Andropogoneae	Stapf	C4	145, 144
Catalepis	Poales	Poaceae	Chloridoideae	Cynodonteae	Stapf & Stent	C4	144
Cathestecum	Poales	Poaceae	Chloridoideae	Cynodonteae	Presl	C4	144
Cenchrus	Poales	Poaceae	Panicoideae	Paniceae	L.	C4	145, 144
Centrochloa	Poales	Poaceae	Panicoideae	Paniceae	Swallen	C4	144
Centropodia	Poales	Poaceae	Chloridoideae	Centropodieae	Reichenb.	C4	150, 144
Chaetium	Poales	Poaceae	Panicoideae	Paniceae	Nees	C4	144
Chaetopoa	Poales	Poaceae	Panicoideae	Paniceae	C.E.Hubbard	C4	144
Chamaeraphis	Poales	Poaceae	Panicoideae	Paniceae	R.Br.	C4	144
Chasmopodium	Poales	Poaceae	Panicoideae	Andropogoneae	Stapf	C4	145
Chionachne	Poales	Poaceae	Panicoideae	Andropogoneae	R.Br.	C4	144
Chloris	Poales	Poaceae	Chloridoideae	Cynodonteae	Sw.	C4	145, 144
Chlorocalymma	Poales	Poaceae	Panicoideae	Paniceae	D.Clayton	C4	144
Chondrosum	Poales	Poaceae	Chloridoideae	Cynodonteae	Desv.	C4	144
Chrysochloa	Poales	Poaceae	Chloridoideae	Cynodonteae	Swallen	C4	144
Chrysopogon	Poales	Poaceae	Panicoideae	Andropogoneae	Trin.	C4	145, 144
Cladoraphis	Poales	Poaceae	Chloridoideae	Eragrostideae	Franch.	C4	151, 144
Clausospicula	Poales	Poaceae	Panicoideae	Andropogoneae	Lazarides	C4	144
Cleistachne	Poales	Poaceae	Panicoideae	Andropogoneae	Benth.	C4	145
Cleistogenes	Poales	Poaceae	Chloridoideae	Cynodonteae	Keng	C4	70
Coelachyrum	Poales	Poaceae	Chloridoideae	Cynodonteae	Hochst. & Nees	C4	145, 151, 144
Coelorachis	Poales	Poaceae	Panicoideae	Andropogoneae	Brongn.	C4	144
Coix	Poales	Poaceae	Panicoideae	Andropogoneae	L.	C4	145, 144
Cottea	Poales	Poaceae	Chloridoideae	Eragrostideae	Kunth	C4	144
Craspedorhachis	Poales	Poaceae	Chloridoideae	Cynodonteae	Benth.	C4	144
Crypsis	Poales	Poaceae	Chloridoideae	Eragrostideae	Ait.	C4	144
Ctenium	Poales	Poaceae	Chloridoideae	Cynodonteae	Panz.	C4	145, 144
Cyclostachya	Poales	Poaceae	Chloridoideae	Cynodonteae	J. & C. Reeder	C4	144
Cymbopogon	Poales	Poaceae	Panicoideae	Andropogoneae	Spreng.	C4	145, 144
Cynodon	Poales	Poaceae	Chloridoideae	Cynodonteae	L. Rich.	C4	144
Dactyloctenium	Poales	Poaceae	Chloridoideae	Cynodonteae	Willd.	C4	145, 144
Danthoniopsis	Poales	Poaceae	Panicoideae	Tristachyideae	Stapf	C4	145, 144
Decaryella	Poales	Poaceae	Chloridoideae	Cynodonteae	A.Camus	C4	144
Desmostachya	Poales	Poaceae	Chloridoideae	Cynodonteae	Stapf	C4	145, 144
Dichanthium	Poales	Poaceae	Panicoideae	Andropogoneae	Willemet	C4	145, 144
Digitaria	Poales	Poaceae	Panicoideae	Paniceae	Hall.	C4	145, 144
Dignathia	Poales	Poaceae	Chloridoideae	Cynodonteae	Stapf	C4	144
Diheteropogon	Poales	Poaceae	Panicoideae	Andropogoneae	Stapf	C4	145, 144
Dilophotriche	Poales	Poaceae	Panicoideae	Tristachyideae	Jacq.-Fel.	C4	152, 144
Dimeria	Poales	Poaceae	Panicoideae	Andropogoneae	R.Br.	C4	145, 144
Dinebra	Poales	Poaceae	Chloridoideae	Cynodonteae	Jacq.	C4	144
Dissochondrus	Poales	Poaceae	Chloridoideae	Cynodonteae	Kuntze	C4	144
Distichlis	Poales	Poaceae	Chloridoideae	Cynodonteae	Raf.	C4	145, 144
Drake-Brockmania	Poales	Poaceae	Chloridoideae	Cynodonteae	Stapf	C4	144
Eccoptocarpha	Poales	Poaceae	Panicoideae	Paniceae	Launert	C4	144
Echinochloa	Poales	Poaceae	Panicoideae	Paniceae	Beauv.	C4	144
Ectrosia	Poales	Poaceae	Chloridoideae	Eragrostideae	R.Br.	C4	144
Egeria	Alismatales	Hydrocharitaceae	Anacharioideae	Elodea densa	(Planch.) Casp.	C4	153, 154
Eleusine	Poales	Poaceae	Chloridoideae	Cynodonteae	Gaertn.	C4	145, 144
Elionurus	Poales	Poaceae	Panicoideae	Andropogoneae	Kunth ex Willd.	C4	145, 144
Elymandra	Poales	Poaceae	Panicoideae	Andropogoneae	Stapf	C4	144
Enneapogon	Poales	Poaceae	Chloridoideae	Eragrostideae	Beauv.	C4	145, 144
Enteropogon	Poales	Poaceae	Chloridoideae	Cynodonteae	Nees	C4	145, 144
Entoplocamia	Poales	Poaceae	Chloridoideae	Eragrostideae	Stapf	C4	144
Eragrostiella	Poales	Poaceae	Chloridoideae	Cynodonteae	Bor	C4	145, 144
Eragrostis	Poales	Poaceae	Chloridoideae	Eragrostideae	Wolf	C4	145, 155, 156, 157, 144, 158
Eremochloa	Poales	Poaceae	Panicoideae	Andropogoneae	Buse	C4	144
Eriachne	Poales	Poaceae	Micrairoideae	Eriachneae	R.Br.	C4	145, 144
Eriochloa	Poales	Poaceae	Panicoideae	Paniceae	Kunth	C4	144
Eriochrysis	Poales	Poaceae	Panicoideae	Andropogoneae	Beauv.	C4	144
Erioneuron	Poales	Poaceae	Chloridoideae	Cynodonteae	Nash	C4	144
Euclasta	Poales	Poaceae	Panicoideae	Andropogoneae	Franch.	C4	145
Eulalia	Poales	Poaceae	Panicoideae	Andropogoneae	Kunth	C4	145, 144
Eulaliopsis	Poales	Poaceae	Panicoideae	Andropogoneae	Honda	C4	144
Eustachys	Poales	Poaceae	Chloridoideae	Cynodonteae	Desv.	C4	145, 144
Exotheca	Poales	Poaceae	Panicoideae	Andropogoneae	Anderss.	C4	144
Farrago	Poales	Poaceae	Chloridoideae	Cynodonteae	D.Clayton	C4	151
Fingerhuthia	Poales	Poaceae	Chloridoideae	Eragrostideae	Nees	C4	145, 144
Garnotia	Poales	Poaceae	Panicoideae	Arundinelleae	Brongn.	C4	145, 144
Germainia	Poales	Poaceae	Panicoideae	Andropogoneae	Bal. & Poitr.	C4	144
Gilgiochloa	Poales	Poaceae	Panicoideae	Tristachyideae	Pilger	C4	144
Glyphochloa	Poales	Poaceae	Panicoideae	Andropogoneae	D.Clayton	C4	159
Gouinia	Poales	Poaceae	Chloridoideae	Cynodonteae	Benth.	C4	144
Griffithsochloa	Poales	Poaceae	Chloridoideae	Cynodonteae	Pierce	C4	160
Gymnopogon	Poales	Poaceae	Chloridoideae	Cynodonteae	Beauv.	C4	145, 144
Hackelochloa	Poales	Poaceae	Panicoideae	Andropogoneae	Kuntze	C4	144
Halopyrum	Poales	Poaceae	Chloridoideae	Cynodonteae	Stapf	C4	144
Harpachne	Poales	Poaceae	Chloridoideae	Eragrostideae	A.Rich.	C4	144
Harpochloa	Poales	Poaceae	Chloridoideae	Cynodonteae	Kunth	C4	144
Hemarthria	Poales	Poaceae	Panicoideae	Andropogoneae	R.Br.	C4	145, 144
Hemisorghum	Poales	Poaceae	Panicoideae	Andropogoneae	C.E.Hubbard	C4	159
Heterachne	Poales	Poaceae	Chloridoideae	Eragrostideae	Benth.	C4	144
Heteropholis	Poales	Poaceae	Panicoideae	Andropogoneae	C.E.Hubbard	C4	144
Heteropogon	Poales	Poaceae	Panicoideae	Andropogoneae	Pers.	C4	145, 144
Hilaria	Poales	Poaceae	Chloridoideae	Cynodonteae	Kunth	C4	144
Homozeugos	Poales	Poaceae	Panicoideae	Andropogoneae	Stapf	C4	144
Hubbardochloa	Poales	Poaceae	Chloridoideae	Cynodonteae	Auquier	C4	144
Hydrilla	Alismatales	Hydrocharitaceae	NA	Hydrilla verticillata	(L.f.) Royle	C4	153, 154
Hygrochloa	Poales	Poaceae	Panicoideae	Paniceae	Lazarides	C4	144
Hyparrhenia	Poales	Poaceae	Panicoideae	Andropogoneae	Fourn.	C4	145, 144
Hyperthelia	Poales	Poaceae	Panicoideae	Andropogoneae	D.Clayton	C4	144
Imperata	Poales	Poaceae	Panicoideae	Andropogoneae	Cyr.	C4	145, 144
Indopoa	Poales	Poaceae	Chloridoideae	Eragrostideae	Bor	C4	145, 144
Ischaemum	Poales	Poaceae	Panicoideae	Andropogoneae	L.	C4	145, 144
Iseilema	Poales	Poaceae	Panicoideae	Andropogoneae	Anderss.	C4	145, 144
Ixophorus	Poales	Poaceae	Panicoideae	Paniceae	Schlecht.	C4	144
Jouvea	Poales	Poaceae	Chloridoideae	Cynodonteae	Fourn.	C4	145, 144
Kampochloa	Poales	Poaceae	Chloridoideae	Cynodonteae	D.Clayton	C4	144
Kaokochloa	Poales	Poaceae	Chloridoideae	Eragrostideae	de Winter	C4	144
Kerriochloa	Poales	Poaceae	Panicoideae	Andropogoneae	C.E.Hubbard	C4	159
Lasiurus	Poales	Poaceae	Panicoideae	Andropogoneae	Boiss.	C4	145, 144
Leptocarydion	Poales	Poaceae	Chloridoideae	Cynodonteae	Stapf	C4	145, 144
Leptochloa	Poales	Poaceae	Chloridoideae	Cynodonteae	Beauv.	C4	145, 144
Leptocoryphium	Poales	Poaceae	Panicoideae	Paniceae	Nees	C4	144
Leptothrium	Poales	Poaceae	Chloridoideae	Cynodonteae	Kunth	C4	144
Lepturidium	Poales	Poaceae	Chloridoideae	Cynodonteae	Hitchc. & Ekman	C4	144
Lepturopetium	Poales	Poaceae	Chloridoideae	Cynodonteae	Morat	C4	144
Lepturus	Poales	Poaceae	Chloridoideae	Cynodonteae	R.Br.	C4	145, 144
Lintonia	Poales	Poaceae	Chloridoideae	Cynodonteae	Stapf	C4	144
Lophacme	Poales	Poaceae	Chloridoideae	Cynodonteae	Stapf	C4	144
Lopholepis	Poales	Poaceae	Chloridoideae	Cynodonteae	Decaisne	C4	144
Lophopogon	Poales	Poaceae	Panicoideae	Andropogoneae	Hack.	C4	143
Loudetia	Poales	Poaceae	Panicoideae	Tristachyideae	Steud.	C4	145, 144
Loudetiopsis	Poales	Poaceae	Panicoideae	Tristachyideae	Conert	C4	145, 144
Louisiella	Poales	Poaceae	Panicoideae	Paniceae	Hubbard & Leonard	C4	144
Loxodera	Poales	Poaceae	Panicoideae	Andropogoneae	Launert	C4	144
Lycurus	Poales	Poaceae	Chloridoideae	Eragrostideae	Kunth	C4	144
Manisuris	Poales	Poaceae	Panicoideae	Andropogoneae	L.	C4	144
Megaloprotachne	Poales	Poaceae	Panicoideae	Paniceae	C.E.Hubbard	C4	144
Melanocenchris	Poales	Poaceae	Chloridoideae	Cynodonteae	Nees	C4	144
Melinis	Poales	Poaceae	Panicoideae	Paniceae	Beauv.	C4	145, 144
Mesosetum	Poales	Poaceae	Panicoideae	Paspaleae	Steud.	C4	144
Microchloa	Poales	Poaceae	Chloridoideae	Cynodonteae		C4	145, 144
Microstegium	Poales	Poaceae	Panicoideae	Andropogoneae	Nees	C4	145, 144
Miscanthus	Poales	Poaceae	Panicoideae	Andropogoneae	Anderss.	C4	145, 144
Mnesithea	Poales	Poaceae	Panicoideae	Andropogoneae	Kunth	C4	144
Monanthochloe	Poales	Poaceae	Chloridoideae	Cynodonteae	Engelm.	C4	144
Monelytrum	Poales	Poaceae	Chloridoideae	Cynodonteae	Hack.	C4	145, 144
Monocymbium	Poales	Poaceae	Panicoideae	Andropogoneae	Stapf	C4	144
Monodia	Poales	Poaceae	Chloridoideae	Cynodonteae	Jacobs	C4	144
Mosdenia	Poales	Poaceae	Chloridoideae	Cynodonteae	Stent	C4	144
Muhlenbergia	Poales	Poaceae	Chloridoideae	Cynodonteae	Schreb.	C4	145, 161, 144
Munroa	Poales	Poaceae	Chloridoideae	Cynodonteae	Torrey	C4	145, 144
Myriostachya	Poales	Poaceae	Chloridoideae	Eragrostideae	Hook.f.	C4	144
Neesiochloa	Poales	Poaceae	Chloridoideae	Cynodonteae	Pilger	C4	144
Neobouteloua	Poales	Poaceae	Chloridoideae	Cynodonteae	Gould	C4	144
Neostapfia	Poales	Poaceae	Chloridoideae	Cynodonteae	Davy	C4	145, 144
Neostapfiella	Poales	Poaceae	Chloridoideae	Cynodonteae	A.Camus	C4	144
Neyraudia	Poales	Poaceae	Chloridoideae	Triraphideae	Hook.f.	C4	144
Ochthochloa	Poales	Poaceae	Chloridoideae	Eragrostideae	Edgew.	C4	144
Odontelytrum	Poales	Poaceae	Panicoideae	Paniceae	Hack.	C4	144
Odyssea	Poales	Poaceae	Chloridoideae	Cynodonteae	Stapf	C4	144
Ophiochloa	Poales	Poaceae	Panicoideae	Paniceae	Filg., Davidse & Zuloaga	C4	162
Ophiuros	Poales	Poaceae	Panicoideae	Andropogoneae	Gaertn.	C4	144
Opizia	Poales	Poaceae	Chloridoideae	Cynodonteae	Presl	C4	144
Orcuttia	Poales	Poaceae	Chloridoideae	Cynodonteae	Vasey	C4	145, 144
Orinus	Poales	Poaceae	Chloridoideae	Cynodonteae	Hitchc.	C4	144
Oropetium	Poales	Poaceae	Chloridoideae	Cynodonteae	Trin.	C4	145, 144
Oryzidium	Poales	Poaceae	Panicoideae	Paniceae	Hubbard & Schweick.	C4	144
Oxychloris	Poales	Poaceae	Chloridoideae	Cynodonteae	Lazarides	C4	144
Oxyrhachis	Poales	Poaceae	Panicoideae	Andropogoneae	Pilger	C4	144
Pappophorum	Poales	Poaceae	Chloridoideae	Cynodonteae	Schreb.	C4	145, 144
Paractaenum	Poales	Poaceae	Panicoideae	Paniceae	Beauv.	C4	144
Parahyparrhenia	Poales	Poaceae	Panicoideae	Andropogoneae	A.Camus	C4	144
Paraneurachne	Poales	Poaceae	Panicoideae	Paniceae	S.T.Blake	C4	163, 144
Paratheria	Poales	Poaceae	Panicoideae	Paniceae	Griseb.	C4	144
Paspalidium	Poales	Poaceae	Panicoideae	Paniceae	Stapf	C4	145, 144
Paspalum	Poales	Poaceae	Panicoideae	Paspaleae	L.	C4	145, 144
Pennisetum	Poales	Poaceae	Panicoideae	Paniceae	L. Rich.	C4	145, 144
Pentarrhaphis	Poales	Poaceae	Chloridoideae	Cynodonteae	Kunth	C4	144
Pereilema	Poales	Poaceae	Chloridoideae	Eragrostideae	Presl	C4	144
Perotis	Poales	Poaceae	Chloridoideae	Cynodonteae	Ait.	C4	145, 144
Phacelurus	Poales	Poaceae	Panicoideae	Andropogoneae	Griseb.	C4	144
Pheidochloa	Poales	Poaceae	Micrairoideae	Eriachneae	S.T.Blake	C4	144
Plagiosetum	Poales	Poaceae	Panicoideae	Paniceae	Benth.	C4	144
Pogonachne	Poales	Poaceae	Panicoideae	Andropogoneae	Bor	C4	159
Pogonarthria	Poales	Poaceae	Chloridoideae	Eragrostideae	Stapf	C4	145
Pogonatherum	Poales	Poaceae	Panicoideae	Andropogoneae	Beauv.	C4	145, 144
Pogonochloa	Poales	Poaceae	Chloridoideae	Cynodonteae	C.E.Hubbard	C4	144
Pogononeura	Poales	Poaceae	Chloridoideae	Cynodonteae	Napper	C4	144
Polevansia	Poales	Poaceae	Chloridoideae	Cynodonteae	de Winter	C4	144
Polytoca	Poales	Poaceae	Panicoideae	Andropogoneae	R.Br.	C4	144
Polytrias	Poales	Poaceae	Panicoideae	Andropogoneae	Hack.	C4	144
Pommereulla	Poales	Poaceae	Chloridoideae	Cynodonteae	L.f.	C4	145, 151, 144
Pringleochloa	Poales	Poaceae	Chloridoideae	Cynodonteae	Scribn.	C4	144
Psammagrostis	Poales	Poaceae	Chloridoideae	Eragrostideae	Gardner & Hubbard	C4	144
Pseudanthistiria	Poales	Poaceae	Panicoideae	Andropogoneae	Hook.f.	C4	145, 144
Pseudochaetochloa	Poales	Poaceae	Panicoideae	Paniceae	Hitchc.	C4	144
Pseudodichanthium	Poales	Poaceae	Panicoideae	Andropogoneae	Bor	C4	159
Pseudoraphis	Poales	Poaceae	Panicoideae	Paniceae	Griff. ex Pilger	C4	144
Pseudosorghum	Poales	Poaceae	Panicoideae	Andropogoneae	A.Camus	C4	159
Pseudozoysia	Poales	Poaceae	Chloridoideae	Cynodonteae	Chiov.	C4	144
Psilolemma	Poales	Poaceae	Chloridoideae	Zoysieae	S.M.Phillips	C4	144
Ratzeburgia	Poales	Poaceae	Panicoideae	Andropogoneae	Kunth	C4	159
Redfieldia	Poales	Poaceae	Chloridoideae	Eragrostideae	Vasey	C4	144
Reederochloa	Poales	Poaceae	Chloridoideae	Cynodonteae	Sod. & Deck.	C4	151
Reimarochloa	Poales	Poaceae	Panicoideae	Paniceae	Hitchc.	C4	144
Reynaudia	Poales	Poaceae	Panicoideae	Paspaleae	Kunth	C4	144
Rheochloa	Poales	Poaceae	Chloridoideae	Eragrostideae	Filg., Peterson & Herrera	C4	164
Rhytachne	Poales	Poaceae	Panicoideae	Andropogoneae	Desv.	C4	145
Richardsiella	Poales	Poaceae	Chloridoideae	Eragrostideae	Ellfers & O'Byrne	C4	145, 144
Rottboellia	Poales	Poaceae	Panicoideae	Andropogoneae	L.f.	C4	145, 144
Saccharum	Poales	Poaceae	Panicoideae	Andropogoneae	L.	C4	145, 144
Schaffnerella	Poales	Poaceae	Chloridoideae	Cynodonteae	Nash	C4	144
Schedonnardus	Poales	Poaceae	Chloridoideae	Cynodonteae	Steud.	C4	145, 144
Schizachyrium	Poales	Poaceae	Panicoideae	Andropogoneae	Nees	C4	145, 144
Schmidtia	Poales	Poaceae	Chloridoideae	Eragrostideae	Steud.	C4	144
Schoenefeldia	Poales	Poaceae	Chloridoideae	Cynodonteae	Kunth	C4	144
Sclerodactylon	Poales	Poaceae	Chloridoideae	Eragrostideae	Stapf	C4	144
Scleropogon	Poales	Poaceae	Chloridoideae	Cynodonteae	Phil.	C4	145, 144
Scutachne	Poales	Poaceae	Panicoideae	Paniceae	Hitchc. & Chase	C4	144
Sehima	Poales	Poaceae	Panicoideae	Andropogoneae	Forssk.	C4	144
Setaria	Poales	Poaceae	Panicoideae	Paniceae	Beauv.	C4	145, 144
Setariopsis	Poales	Poaceae	Panicoideae	Paniceae	Scribn. & Millsp.	C4	144
Silentvalleya	Poales	Poaceae	Chloridoideae	Eragrostideae	Nair, Sreek., Vaj. & Bargh.	C4	151, 144
Snowdenia	Poales	Poaceae	Panicoideae	Paniceae	C.E.Hubbard	C4	145, 144
Soderstromia	Poales	Poaceae	Chloridoideae	Cynodonteae	Morton	C4	144
Sohnsia	Poales	Poaceae	Chloridoideae	Cynodonteae	Airy-Shaw	C4	144
Sorghastrum	Poales	Poaceae	Panicoideae	Andropogoneae	Nash	C4	144
Sorghum	Poales	Poaceae	Panicoideae	Andropogoneae	Moench	C4	145, 144
Spartina	Poales	Poaceae	Chloridoideae	Zoysieae	Schreb.	C4	145, 144
Spathia	Poales	Poaceae	Panicoideae	Andropogoneae	Ewart & Davies	C4	144
Spheneria	Poales	Poaceae	Panicoideae	Paniceae	Kuhlm.	C4	144
Spinifex	Poales	Poaceae	Panicoideae	Paniceae	L.	C4	145, 144
Spodiopogon	Poales	Poaceae	Panicoideae	Andropogoneae	Trin.	C4	145, 144
Sporobolus	Poales	Poaceae	Chloridoideae	Zoysieae	R.Br.	C4	145, 144
Steirachne	Poales	Poaceae	Chloridoideae	Eragrostideae	Ekman	C4	144
Stenotaphrum	Poales	Poaceae	Panicoideae	Paniceae	Trin.	C4	145, 144
Stereochlaena	Poales	Poaceae	Panicoideae	Paniceae	Hack.	C4	144
Stipagrostis	Poales	Poaceae	Aristidoideae	Aristideae	Nees	C4	145, 165, 144, 166, 144
Streptolophus	Poales	Poaceae	Panicoideae	Paniceae	Hughes	C4	144
Swallenia	Poales	Poaceae	Chloridoideae	Cynodonteae	Sod. & Deck.	C4	145, 144
Symplectrodia	Poales	Poaceae	Chloridoideae	Cynodonteae	Lazarides	C4	144
Tarigidia	Poales	Poaceae	Panicoideae	Paniceae	Stent	C4	144
Tatianyx	Poales	Poaceae	Panicoideae	Paspaleae	Zul. & Sod.	C4	144
Tetrachaete	Poales	Poaceae	Chloridoideae	Eragrostideae	Chiov.	C4	144
Tetrachne	Poales	Poaceae	Chloridoideae	Eragrostideae	Nees	C4	144
Tetrapogon	Poales	Poaceae	Chloridoideae	Cynodonteae	Desf.	C4	144
Thaumastochloa	Poales	Poaceae	Panicoideae	Andropogoneae	C.E.Hubbard	C4	144
Thedachloa	Poales	Poaceae	Panicoideae	Paniceae	S.W.L.Jacobs	C4	143
Thelepogon	Poales	Poaceae	Panicoideae	Andropogoneae	Roem. & Schult.	C4	144
Themeda	Poales	Poaceae	Panicoideae	Andropogoneae	Forssk.	C4	145, 144
Thrasya	Poales	Poaceae	Panicoideae	Paniceae	Kunth	C4	144
Thuarea	Poales	Poaceae	Panicoideae	Paniceae	Pers.	C4	144
Toliara	Poales	Poaceae	Chloridoideae	Cynodonteae	Judziewicz	C4	Peterson, unpublished
Trachypogon	Poales	Poaceae	Panicoideae	Andropogoneae	Nees	C4	144
Trachys	Poales	Poaceae	Panicoideae	Paniceae	Pers.	C4	144
Tragus	Poales	Poaceae	Chloridoideae	Cynodonteae	Haller	C4	145, 144
Trichloris	Poales	Poaceae	Chloridoideae	Cynodonteae	Benth.	C4	167
Tricholaena	Poales	Poaceae	Panicoideae	Paniceae	Schult	C4	144
Trichoneura	Poales	Poaceae	Chloridoideae	Cynodonteae	Anderss.	C4	144
Trichopteryx	Poales	Poaceae	Panicoideae	Tristachyideae	Nees	C4	145, 144
Tridens	Poales	Poaceae	Chloridoideae	Cynodonteae	Roem. & Schult.	C4	145, 144
Trilobachne	Poales	Poaceae	Panicoideae	Andropogoneae	Henr.	C4	159
Triodia	Poales	Poaceae	Chloridoideae	Cynodonteae	R.Br.	C4	145, 144
Triplasis	Poales	Poaceae	Chloridoideae	Cynodonteae	Beauv.	C4	144
Triplopogon	Poales	Poaceae	Panicoideae	Andropogoneae	Bor	C4	145
Tripogon	Poales	Poaceae	Chloridoideae	Cynodonteae	Roem. & Schult.	C4	145, 144
Tripsacum	Poales	Poaceae	Panicoideae	Andropogoneae	L.	C4	145, 144
Triraphis	Poales	Poaceae	Chloridoideae	Triraphideae	R.Br.	C4	145, 144
Tristachya	Poales	Poaceae	Panicoideae	Tristachyideae	Nees	C4	145, 144
Tuctoria	Poales	Poaceae	Chloridoideae	Orcuttieae	Reeder	C4	144
Uniola	Poales	Poaceae	Chloridoideae	Eragrostideae	L.	C4	144
Uranthoecium	Poales	Poaceae	Panicoideae	Paniceae	Stapf	C4	144
Urelytrum	Poales	Poaceae	Panicoideae	Andropogoneae	Hack.	C4	145, 144
Urochloa	Poales	Poaceae	Panicoideae	Paniceae	Beauv.	C4	145, 144
Urochondra	Poales	Poaceae	Chloridoideae	Zoysieae	C.E.Hubbard	C4	144
Vaseyochloa	Poales	Poaceae	Chloridoideae	Cynodonteae	Hitchc.	C4	144
Vietnamochloa	Poales	Poaceae	Chloridoideae	Cynodonteae	Veldkamp & Nowack	C4	151
Viguierella	Poales	Poaceae	Chloridoideae	Eragrostideae	A.Camus	C4	144
Vossia	Poales	Poaceae	Panicoideae	Andropogoneae	Wall. & Griff.	C4	144
Whiteochloa	Poales	Poaceae	Panicoideae	Paniceae	C.E.Hubbard	C4	144
Willkommia	Poales	Poaceae	Chloridoideae	Cynodonteae	Hack.	C4	144
Xerochloa	Poales	Poaceae	Panicoideae	Paniceae	R.Br.	C4	144
Yakirra	Poales	Poaceae	Panicoideae	Paniceae	Lazarides & Webster	C4	144
Yvesia	Poales	Poaceae	Panicoideae	Paniceae	A.Camus	C4	144
Zea	Poales	Poaceae	Panicoideae	Andropogoneae	L.	C4	145, 144
Zonotriche	Poales	Poaceae	Panicoideae	Tristachyideae	Phipps	C4	144
Zoysia	Poales	Poaceae	Chloridoideae	Zoysieae	Willd.	C4	145, 144
Zygochloa	Poales	Poaceae	Panicoideae	Paniceae	S.T.Blake	C4	144

## Sheet: Acanthaceae
family	denovo_lineage	n_genera	n_c4_species	n_c4_species_ref	genus	accepted_name	name	Author	status	synonym_ref	enzyme	enzyme_ref	kranztype	kranzytype_ref	continent	country	province	city	comment	distribution_ref	lf_annual	lf_perennial	lf_ref	succ_leaf	succ_stem	succ_ref	gf_herb	gf_shrub	gf_subshrub	gf_ref	salt_tolerance	salt_comment	salt_ref
Acanthaceae	Blepharis	1	15	1	Blepharis	Blepharis aspera	Blepharis aspera	Oberm.	accepted	NA	NA	NA	Atriplicoid	1, 69	A	Botswana, Zimbabwe, South Africa	Northern Provinces	NA	NA	49	FALSE	TRUE	9	FALSE	FALSE	108	FALSE	TRUE	FALSE	9, 10	NA	NA	NA
Acanthaceae	Blepharis	1	15	1	Blepharis	Blepharis attenuata	Blepharis attenuata	Napper	accepted	NA	NADP-ME	1, 100, 53	Atriplicoid	1, 100	A, E	Egypt, Palestine	Sinai	NA	NA	49	FALSE	TRUE	100	FALSE	FALSE	108	TRUE	FALSE	FALSE	11, 100	NA	NA	NA
Acanthaceae	Blepharis	1	15	1	Blepharis	Blepharis boranensis	Blepharis boranensis	Vollesen	accepted	NA	NA	NA	Atriplicoid	1, 69	A	Ethiopia, Kenya	NA	NA	NA	1, 49	FALSE	TRUE	49	FALSE	FALSE	108	TRUE	FALSE	FALSE	49	NA	NA	NA
Acanthaceae	Blepharis	1	15	1	Blepharis	Blepharis ciliaris	Blepharis ciliaris	(L.) B.L.Burtt	accepted	NA	NAD-ME	99	Atriplicoid	1, 53	A, E	Iran, Oman, Pakistan, Saudi Arabia, Yemen, Palestine	NA	NA	NA	49	FALSE	TRUE	101	FALSE	FALSE	108	TRUE	FALSE	FALSE	101	NA	NA	NA
Acanthaceae	Blepharis	1	15	1	Blepharis	Blepharis ciliaris	Acanthus pectinatus	Willd. ex Nees	synonym	49	NAD-ME	99	Atriplicoid	1, 53	A, E	Iran, Oman, Pakistan, Saudi Arabia, Yemen, Palestine	NA	NA	NA	49	FALSE	TRUE	101	FALSE	FALSE	108	TRUE	FALSE	FALSE	101	NA	NA	NA
Acanthaceae	Blepharis	1	15	1	Blepharis	Blepharis ciliaris	Ruellia ciliaris	L.	synonym	9, 49	NAD-ME	99	Atriplicoid	1, 53	A, E	Iran, Oman, Pakistan, Saudi Arabia, Yemen, Palestine	NA	NA	NA	49	FALSE	TRUE	101	FALSE	FALSE	108	TRUE	FALSE	FALSE	101	NA	NA	NA
Acanthaceae	Blepharis	1	15	1	Blepharis	Blepharis edulis	Blepharis edulis	(Forssk.) Pers.	accepted	NA	NA	NA	Atriplicoid	1, 99	A, E	Angola, Chad, Djibouti, Egypt, Eritrea, Ethiopia, Bahrain, Iraq, Kuwait, Qatar, Iran, Kenya, Mali, Mauritania, Niger, Oman, Pakistan, Saudi Arabia, Somalia, Sudan, Tanzania, Uganda, Yemen	NA	NA	NA	49	TRUE	FALSE	49	FALSE	FALSE	108	TRUE	FALSE	FALSE	49	NA	NA	NA
Acanthaceae	Blepharis	1	15	1	Blepharis	Blepharis edulis	Acanthodium delilii	H.Buek	synonym	49	NA	NA	Atriplicoid	1, 99	A, E	Angola, Chad, Djibouti, Egypt, Eritrea, Ethiopia, Bahrain, Iraq, Kuwait, Qatar, Iran, Kenya, Mali, Mauritania, Niger, Oman, Pakistan, Saudi Arabia, Somalia, Sudan, Tanzania, Uganda, Yemen	NA	NA	NA	49	TRUE	FALSE	49	FALSE	FALSE	108	TRUE	FALSE	FALSE	49	NA	NA	NA
Acanthaceae	Blepharis	1	15	1	Blepharis	Blepharis edulis	Acanthodium spicatum	Delile	synonym	49	NA	NA	Atriplicoid	1, 99	A, E	Angola, Chad, Djibouti, Egypt, Eritrea, Ethiopia, Bahrain, Iraq, Kuwait, Qatar, Iran, Kenya, Mali, Mauritania, Niger, Oman, Pakistan, Saudi Arabia, Somalia, Sudan, Tanzania, Uganda, Yemen	NA	NA	NA	49	TRUE	FALSE	49	FALSE	FALSE	108	TRUE	FALSE	FALSE	49	NA	NA	NA
Acanthaceae	Blepharis	1	15	1	Blepharis	Blepharis edulis	Acanthus edulis	Forssk.	synonym	9, 13	NA	NA	Atriplicoid	1, 99	A, E	Angola, Chad, Djibouti, Egypt, Eritrea, Ethiopia, Bahrain, Iraq, Kuwait, Qatar, Iran, Kenya, Mali, Mauritania, Niger, Oman, Pakistan, Saudi Arabia, Somalia, Sudan, Tanzania, Uganda, Yemen	NA	NA	NA	49	TRUE	FALSE	49	FALSE	FALSE	108	TRUE	FALSE	FALSE	49	NA	NA	NA
Acanthaceae	Blepharis	1	15	1	Blepharis	Blepharis edulis	Blepharis obovata	Chiov.	synonym	49	NA	NA	Atriplicoid	1, 99	A, E	Angola, Chad, Djibouti, Egypt, Eritrea, Ethiopia, Bahrain, Iraq, Kuwait, Qatar, Iran, Kenya, Mali, Mauritania, Niger, Oman, Pakistan, Saudi Arabia, Somalia, Sudan, Tanzania, Uganda, Yemen	NA	NA	NA	49	TRUE	FALSE	49	FALSE	FALSE	108	TRUE	FALSE	FALSE	49	NA	NA	NA
Acanthaceae	Blepharis	1	15	1	Blepharis	Blepharis edulis	Blepharis persica	(Burm.f.) Kuntze	synonym	49	NA	NA	Atriplicoid	1, 99	A, E	Angola, Chad, Djibouti, Egypt, Eritrea, Ethiopia, Bahrain, Iraq, Kuwait, Qatar, Iran, Kenya, Mali, Mauritania, Niger, Oman, Pakistan, Saudi Arabia, Somalia, Sudan, Tanzania, Uganda, Yemen	NA	NA	NA	49	TRUE	FALSE	49	FALSE	FALSE	108	TRUE	FALSE	FALSE	49	NA	NA	NA
Acanthaceae	Blepharis	1	15	1	Blepharis	Blepharis edulis	Ruellia persica	Burm.f.	synonym	49	NA	NA	Atriplicoid	1, 99	A, E	Angola, Chad, Djibouti, Egypt, Eritrea, Ethiopia, Bahrain, Iraq, Kuwait, Qatar, Iran, Kenya, Mali, Mauritania, Niger, Oman, Pakistan, Saudi Arabia, Somalia, Sudan, Tanzania, Uganda, Yemen	NA	NA	NA	49	TRUE	FALSE	49	FALSE	FALSE	108	TRUE	FALSE	FALSE	49	NA	NA	NA
Acanthaceae	Blepharis	1	15	1	Blepharis	Blepharis edulis	Acanthus delilei	Spreng.	synonym	49	NA	NA	Atriplicoid	1, 99	A, E	Angola, Chad, Djibouti, Egypt, Eritrea, Ethiopia, Bahrain, Iraq, Kuwait, Qatar, Iran, Kenya, Mali, Mauritania, Niger, Oman, Pakistan, Saudi Arabia, Somalia, Sudan, Tanzania, Uganda, Yemen	NA	NA	NA	49	TRUE	FALSE	49	FALSE	FALSE	108	TRUE	FALSE	FALSE	49	NA	NA	NA
Acanthaceae	Blepharis	1	15	1	Blepharis	Blepharis furcata	Blepharis furcata	(L.f.) Pers.	accepted	NA	NA	NA	Atriplicoid	1, 69	A	South Africa, Namibia	Cape Provinces, South Namibia	NA	NA	1, 49	FALSE	TRUE	9	FALSE	FALSE	108	FALSE	TRUE	FALSE	9	NA	NA	NA
Acanthaceae	Blepharis	1	15	1	Blepharis	Blepharis furcata	Acanthodium furcatum	(L.f.) Nees	synonym	9, 49	NA	NA	Atriplicoid	1, 69	A	South Africa, Namibia	Cape Provinces, South Namibia	NA	NA	1, 49	FALSE	TRUE	9	FALSE	FALSE	108	FALSE	TRUE	FALSE	9	NA	NA	NA
Acanthaceae	Blepharis	1	15	1	Blepharis	Blepharis furcata	Acanthus furcatus	L.f.	synonym	9, 49	NA	NA	Atriplicoid	1, 69	A	South Africa, Namibia	Cape Provinces, South Namibia	NA	NA	1, 49	FALSE	TRUE	9	FALSE	FALSE	108	FALSE	TRUE	FALSE	9	NA	NA	NA
Acanthaceae	Blepharis	1	15	1	Blepharis	Blepharis furcata	Acanthus macer	E.Mey. ex Nees	synonym	49	NA	NA	Atriplicoid	1, 69	A	South Africa, Namibia	Cape Provinces, South Namibia	NA	NA	1, 49	FALSE	TRUE	9	FALSE	FALSE	108	FALSE	TRUE	FALSE	9	NA	NA	NA
Acanthaceae	Blepharis	1	15	1	Blepharis	Blepharis furcata	Blepharis trispinosa	Hainz	synonym	49	NA	NA	Atriplicoid	1, 69	A	South Africa, Namibia	Cape Provinces, South Namibia	NA	NA	1, 49	FALSE	TRUE	9	FALSE	FALSE	108	FALSE	TRUE	FALSE	9	NA	NA	NA
Acanthaceae	Blepharis	1	15	1	Blepharis	Blepharis glinus	Blepharis glinus	Fiori	accepted	NA	NA	NA	Atriplicoid	1, 69	A	Somalia	NA	NA	NA	1, 49	NA	NA	NA	FALSE	FALSE	108	TRUE	FALSE	FALSE	12	NA	NA	NA
Acanthaceae	Blepharis	1	15	1	Blepharis	Blepharis grossa	Blepharis grossa	(Nees) T.Anderson	accepted	NA	NA	NA	Atriplicoid	1, 69	A	Angola, South Africa, Namibia	Cape Provinces	NA	NA	49	TRUE	FALSE	9	FALSE	FALSE	108	TRUE	FALSE	FALSE	9	NA	NA	NA
Acanthaceae	Blepharis	1	15	1	Blepharis	Blepharis grossa	Acanthodium grossum Nees	Nees	synonym	49, 9	NA	NA	Atriplicoid	1, 69	A	Angola, South Africa, Namibia	Cape Provinces	NA	NA	49	TRUE	FALSE	9	FALSE	FALSE	108	TRUE	FALSE	FALSE	9	NA	NA	NA
Acanthaceae	Blepharis	1	15	1	Blepharis	Blepharis grossa	Blepharis dichotoma	Engl.	synonym	49	NA	NA	Atriplicoid	1, 69	A	Angola, South Africa, Namibia	Cape Provinces	NA	NA	49	TRUE	FALSE	9	FALSE	FALSE	108	TRUE	FALSE	FALSE	9	NA	NA	NA
Acanthaceae	Blepharis	1	15	1	Blepharis	Blepharis kuriensis	Blepharis kuriensis	Vierh.	accepted	NA	NA	NA	Atriplicoid	1, 69	E	Yemen	Socotra	NA	NA	49	NA	NA	NA	FALSE	FALSE	108	NA	NA	NA	NA	NA	NA	NA
Acanthaceae	Blepharis	1	15	1	Blepharis	Blepharis linariifolia	Blepharis linariifolia	Pers.	accepted	NA	NA	NA	Atriplicoid	1, 69	A	Benin, Burkina, Cameroon, Central African Repu, Chad, Djibouti, Ethiopia, Gambia, Ghana, Ivory Coast, Mali, Mauritania, Niger, Nigeria, Senegal, Somalia, Sudan, Western Sahara	NA	NA	NA	49	TRUE	FALSE	12	FALSE	FALSE	108	TRUE	FALSE	FALSE	49	NA	NA	NA
Acanthaceae	Blepharis	1	15	1	Blepharis	Blepharis linariifolia	Acanthodium hirtum	Hochst. ex Nees	synonym	49	NA	NA	Atriplicoid	1, 69	A	Benin, Burkina, Cameroon, Central African Repu, Chad, Djibouti, Ethiopia, Gambia, Ghana, Ivory Coast, Mali, Mauritania, Niger, Nigeria, Senegal, Somalia, Sudan, Western Sahara	NA	NA	NA	49	TRUE	FALSE	12	FALSE	FALSE	108	TRUE	FALSE	FALSE	49	NA	NA	NA
Acanthaceae	Blepharis	1	15	1	Blepharis	Blepharis linariifolia	Blepharis hirta	(Hochst. ex Nees) Martelli	synonym	49	NA	NA	Atriplicoid	1, 69	A	Benin, Burkina, Cameroon, Central African Repu, Chad, Djibouti, Ethiopia, Gambia, Ghana, Ivory Coast, Mali, Mauritania, Niger, Nigeria, Senegal, Somalia, Sudan, Western Sahara	NA	NA	NA	49	TRUE	FALSE	12	FALSE	FALSE	108	TRUE	FALSE	FALSE	49	NA	NA	NA
Acanthaceae	Blepharis	1	15	1	Blepharis	Blepharis linariifolia	Blepharis passargei	Lindau	synonym	49	NA	NA	Atriplicoid	1, 69	A	Benin, Burkina, Cameroon, Central African Repu, Chad, Djibouti, Ethiopia, Gambia, Ghana, Ivory Coast, Mali, Mauritania, Niger, Nigeria, Senegal, Somalia, Sudan, Western Sahara	NA	NA	NA	49	TRUE	FALSE	12	FALSE	FALSE	108	TRUE	FALSE	FALSE	49	NA	NA	NA
Acanthaceae	Blepharis	1	15	1	Blepharis	Blepharis macra	Blepharis macra	(Nees) Vollesen	accepted	NA	NA	NA	Atriplicoid	1, 69	A	South Africa, Namibia	Cape Provinces	NA	NA	1, 49	FALSE	TRUE	9	FALSE	FALSE	108	FALSE	TRUE	FALSE	9	NA	NA	NA
Acanthaceae	Blepharis	1	15	1	Blepharis	Blepharis macra	Acanthodium macrum	Nees	synonym	9, 49	NA	NA	Atriplicoid	1, 69	A	South Africa, Namibia	Cape Provinces	NA	NA	1, 49	FALSE	TRUE	9	FALSE	FALSE	108	FALSE	TRUE	FALSE	9	NA	NA	NA
Acanthaceae	Blepharis	1	15	1	Blepharis	Blepharis macra	Blepharis extenuata	S.Moore	synonym	49	NA	NA	Atriplicoid	1, 69	A	South Africa, Namibia	Cape Provinces	NA	NA	1, 49	FALSE	TRUE	9	FALSE	FALSE	108	FALSE	TRUE	FALSE	9	NA	NA	NA
Acanthaceae	Blepharis	1	15	1	Blepharis	Blepharis mitrata	Blepharis mitrata	C.B.Clarke	accepted	NA	NA	NA	Atriplicoid	1, 69	A	South Africa, Namibia	Cape Provinces, Free State	NA	NA	1, 16, 49	FALSE	TRUE	9, 14	FALSE	FALSE	108	TRUE	TRUE	FALSE	9, 14	NA	NA	NA
Acanthaceae	Blepharis	1	15	1	Blepharis	Blepharis mitrata	Blepharis villosa	(Nees) C.B.Clarke	synonym	15, 49	NA	NA	Atriplicoid	1, 69	A	South Africa, Namibia	Cape Provinces, Free State	NA	NA	1, 16, 49	FALSE	TRUE	9, 14	FALSE	FALSE	108	TRUE	TRUE	FALSE	9, 14	NA	NA	NA
Acanthaceae	Blepharis	1	15	1	Blepharis	Blepharis obmitrata	Blepharis obmitrata	C.B.Clarke	accepted	NA	NA	NA	Atriplicoid	1, 69	A	Angola, Botswana, Namibia	NA	NA	NA	1, 49	FALSE	TRUE	9	FALSE	FALSE	108	FALSE	TRUE	FALSE	9	NA	NA	NA
Acanthaceae	Blepharis	1	15	1	Blepharis	Blepharis obmitrata	Blepharis bossii	Oberm.	synonym	15, 49	NA	NA	Atriplicoid	1, 69	A	Angola, Botswana, Namibia	NA	NA	NA	1, 49	FALSE	TRUE	9	FALSE	FALSE	108	FALSE	TRUE	FALSE	9	NA	NA	NA
Acanthaceae	Blepharis	1	15	1	Blepharis	Blepharis obmitrata	Blepharis gerlindae	P.G.Mey.	synonym	15, 49	NA	NA	Atriplicoid	1, 69	A	Angola, Botswana, Namibia	NA	NA	NA	1, 49	FALSE	TRUE	9	FALSE	FALSE	108	FALSE	TRUE	FALSE	9	NA	NA	NA
Acanthaceae	Blepharis	1	15	1	Blepharis	Blepharis obmitrata	Blepharis naegelsbachii	Oberm.	synonym	15, 49	NA	NA	Atriplicoid	1, 69	A	Angola, Botswana, Namibia	NA	NA	NA	1, 49	FALSE	TRUE	9	FALSE	FALSE	108	FALSE	TRUE	FALSE	9	NA	NA	NA
Acanthaceae	Blepharis	1	15	1	Blepharis	Blepharis scindica	Blepharis scindica	Stocks ex T.Anderson	accepted	NA	NA	NA	Atriplicoid	1, 69	E	India, Oman, Pakistan	NA	NA	NA	49	FALSE	TRUE	18	FALSE	FALSE	108	FALSE	TRUE	FALSE	18	NA	NA	NA
Acanthaceae	Blepharis	1	15	1	Blepharis	Blepharis scindica	Acanthodium grossum Wight	Wight	synonym	49	NA	NA	Atriplicoid	1, 69	E	India, Oman, Pakistan	NA	NA	NA	49	FALSE	TRUE	18	FALSE	FALSE	108	FALSE	TRUE	FALSE	18	NA	NA	NA
Acanthaceae	Blepharis	1	15	1	Blepharis	Blepharis serrulata	Blepharis serrulata	(Nees) Picalho & Hiern	accepted	NA	NA	NA	Atriplicoid	1, 69	A	South Africa, Botswana	Northern Provinces	NA	NA	1, 49	FALSE	TRUE	9	FALSE	FALSE	108	FALSE	TRUE	FALSE	9	NA	NA	NA
Acanthaceae	Blepharis	1	15	1	Blepharis	Blepharis serrulata	Acanthodium serrulatum	Nees	synonym	9, 49	NA	NA	Atriplicoid	1, 69	A	South Africa, Botswana	Northern Provinces	NA	NA	1, 49	FALSE	TRUE	9	FALSE	FALSE	108	FALSE	TRUE	FALSE	9	NA	NA	NA

## Sheet: Aizoaceae
family	denovo_lineage	n_genera	n_c4_species	n_c4_species_ref	genus	accepted_name	name	Author	status	synonym_ref	enzyme	enzyme_ref	kranztype	kranzytype_ref	continent	country	province	city	comment	distribution_ref	lf_annual	lf_perennial	lf_ref	succ_leaf	succ_stem	succ_ref	gf_herb	gf_shrub	gf_subshrub	gf_ref	salt_tolerance	salt_comment	salt_ref
Aizoaceae	Sesuvioideae	3	5	3	Sesuvium	Sesuvium congense	Sesuvium congense	Welw. ex Oliv.	accepted	NA	NA	NA	Portulacelloid	3	A	Angola, Congo	Bengo, Luanda, Namibe, Benguela	Ambriz, Luanda, Moçamedes, Benguela	NA	3, 4	FALSE	TRUE	6	TRUE	FALSE	3	FALSE	TRUE	FALSE	4	TRUE	ecol. near the sea	4
Aizoaceae	Sesuvioideae	3	5	3	Sesuvium	Sesuvium congense	Halimus congensis	Kuntze	synonym	4, 49	NA	NA	Portulacelloid	3	A	Angola, Congo	Bengo, Luanda, Namibe, Benguela	Ambriz, Luanda, Moçamedes, Benguela	NA	3, 4	FALSE	TRUE	6	TRUE	FALSE	3	FALSE	TRUE	FALSE	4	TRUE	ecol. near the sea	4
Aizoaceae	Sesuvioideae	3	5	3	Sesuvium	Sesuvium crithmoides	Sesuvium crithmoides	Welw.	accepted	NA	NA	NA	Pilosoid	3	A, C	Angola, United States of America	Luanda, Georgia	Luanda	NA	3, 4	FALSE	TRUE	4	TRUE	FALSE	3	TRUE	FALSE	FALSE	3, 4	TRUE	ecol. sand at the sea	4
Aizoaceae	Sesuvioideae	3	5	3	Sesuvium	Sesuvium crithmoides	Halimus crystallinus	(Welw. ex Oliv.) Kuntze	synonym	49	NA	NA	Pilosoid	3	A, C	Angola, United States of America	Luanda, Georgia	Luanda	NA	3, 4	FALSE	TRUE	4	TRUE	FALSE	3	TRUE	FALSE	FALSE	3, 4	TRUE	ecol. sand at the sea	4
Aizoaceae	Sesuvioideae	3	5	3	Sesuvium	Sesuvium crithmoides	Halimus mesembrianthemoides	(Wawra & Peyr.) Hiern	synonym	49	NA	NA	Pilosoid	3	A, C	Angola, United States of America	Luanda, Georgia	Luanda	NA	3, 4	FALSE	TRUE	4	TRUE	FALSE	3	TRUE	FALSE	FALSE	3, 4	TRUE	ecol. sand at the sea	4
Aizoaceae	Sesuvioideae	3	5	3	Sesuvium	Sesuvium crithmoides	Sesuvium crystallinum	Welw. ex Oliv.	synonym	49	NA	NA	Pilosoid	3	A, C	Angola, United States of America	Luanda, Georgia	Luanda	NA	3, 4	FALSE	TRUE	4	TRUE	FALSE	3	TRUE	FALSE	FALSE	3, 4	TRUE	ecol. sand at the sea	4
Aizoaceae	Sesuvioideae	3	5	3	Sesuvium	Sesuvium crithmoides	Sesuvium mesembryanthemoides	Wawra	synonym	49	NA	NA	Pilosoid	3	A, C	Angola, United States of America	Luanda, Georgia	Luanda	NA	3, 4	FALSE	TRUE	4	TRUE	FALSE	3	TRUE	FALSE	FALSE	3, 4	TRUE	ecol. sand at the sea	4
Aizoaceae	Sesuvioideae	3	5	3	Sesuvium	Sesuvium humifusum	Sesuvium humifusum	(Turpin) Bohley & G.Kadereit	accepted	NA	NADP-ME	53	Atriplicoid	53, 3	C	Cuba, Dominican Republic, Mexico, Bahamas, Venezuela, United States of America	California, Florida, Louisiana	NA	From Haiti to Margarita	3, 4	TRUE	FALSE	4, 5	TRUE	FALSE	3	TRUE	FALSE	FALSE	3	FALSE	NA	6
Aizoaceae	Sesuvioideae	3	5	3	Sesuvium	Sesuvium humifusum	Cypselea humifusa	Turpin	synonym	6	NADP-ME	53	Atriplicoid	53, 3	C	Cuba, Dominican Republic, Mexico, Bahamas, Venezuela, United States of America	California, Florida, Louisiana	NA	From Haiti to Margarita	3, 4	TRUE	FALSE	4, 5	TRUE	FALSE	3	TRUE	FALSE	FALSE	3	FALSE	NA	6
Aizoaceae	Sesuvioideae	3	5	3	Sesuvium	Sesuvium humifusum	Radiana petiolata	Raf.	synonym	49	NADP-ME	53	Atriplicoid	53, 3	C	Cuba, Dominican Republic, Mexico, Bahamas, Venezuela, United States of America	California, Florida, Louisiana	NA	From Haiti to Margarita	3, 4	TRUE	FALSE	4, 5	TRUE	FALSE	3	TRUE	FALSE	FALSE	3	FALSE	NA	6
Aizoaceae	Sesuvioideae	3	5	3	Sesuvium	Sesuvium hydaspicum	Sesuvium hydaspicum	(Edgew.) Gonç.	accepted	NA	NA	NA	Portulacelloid	3	A, E	Angola, Botswana, Burkina, South Africa, Cape Verde, Chad, Djibouti, Eritrea, Ethiopia, Ghana, India, Kenya, Malawi, Mali, Mauritania, Mozambique, Namibia, Niger, Pakistan, Saudi Arabia, Senegal, Sierra Leone, Sudan, Tanzania, Western Sahara, Yemen, Zambia, Zimbabwe	Northern Provinces	NA	NA	49	TRUE	FALSE	6	TRUE	FALSE	3	TRUE	FALSE	FALSE	3	TRUE	NA	4
Aizoaceae	Sesuvioideae	3	5	3	Sesuvium	Sesuvium hydaspicum	Diplochonium uvarioides	Edgew.	synonym	49	NA	NA	Portulacelloid	3	A, E	Angola, Botswana, Burkina, South Africa, Cape Verde, Chad, Djibouti, Eritrea, Ethiopia, Ghana, India, Kenya, Malawi, Mali, Mauritania, Mozambique, Namibia, Niger, Pakistan, Saudi Arabia, Senegal, Sierra Leone, Sudan, Tanzania, Western Sahara, Yemen, Zambia, Zimbabwe	Northern Provinces	NA	NA	49	TRUE	FALSE	6	TRUE	FALSE	3	TRUE	FALSE	FALSE	3	TRUE	NA	4
Aizoaceae	Sesuvioideae	3	5	3	Sesuvium	Sesuvium hydaspicum	Sesuvium hoepfnerianum	Schinz	synonym	49	NA	NA	Portulacelloid	3	A, E	Angola, Botswana, Burkina, South Africa, Cape Verde, Chad, Djibouti, Eritrea, Ethiopia, Ghana, India, Kenya, Malawi, Mali, Mauritania, Mozambique, Namibia, Niger, Pakistan, Saudi Arabia, Senegal, Sierra Leone, Sudan, Tanzania, Western Sahara, Yemen, Zambia, Zimbabwe	Northern Provinces	NA	NA	49	TRUE	FALSE	6	TRUE	FALSE	3	TRUE	FALSE	FALSE	3	TRUE	NA	4
Aizoaceae	Sesuvioideae	3	5	3	Sesuvium	Sesuvium hydaspicum	Sesuvium nyasicum	(Baker) Gonç.	synonym	49	NA	NA	Portulacelloid	3	A, E	Angola, Botswana, Burkina, South Africa, Cape Verde, Chad, Djibouti, Eritrea, Ethiopia, Ghana, India, Kenya, Malawi, Mali, Mauritania, Mozambique, Namibia, Niger, Pakistan, Saudi Arabia, Senegal, Sierra Leone, Sudan, Tanzania, Western Sahara, Yemen, Zambia, Zimbabwe	Northern Provinces	NA	NA	49	TRUE	FALSE	6	TRUE	FALSE	3	TRUE	FALSE	FALSE	3	TRUE	NA	4
Aizoaceae	Sesuvioideae	3	5	3	Sesuvium	Sesuvium hydaspicum	Trianthema dinteri	Engl.	synonym	49	NA	NA	Portulacelloid	3	A, E	Angola, Botswana, Burkina, South Africa, Cape Verde, Chad, Djibouti, Eritrea, Ethiopia, Ghana, India, Kenya, Malawi, Mali, Mauritania, Mozambique, Namibia, Niger, Pakistan, Saudi Arabia, Senegal, Sierra Leone, Sudan, Tanzania, Western Sahara, Yemen, Zambia, Zimbabwe	Northern Provinces	NA	NA	49	TRUE	FALSE	6	TRUE	FALSE	3	TRUE	FALSE	FALSE	3	TRUE	NA	4
Aizoaceae	Sesuvioideae	3	5	3	Sesuvium	Sesuvium hydaspicum	Trianthema hydaspicum	Edgew.	synonym	49	NA	NA	Portulacelloid	3	A, E	Angola, Botswana, Burkina, South Africa, Cape Verde, Chad, Djibouti, Eritrea, Ethiopia, Ghana, India, Kenya, Malawi, Mali, Mauritania, Mozambique, Namibia, Niger, Pakistan, Saudi Arabia, Senegal, Sierra Leone, Sudan, Tanzania, Western Sahara, Yemen, Zambia, Zimbabwe	Northern Provinces	NA	NA	49	TRUE	FALSE	6	TRUE	FALSE	3	TRUE	FALSE	FALSE	3	TRUE	NA	4
Aizoaceae	Sesuvioideae	3	5	3	Sesuvium	Sesuvium hydaspicum	Trianthema nyasicum	Baker	synonym	49	NA	NA	Portulacelloid	3	A, E	Angola, Botswana, Burkina, South Africa, Cape Verde, Chad, Djibouti, Eritrea, Ethiopia, Ghana, India, Kenya, Malawi, Mali, Mauritania, Mozambique, Namibia, Niger, Pakistan, Saudi Arabia, Senegal, Sierra Leone, Sudan, Tanzania, Western Sahara, Yemen, Zambia, Zimbabwe	Northern Provinces	NA	NA	49	TRUE	FALSE	6	TRUE	FALSE	3	TRUE	FALSE	FALSE	3	TRUE	NA	4
Aizoaceae	Sesuvioideae	3	5	3	Sesuvium	Sesuvium hydaspicum	Trianthema polyspermum	Hochst. ex Oliv.	synonym	49	NA	NA	Portulacelloid	3	A, E	Angola, Botswana, Burkina, South Africa, Cape Verde, Chad, Djibouti, Eritrea, Ethiopia, Ghana, India, Kenya, Malawi, Mali, Mauritania, Mozambique, Namibia, Niger, Pakistan, Saudi Arabia, Senegal, Sierra Leone, Sudan, Tanzania, Western Sahara, Yemen, Zambia, Zimbabwe	Northern Provinces	NA	NA	49	TRUE	FALSE	6	TRUE	FALSE	3	TRUE	FALSE	FALSE	3	TRUE	NA	4
Aizoaceae	Sesuvioideae	3	5	3	Sesuvium	Sesuvium hydaspicum	Trianthema salarium	Bremek.	synonym	49	NA	NA	Portulacelloid	3	A, E	Angola, Botswana, Burkina, South Africa, Cape Verde, Chad, Djibouti, Eritrea, Ethiopia, Ghana, India, Kenya, Malawi, Mali, Mauritania, Mozambique, Namibia, Niger, Pakistan, Saudi Arabia, Senegal, Sierra Leone, Sudan, Tanzania, Western Sahara, Yemen, Zambia, Zimbabwe	Northern Provinces	NA	NA	49	TRUE	FALSE	6	TRUE	FALSE	3	TRUE	FALSE	FALSE	3	TRUE	NA	4
Aizoaceae	Sesuvioideae	3	5	3	Sesuvium	Sesuvium sesuvioides	Sesuvium sesuvioides	(Fenzl) Verdc.	accepted	NA	NADP-ME	102	Portulacelloid	3, 102	A	Angola, South Africa, Namibia	Cape Provinces	NA	in dry areas of the tropics and subtropics	49	FALSE	TRUE	4	TRUE	FALSE	3	TRUE	FALSE	FALSE	3, 4	TRUE	ecol. sand, inland or on the seashore, in dry subtropical climate	4, 6
Aizoaceae	Sesuvioideae	3	5	3	Sesuvium	Sesuvium sesuvioides	Diplochonium sesuvioides	Fenzl	synonym	4, 49	NADP-ME	102	Portulacelloid	3, 102	A	Angola, South Africa, Namibia	Cape Provinces	NA	in dry areas of the tropics and subtropics	49	FALSE	TRUE	4	TRUE	FALSE	3	TRUE	FALSE	FALSE	3, 4	TRUE	ecol. sand, inland or on the seashore, in dry subtropical climate	4, 6
Aizoaceae	Sesuvioideae	3	5	3	Sesuvium	Sesuvium sesuvioides	Diplochonium sesuvioides	Wawra & Peyr.	synonym	4, 49	NADP-ME	102	Portulacelloid	3, 102	A	Angola, South Africa, Namibia	Cape Provinces	NA	in dry areas of the tropics and subtropics	49	FALSE	TRUE	4	TRUE	FALSE	3	TRUE	FALSE	FALSE	3, 4	TRUE	ecol. sand, inland or on the seashore, in dry subtropical climate	4, 6
Aizoaceae	Sesuvioideae	3	5	3	Sesuvium	Sesuvium sesuvioides	Halimus sesuvioides	(Fenzl) Kuntze	synonym	4, 49	NADP-ME	102	Portulacelloid	3, 102	A	Angola, South Africa, Namibia	Cape Provinces	NA	in dry areas of the tropics and subtropics	49	FALSE	TRUE	4	TRUE	FALSE	3	TRUE	FALSE	FALSE	3, 4	TRUE	ecol. sand, inland or on the seashore, in dry subtropical climate	4, 6
Aizoaceae	Sesuvioideae	3	5	3	Sesuvium	Sesuvium sesuvioides	Sesuvium digynum	Welw. ex Oliv.	synonym	4, 49	NADP-ME	102	Portulacelloid	3, 102	A	Angola, South Africa, Namibia	Cape Provinces	NA	in dry areas of the tropics and subtropics	49	FALSE	TRUE	4	TRUE	FALSE	3	TRUE	FALSE	FALSE	3, 4	TRUE	ecol. sand, inland or on the seashore, in dry subtropical climate	4, 6
Aizoaceae	Sesuvioideae	3	21	3	Trianthema	Trianthema argentinum	Trianthema argentinum	Hunz. & Cocucci	accepted	NA	NA	NA	NA	NA	D	Argentina	Córdoba	Córdoba	NA	3, 4	TRUE	FALSE	4	NA	NA	NA	TRUE	FALSE	FALSE	3, 4	NA	NA	NA
Aizoaceae	Sesuvioideae	3	21	3	Trianthema	Trianthema clavatum	Trianthema clavatum	(J.M.Black) H.E.K.Hartmann & Liede	accepted	NA	NA	NA	Atriplicoid	3	B	Australia	Northern Territory, South Australia, Western Australia	NA	mainly in the centre of Australia	3, 4	TRUE	FALSE	4	NA	NA	NA	TRUE	FALSE	FALSE	3, 4	NA	NA	NA
Aizoaceae	Sesuvioideae	3	21	3	Trianthema	Trianthema clavatum	Trianthema crystallinum var. clavatum	J.M.Black	synonym	49	NA	NA	Atriplicoid	3	B	Australia	Northern Territory, South Australia, Western Australia	NA	mainly in the centre of Australia	3, 4	TRUE	FALSE	4	NA	NA	NA	TRUE	FALSE	FALSE	3, 4	NA	NA	NA
Aizoaceae	Sesuvioideae	3	21	3	Trianthema	Trianthema clavatum	Trianthema triquetrum var. clavatum	(J.M.Black) H.Eichler	synonym	49	NA	NA	Atriplicoid	3	B	Australia	Northern Territory, South Australia, Western Australia	NA	mainly in the centre of Australia	3, 4	TRUE	FALSE	4	NA	NA	NA	TRUE	FALSE	FALSE	3, 4	NA	NA	NA
Aizoaceae	Sesuvioideae	3	21	3	Trianthema	Trianthema compactum	Trianthema compactum	C.T.White	accepted	NA	NA	NA	NA	NA	B	Australia	Northern Territory, Queensland	NA	NA	3, 4	NA	NA	NA	NA	NA	NA	TRUE	FALSE	FALSE	3, 4	TRUE	on shores	4
Aizoaceae	Sesuvioideae	3	21	3	Trianthema	Trianthema corallicola	Trianthema corallicola	H.E.K.Hartmann & Liede	accepted	NA	NA	NA	Salsoloid	3	A	Kenya, Somalia	NA	NA	Northeast Kenia	3, 4	TRUE	TRUE	4	TRUE	FALSE	3	TRUE	FALSE	FALSE	3	TRUE	in sandy patches on coral reefs at the sea or on gypsum further inland	4
Aizoaceae	Sesuvioideae	3	21	3	Trianthema	Trianthema corymbosum	Trianthema corymbosum	(E.Mey. ex Sond.) H.E.K.Hartmann & Liede	accepted	NA	NA	NA	Salsoloid	3	A	Namibia, South Africa	Lüderitz, Karas, Namaqualand	Lüderitz	on the lower slopes of the Gariep River in Lüderitz District	3, 4	FALSE	TRUE	4	TRUE	FALSE	3, 4	TRUE	FALSE	FALSE	3	NA	NA	NA
Aizoaceae	Sesuvioideae	3	21	3	Trianthema	Trianthema corymbosum	Trianthema crystallinum var. corymbosum	E.Mey. ex Sond.	synonym	49	NA	NA	Salsoloid	3	A	Namibia, South Africa	Lüderitz, Karas, Namaqualand	Lüderitz	on the lower slopes of the Gariep River in Lüderitz District	3, 4	FALSE	TRUE	4	TRUE	FALSE	3, 4	TRUE	FALSE	FALSE	3	NA	NA	NA
Aizoaceae	Sesuvioideae	3	21	3	Trianthema	Trianthema cussackianum	Trianthema cussackianum	F.Muell.	accepted	NA	NA	NA	NA	NA	B	Australia	Western Australia	NA	NA	49	NA	NA	NA	NA	NA	NA	TRUE	FALSE	FALSE	4	NA	NA	NA
Aizoaceae	Sesuvioideae	3	21	3	Trianthema	Trianthema glossostigma	Trianthema glossostigma	F.Muell.	accepted	NA	NA	NA	NA	NA	B	Australia	Northern Territory, Western Australia	NA	NA	49, 4	TRUE	FALSE	25	NA	NA	NA	TRUE	FALSE	FALSE	25	NA	NA	NA
Aizoaceae	Sesuvioideae	3	21	3	Trianthema	Trianthema hecatandrum	Trianthema hecatandrum	Wingf. & M.F.Newman	accepted	NA	NA	NA	NA	NA	D	Venezuela	Miranda, Democracia, Falcon State	NA	NA	4	FALSE	TRUE	4	NA	NA	NA	NA	NA	NA	NA	NA	NA	NA
Aizoaceae	Sesuvioideae	3	21	3	Trianthema	Trianthema megaspermum	Trianthema megaspermum	A.M.Prescott	accepted	NA	NA	NA	NA	NA	B	Australia	Northern Territory	NA	NA	3, 4	FALSE	TRUE	4	NA	NA	NA	TRUE	FALSE	FALSE	3, 4	NA	NA	NA
Aizoaceae	Sesuvioideae	3	21	3	Trianthema	Trianthema oxycalyptrum	Trianthema oxycalyptrum	F.Muell.	accepted	NA	NA	NA	NA	NA	B	Australia	West Australia	NA	NA	3, 4	NA	NA	NA	TRUE	FALSE	3, 4	TRUE	FALSE	FALSE	3, 4	NA	NA	NA
Aizoaceae	Sesuvioideae	3	21	3	Trianthema	Trianthema oxycalyptrum	Trianthema oxycalyptra var. pedunculatum	F.Muell.	synonym	4, 49	NA	NA	NA	NA	B	Australia	West Australia	NA	NA	3, 4	NA	NA	NA	TRUE	FALSE	3, 4	TRUE	FALSE	FALSE	3, 4	NA	NA	NA
Aizoaceae	Sesuvioideae	3	21	3	Trianthema	Trianthema oxycalyptrum	Trianthema oxycalyptrum var. sessiliflorum	F.Muell.	synonym	49	NA	NA	NA	NA	B	Australia	West Australia	NA	NA	3, 4	NA	NA	NA	TRUE	FALSE	3, 4	TRUE	FALSE	FALSE	3, 4	NA	NA	NA
Aizoaceae	Sesuvioideae	3	21	3	Trianthema	Trianthema parvifolium	Trianthema parvifolium	E.Mey. ex Sond.	accepted	NA	NA	NA	Salsoloid	3	A	Angola, Botswana, Namibia, South Africa	NA	NA	South Angola; never coastal	3, 4	FALSE	TRUE	4	TRUE	FALSE	3, 4	TRUE	FALSE	FALSE	3, 4	NA	NA	NA
Aizoaceae	Sesuvioideae	3	21	3	Trianthema	Trianthema parvifolium	Trianthema corymbosum E.Mey.	E.Mey.	synonym	49	NA	NA	Salsoloid	3	A	Angola, Botswana, Namibia, South Africa	NA	NA	South Angola; never coastal	3, 4	FALSE	TRUE	4	TRUE	FALSE	3, 4	TRUE	FALSE	FALSE	3, 4	NA	NA	NA
Aizoaceae	Sesuvioideae	3	21	3	Trianthema	Trianthema parvifolium	Trianthema crystallinum var. rubens	Sond.	synonym	49	NA	NA	Salsoloid	3	A	Angola, Botswana, Namibia, South Africa	NA	NA	South Angola; never coastal	3, 4	FALSE	TRUE	4	TRUE	FALSE	3, 4	TRUE	FALSE	FALSE	3, 4	NA	NA	NA
Aizoaceae	Sesuvioideae	3	21	3	Trianthema	Trianthema patellitectum	Trianthema patellitectum	A.M.Prescott	accepted	NA	NA	NA	NA	NA	B	Australia	Northern Territory, Western Australia	NA	NA	3, 4	NA	NA	NA	NA	NA	NA	TRUE	FALSE	FALSE	3, 4	TRUE	on sandy river banks	4
Aizoaceae	Sesuvioideae	3	21	3	Trianthema	Trianthema pilosum	Trianthema pilosum	F.Muell.	accepted	NA	NA	NA	Atriplicoid	3	B	Australia	Northern Territory, Western Australia, Queensland, South Australia	NA	NA	3, 4	NA	NA	NA	NA	NA	NA	TRUE	FALSE	FALSE	3, 4	NA	NA	NA
Aizoaceae	Sesuvioideae	3	21	3	Trianthema	Trianthema portulacastrum	Trianthema portulacastrum	L.	accepted	NA	NADP-ME	53, 54, 102	Atriplicoid	53, 54, 3	A, B, C, D, E	Seychelles, Angola, Argentina, United States of America, Aruba, Bangladesh, Belize, Benin, Bolivia, Burkina, Cambodia, Cameroon, Chad, China, Colombia, Congo, Cuba, Djibouti, Dominican Republic, Ecuador, El Salvador, Eritrea, Gambia, Ghana, Guatemala, Guinea, Haiti, Honduras, India, Iran, Ivory Coast, Jamaica, Kenya, Malawi, Malaysia, Mali, Indonesia, Mauritius, Mexico, Mozambique, Myanmar, New G…	NA	NA	worldwide in the tropics	3, 4	TRUE	FALSE	49	TRUE	FALSE	49	TRUE	FALSE	FALSE	3, 4, 49	TRUE	NA	54, 110
Aizoaceae	Sesuvioideae	3	21	3	Trianthema	Trianthema portulacastrum	Portulaca toston	Blanco	synonym	49	NADP-ME	53, 54, 102	Atriplicoid	53, 54, 3	A, B, C, D, E	Seychelles, Angola, Argentina, United States of America, Aruba, Bangladesh, Belize, Benin, Bolivia, Burkina, Cambodia, Cameroon, Chad, China, Colombia, Congo, Cuba, Djibouti, Dominican Republic, Ecuador, El Salvador, Eritrea, Gambia, Ghana, Guatemala, Guinea, Haiti, Honduras, India, Iran, Ivory Coast, Jamaica, Kenya, Malawi, Malaysia, Mali, Indonesia, Mauritius, Mexico, Mozambique, Myanmar, New G…	NA	NA	worldwide in the tropics	3, 4	TRUE	FALSE	49	TRUE	FALSE	49	TRUE	FALSE	FALSE	3, 4, 49	TRUE	NA	54, 110
Aizoaceae	Sesuvioideae	3	21	3	Trianthema	Trianthema portulacastrum	Portulacastrum monogynum	Medik.	synonym	49	NADP-ME	53, 54, 102	Atriplicoid	53, 54, 3	A, B, C, D, E	Seychelles, Angola, Argentina, United States of America, Aruba, Bangladesh, Belize, Benin, Bolivia, Burkina, Cambodia, Cameroon, Chad, China, Colombia, Congo, Cuba, Djibouti, Dominican Republic, Ecuador, El Salvador, Eritrea, Gambia, Ghana, Guatemala, Guinea, Haiti, Honduras, India, Iran, Ivory Coast, Jamaica, Kenya, Malawi, Malaysia, Mali, Indonesia, Mauritius, Mexico, Mozambique, Myanmar, New G…	NA	NA	worldwide in the tropics	3, 4	TRUE	FALSE	49	TRUE	FALSE	49	TRUE	FALSE	FALSE	3, 4, 49	TRUE	NA	54, 110
Aizoaceae	Sesuvioideae	3	21	3	Trianthema	Trianthema portulacastrum	Tetragonia chisimajensis	Chiov.	synonym	49	NADP-ME	53, 54, 102	Atriplicoid	53, 54, 3	A, B, C, D, E	Seychelles, Angola, Argentina, United States of America, Aruba, Bangladesh, Belize, Benin, Bolivia, Burkina, Cambodia, Cameroon, Chad, China, Colombia, Congo, Cuba, Djibouti, Dominican Republic, Ecuador, El Salvador, Eritrea, Gambia, Ghana, Guatemala, Guinea, Haiti, Honduras, India, Iran, Ivory Coast, Jamaica, Kenya, Malawi, Malaysia, Mali, Indonesia, Mauritius, Mexico, Mozambique, Myanmar, New G…	NA	NA	worldwide in the tropics	3, 4	TRUE	FALSE	49	TRUE	FALSE	49	TRUE	FALSE	FALSE	3, 4, 49	TRUE	NA	54, 110
Aizoaceae	Sesuvioideae	3	21	3	Trianthema	Trianthema portulacastrum	Trianthema flexuosum	Schumach. & Thonn.	synonym	49	NADP-ME	53, 54, 102	Atriplicoid	53, 54, 3	A, B, C, D, E	Seychelles, Angola, Argentina, United States of America, Aruba, Bangladesh, Belize, Benin, Bolivia, Burkina, Cambodia, Cameroon, Chad, China, Colombia, Congo, Cuba, Djibouti, Dominican Republic, Ecuador, El Salvador, Eritrea, Gambia, Ghana, Guatemala, Guinea, Haiti, Honduras, India, Iran, Ivory Coast, Jamaica, Kenya, Malawi, Malaysia, Mali, Indonesia, Mauritius, Mexico, Mozambique, Myanmar, New G…	NA	NA	worldwide in the tropics	3, 4	TRUE	FALSE	49	TRUE	FALSE	49	TRUE	FALSE	FALSE	3, 4, 49	TRUE	NA	54, 110
Aizoaceae	Sesuvioideae	3	21	3	Trianthema	Trianthema portulacastrum	Trianthema littorale	Cordem.	synonym	49	NADP-ME	53, 54, 102	Atriplicoid	53, 54, 3	A, B, C, D, E	Seychelles, Angola, Argentina, United States of America, Aruba, Bangladesh, Belize, Benin, Bolivia, Burkina, Cambodia, Cameroon, Chad, China, Colombia, Congo, Cuba, Djibouti, Dominican Republic, Ecuador, El Salvador, Eritrea, Gambia, Ghana, Guatemala, Guinea, Haiti, Honduras, India, Iran, Ivory Coast, Jamaica, Kenya, Malawi, Malaysia, Mali, Indonesia, Mauritius, Mexico, Mozambique, Myanmar, New G…	NA	NA	worldwide in the tropics	3, 4	TRUE	FALSE	49	TRUE	FALSE	49	TRUE	FALSE	FALSE	3, 4, 49	TRUE	NA	54, 110
Aizoaceae	Sesuvioideae	3	21	3	Trianthema	Trianthema portulacastrum	Trianthema obcordatum	Roxb.	synonym	49	NADP-ME	53, 54, 102	Atriplicoid	53, 54, 3	A, B, C, D, E	Seychelles, Angola, Argentina, United States of America, Aruba, Bangladesh, Belize, Benin, Bolivia, Burkina, Cambodia, Cameroon, Chad, China, Colombia, Congo, Cuba, Djibouti, Dominican Republic, Ecuador, El Salvador, Eritrea, Gambia, Ghana, Guatemala, Guinea, Haiti, Honduras, India, Iran, Ivory Coast, Jamaica, Kenya, Malawi, Malaysia, Mali, Indonesia, Mauritius, Mexico, Mozambique, Myanmar, New G…	NA	NA	worldwide in the tropics	3, 4	TRUE	FALSE	49	TRUE	FALSE	49	TRUE	FALSE	FALSE	3, 4, 49	TRUE	NA	54, 110
Aizoaceae	Sesuvioideae	3	21	3	Trianthema	Trianthema portulacastrum	Trianthema procumbens	Mill.	synonym	4, 49	NADP-ME	53, 54, 102	Atriplicoid	53, 54, 3	A, B, C, D, E	Seychelles, Angola, Argentina, United States of America, Aruba, Bangladesh, Belize, Benin, Bolivia, Burkina, Cambodia, Cameroon, Chad, China, Colombia, Congo, Cuba, Djibouti, Dominican Republic, Ecuador, El Salvador, Eritrea, Gambia, Ghana, Guatemala, Guinea, Haiti, Honduras, India, Iran, Ivory Coast, Jamaica, Kenya, Malawi, Malaysia, Mali, Indonesia, Mauritius, Mexico, Mozambique, Myanmar, New G…	NA	NA	worldwide in the tropics	3, 4	TRUE	FALSE	49	TRUE	FALSE	49	TRUE	FALSE	FALSE	3, 4, 49	TRUE	NA	54, 110
Aizoaceae	Sesuvioideae	3	21	3	Trianthema	Trianthema rhynchocalyptrum	Trianthema rhynchocalyptrum	F.Muell.	accepted	NA	NA	NA	NA	NA	B	Australia	Northern Territory, Queensland	NA	NA	3, 4	FALSE	TRUE	4	NA	NA	NA	TRUE	FALSE	FALSE	3, 4	NA	NA	NA
Aizoaceae	Sesuvioideae	3	21	3	Trianthema	Trianthema salsoloides	Trianthema salsoloides	Fenzl ex Oliv.	accepted	NA	NA	NA	Salsoloid	3	A	Angola, Botswana, South Africa, Kenya, Mozambique, Namibia, Sudan, Tanzania	Northern Provinces	NA	NA	3, 4, 49	TRUE	TRUE	4	TRUE	FALSE	3	TRUE	FALSE	FALSE	3, 4	NA	NA	NA
Aizoaceae	Sesuvioideae	3	21	3	Trianthema	Trianthema salsoloides	Trianthema multiflorum	Peter	synonym	49	NA	NA	Salsoloid	3	A	Angola, Botswana, South Africa, Kenya, Mozambique, Namibia, Sudan, Tanzania	Northern Provinces	NA	NA	3, 4, 49	TRUE	TRUE	4	TRUE	FALSE	3	TRUE	FALSE	FALSE	3, 4	NA	NA	NA
Aizoaceae	Sesuvioideae	3	21	3	Trianthema	Trianthema sheilae	Trianthema sheilae	A.G.Mill. & J.Nyberg	accepted	NA	NAD-ME	3, 54, 102	Atriplicoid	3, 54	A	Saudi Arabia, Yemen, Egypt, Sudan, Eritrea	NA	NA	SW of Saudi Arabia, SW Yemen, S of Egypt, E Sudan, and also reported but not confirmed from S Eritrea	3, 4	FALSE	TRUE	4	NA	NA	NA	TRUE	TRUE	FALSE	3, 4	NA	NA	NA
Aizoaceae	Sesuvioideae	3	21	3	Trianthema	Trianthema triquetrum	Trianthema triquetrum	Willd. ex Spreng.	accepted	NA	NAD-ME	102	Portulacelloid	3	A, B, E	Angola, Bangladesh, Botswana, Chad, Djibouti, Egypt, Eritrea, Ethiopia, South Africa, Kenya, Indonesia, Mauritania, Mozambique, Namibia, Australia, Niger, Oman, Pakistan, Saudi Arabia, Senegal, Somalia, South Australia, Sri Lanka, Sudan, Tanzania, Thailand, Uganda, Western Australia, Yemen, Zimbabwe	Bay of Bengal, Lesser Sunda Is., New South Wales, Northern Provinces, Northern Territory, Queensland, Victoria	NA	along the Coromandel Coast in India; probably on all coasts around the Gulf of Bengal	3, 4, 49	TRUE	FALSE	55	TRUE	FALSE	3, 4	TRUE	FALSE	FALSE	3, 4	TRUE	NA	110
Aizoaceae	Sesuvioideae	3	21	3	Trianthema	Trianthema triquetrum	Trianthema glandulosum	Peter	synonym	49	NAD-ME	102	Portulacelloid	3	A, B, E	Angola, Bangladesh, Botswana, Chad, Djibouti, Egypt, Eritrea, Ethiopia, South Africa, Kenya, Indonesia, Mauritania, Mozambique, Namibia, Australia, Niger, Oman, Pakistan, Saudi Arabia, Senegal, Somalia, South Australia, Sri Lanka, Sudan, Tanzania, Thailand, Uganda, Western Australia, Yemen, Zimbabwe	Bay of Bengal, Lesser Sunda Is., New South Wales, Northern Provinces, Northern Territory, Queensland, Victoria	NA	along the Coromandel Coast in India; probably on all coasts around the Gulf of Bengal	3, 4, 49	TRUE	FALSE	55	TRUE	FALSE	3, 4	TRUE	FALSE	FALSE	3, 4	TRUE	NA	110
Aizoaceae	Sesuvioideae	3	21	3	Trianthema	Trianthema triquetrum	Trianthema glaucifolium	F.Muell.	synonym	49	NAD-ME	102	Portulacelloid	3	A, B, E	Angola, Bangladesh, Botswana, Chad, Djibouti, Egypt, Eritrea, Ethiopia, South Africa, Kenya, Indonesia, Mauritania, Mozambique, Namibia, Australia, Niger, Oman, Pakistan, Saudi Arabia, Senegal, Somalia, South Australia, Sri Lanka, Sudan, Tanzania, Thailand, Uganda, Western Australia, Yemen, Zimbabwe	Bay of Bengal, Lesser Sunda Is., New South Wales, Northern Provinces, Northern Territory, Queensland, Victoria	NA	along the Coromandel Coast in India; probably on all coasts around the Gulf of Bengal	3, 4, 49	TRUE	FALSE	55	TRUE	FALSE	3, 4	TRUE	FALSE	FALSE	3, 4	TRUE	NA	110
Aizoaceae	Sesuvioideae	3	21	3	Trianthema	Trianthema triquetrum	Trianthema sedifolium	Vis.	synonym	49	NAD-ME	102	Portulacelloid	3	A, B, E	Angola, Bangladesh, Botswana, Chad, Djibouti, Egypt, Eritrea, Ethiopia, South Africa, Kenya, Indonesia, Mauritania, Mozambique, Namibia, Australia, Niger, Oman, Pakistan, Saudi Arabia, Senegal, Somalia, South Australia, Sri Lanka, Sudan, Tanzania, Thailand, Uganda, Western Australia, Yemen, Zimbabwe	Bay of Bengal, Lesser Sunda Is., New South Wales, Northern Provinces, Northern Territory, Queensland, Victoria	NA	along the Coromandel Coast in India; probably on all coasts around the Gulf of Bengal	3, 4, 49	TRUE	FALSE	55	TRUE	FALSE	3, 4	TRUE	FALSE	FALSE	3, 4	TRUE	NA	110
Aizoaceae	Sesuvioideae	3	21	3	Trianthema	Trianthema turgidifolium	Trianthema turgidifolium	F.Muell.	accepted	NA	NA	NA	NA	NA	B	Australia	Northern Territory, Western Australia	NA	NA	49	FALSE	TRUE	4	TRUE	FALSE	3, 4	TRUE	TRUE	FALSE	3, 4	NA	NA	NA
Aizoaceae	Sesuvioideae	3	21	3	Trianthema	Trianthema ufoense	Trianthema ufoense	H.E.K.Hartmann & Liede	accepted	NA	NA	NA	NA	NA	B	Australia	Northern Territory, Queensland, South Australia	NA	northern and central parts	3, 4, 49	TRUE	FALSE	4	NA	NA	NA	TRUE	FALSE	FALSE	3, 4	NA	NA	NA
Aizoaceae	Sesuvioideae	3	21	3	Trianthema	Trianthema vleiense	Trianthema vleiense	H.E.K.Hartmann & Liede	accepted	NA	NA	NA	Salsoloid	3	A	South Africa	North West, South Africa, Northern Cape		SE North West Province,NW South Africa, NE Northern Cape Province	3, 4, 49	TRUE	TRUE	4	TRUE	FALSE	3, 4	TRUE	FALSE	FALSE	3, 4	TRUE	at the upper edges of salt pans in grassland or open scrub	4
Aizoaceae	Sesuvioideae	3	4	3	Zaleya	Zaleya decandra	Zaleya decandra	(L.) Burm.f.	accepted	NA	NA	NA	NA	NA	A	India, Sri Lanka, Sudan, Myanmar	NA	NA	NA	4, 49	TRUE	FALSE	4	TRUE	FALSE	122	TRUE	FALSE	FALSE	3, 4	TRUE	NA	110
Aizoaceae	Sesuvioideae	3	4	3	Zaleya	Zaleya decandra	Trianthema decandrum	L.	synonym	4, 49	NA	NA	NA	NA	A	India, Sri Lanka, Sudan, Myanmar	NA	NA	NA	4, 49	TRUE	FALSE	4	TRUE	FALSE	122	TRUE	FALSE	FALSE	3, 4	TRUE	NA	110
Aizoaceae	Sesuvioideae	3	4	3	Zaleya	Zaleya decandra	Trianthema diffusum	Mill.	synonym	49	NA	NA	NA	NA	A	India, Sri Lanka, Sudan, Myanmar	NA	NA	NA	4, 49	TRUE	FALSE	4	TRUE	FALSE	122	TRUE	FALSE	FALSE	3, 4	TRUE	NA	110
Aizoaceae	Sesuvioideae	3	4	3	Zaleya	Zaleya decandra	Trianthema glinoides	Pers.	synonym	49	NA	NA	NA	NA	A	India, Sri Lanka, Sudan, Myanmar	NA	NA	NA	4, 49	TRUE	FALSE	4	TRUE	FALSE	122	TRUE	FALSE	FALSE	3, 4	TRUE	NA	110
Aizoaceae	Sesuvioideae	3	4	3	Zaleya	Zaleya galericulata	Zaleya galericulata	(Melville) H.Eichler	accepted	NA	NA	NA	Atriplicoid	3	B	Australia	New South Wales, Northern Territory, Queensland, South Australia, Victoria, Western Australia	NA	NA	3, 49	NA	NA	NA	NA	NA	NA	TRUE	FALSE	FALSE	3, 4	NA	NA	NA
Aizoaceae	Sesuvioideae	3	4	3	Zaleya	Zaleya galericulata	Trianthema galericulatum	Melville	synonym	4, 49	NA	NA	Atriplicoid	3	B	Australia	New South Wales, Northern Territory, Queensland, South Australia, Victoria, Western Australia	NA	NA	3, 49	NA	NA	NA	NA	NA	NA	TRUE	FALSE	FALSE	3, 4	NA	NA	NA
Aizoaceae	Sesuvioideae	3	4	3	Zaleya	Zaleya pentandra	Zaleya pentandra	(L.) C.Jeffrey	accepted	NA	NAD-ME	53, 54, 102	Atriplicoid	53, 54, 3	A	Algeria, Angola, Botswana, Burkina, South Africa, Cape Verde, Chad, Djibouti, Egypt, Eritrea, Ethiopia, Ghana, Bahrain, Iraq, Kuwait, Qatar, India, Kenya, Libya, Madagascar, Malawi, Mali, Mauritania, Mozambique, Mozambique Channel I, Namibia, Niger, Nigeria, Oman, Pakistan, Palestine, Rwanda, Saudi Arabia, Senegal, Somalia, Sudan, Swaziland, Tanzania, Uganda, Yemen, Zambia, Congo, Zimbabwe	Socotra, Réunion, KwaZulu-Natal, Northern Provinces, Sinai	NA	from Senegal to Socotra; Réunion; along the eastern coast and in the south to Moçambique; NP, SA	3, 4, 49	FALSE	TRUE	4	TRUE	FALSE	49	FALSE	TRUE	FALSE	4	TRUE	on alkaline soils	49
Aizoaceae	Sesuvioideae	3	4	3	Zaleya	Zaleya pentandra	Limeum kenyense	Suess.	synonym	49	NAD-ME	53, 54, 102	Atriplicoid	53, 54, 3	A	Algeria, Angola, Botswana, Burkina, South Africa, Cape Verde, Chad, Djibouti, Egypt, Eritrea, Ethiopia, Ghana, Bahrain, Iraq, Kuwait, Qatar, India, Kenya, Libya, Madagascar, Malawi, Mali, Mauritania, Mozambique, Mozambique Channel I, Namibia, Niger, Nigeria, Oman, Pakistan, Palestine, Rwanda, Saudi Arabia, Senegal, Somalia, Sudan, Swaziland, Tanzania, Uganda, Yemen, Zambia, Congo, Zimbabwe	Socotra, Réunion, KwaZulu-Natal, Northern Provinces, Sinai	NA	from Senegal to Socotra; Réunion; along the eastern coast and in the south to Moçambique; NP, SA	3, 4, 49	FALSE	TRUE	4	TRUE	FALSE	49	FALSE	TRUE	FALSE	4	TRUE	on alkaline soils	49
Aizoaceae	Sesuvioideae	3	4	3	Zaleya	Zaleya pentandra	Rocama arabica	J.F.Gmel.	synonym	4, 49	NAD-ME	53, 54, 102	Atriplicoid	53, 54, 3	A	Algeria, Angola, Botswana, Burkina, South Africa, Cape Verde, Chad, Djibouti, Egypt, Eritrea, Ethiopia, Ghana, Bahrain, Iraq, Kuwait, Qatar, India, Kenya, Libya, Madagascar, Malawi, Mali, Mauritania, Mozambique, Mozambique Channel I, Namibia, Niger, Nigeria, Oman, Pakistan, Palestine, Rwanda, Saudi Arabia, Senegal, Somalia, Sudan, Swaziland, Tanzania, Uganda, Yemen, Zambia, Congo, Zimbabwe	Socotra, Réunion, KwaZulu-Natal, Northern Provinces, Sinai	NA	from Senegal to Socotra; Réunion; along the eastern coast and in the south to Moçambique; NP, SA	3, 4, 49	FALSE	TRUE	4	TRUE	FALSE	49	FALSE	TRUE	FALSE	4	TRUE	on alkaline soils	49
Aizoaceae	Sesuvioideae	3	4	3	Zaleya	Zaleya pentandra	Rocama digyna	DC.	synonym	4, 49	NAD-ME	53, 54, 102	Atriplicoid	53, 54, 3	A	Algeria, Angola, Botswana, Burkina, South Africa, Cape Verde, Chad, Djibouti, Egypt, Eritrea, Ethiopia, Ghana, Bahrain, Iraq, Kuwait, Qatar, India, Kenya, Libya, Madagascar, Malawi, Mali, Mauritania, Mozambique, Mozambique Channel I, Namibia, Niger, Nigeria, Oman, Pakistan, Palestine, Rwanda, Saudi Arabia, Senegal, Somalia, Sudan, Swaziland, Tanzania, Uganda, Yemen, Zambia, Congo, Zimbabwe	Socotra, Réunion, KwaZulu-Natal, Northern Provinces, Sinai	NA	from Senegal to Socotra; Réunion; along the eastern coast and in the south to Moçambique; NP, SA	3, 4, 49	FALSE	TRUE	4	TRUE	FALSE	49	FALSE	TRUE	FALSE	4	TRUE	on alkaline soils	49
Aizoaceae	Sesuvioideae	3	4	3	Zaleya	Zaleya pentandra	Rocama prostrata	Forssk.	synonym	49	NAD-ME	53, 54, 102	Atriplicoid	53, 54, 3	A	Algeria, Angola, Botswana, Burkina, South Africa, Cape Verde, Chad, Djibouti, Egypt, Eritrea, Ethiopia, Ghana, Bahrain, Iraq, Kuwait, Qatar, India, Kenya, Libya, Madagascar, Malawi, Mali, Mauritania, Mozambique, Mozambique Channel I, Namibia, Niger, Nigeria, Oman, Pakistan, Palestine, Rwanda, Saudi Arabia, Senegal, Somalia, Sudan, Swaziland, Tanzania, Uganda, Yemen, Zambia, Congo, Zimbabwe	Socotra, Réunion, KwaZulu-Natal, Northern Provinces, Sinai	NA	from Senegal to Socotra; Réunion; along the eastern coast and in the south to Moçambique; NP, SA	3, 4, 49	FALSE	TRUE	4	TRUE	FALSE	49	FALSE	TRUE	FALSE	4	TRUE	on alkaline soils	49
Aizoaceae	Sesuvioideae	3	4	3	Zaleya	Zaleya pentandra	Trianthema pentandrum	L.	synonym	4, 49	NAD-ME	53, 54, 102	Atriplicoid	53, 54, 3	A	Algeria, Angola, Botswana, Burkina, South Africa, Cape Verde, Chad, Djibouti, Egypt, Eritrea, Ethiopia, Ghana, Bahrain, Iraq, Kuwait, Qatar, India, Kenya, Libya, Madagascar, Malawi, Mali, Mauritania, Mozambique, Mozambique Channel I, Namibia, Niger, Nigeria, Oman, Pakistan, Palestine, Rwanda, Saudi Arabia, Senegal, Somalia, Sudan, Swaziland, Tanzania, Uganda, Yemen, Zambia, Congo, Zimbabwe	Socotra, Réunion, KwaZulu-Natal, Northern Provinces, Sinai	NA	from Senegal to Socotra; Réunion; along the eastern coast and in the south to Moçambique; NP, SA	3, 4, 49	FALSE	TRUE	4	TRUE	FALSE	49	FALSE	TRUE	FALSE	4	TRUE	on alkaline soils	49
Aizoaceae	Sesuvioideae	3	4	3	Zaleya	Zaleya pentandra	Trianthema sennii	Chiov.	synonym	4, 49	NAD-ME	53, 54, 102	Atriplicoid	53, 54, 3	A	Algeria, Angola, Botswana, Burkina, South Africa, Cape Verde, Chad, Djibouti, Egypt, Eritrea, Ethiopia, Ghana, Bahrain, Iraq, Kuwait, Qatar, India, Kenya, Libya, Madagascar, Malawi, Mali, Mauritania, Mozambique, Mozambique Channel I, Namibia, Niger, Nigeria, Oman, Pakistan, Palestine, Rwanda, Saudi Arabia, Senegal, Somalia, Sudan, Swaziland, Tanzania, Uganda, Yemen, Zambia, Congo, Zimbabwe	Socotra, Réunion, KwaZulu-Natal, Northern Provinces, Sinai	NA	from Senegal to Socotra; Réunion; along the eastern coast and in the south to Moçambique; NP, SA	3, 4, 49	FALSE	TRUE	4	TRUE	FALSE	49	FALSE	TRUE	FALSE	4	TRUE	on alkaline soils	49
Aizoaceae	Sesuvioideae	3	4	3	Zaleya	Zaleya pentandra	Zaleya sennii	(Chiov.) C.Jeffrey	synonym	49	NAD-ME	53, 54, 102	Atriplicoid	53, 54, 3	A	Algeria, Angola, Botswana, Burkina, South Africa, Cape Verde, Chad, Djibouti, Egypt, Eritrea, Ethiopia, Ghana, Bahrain, Iraq, Kuwait, Qatar, India, Kenya, Libya, Madagascar, Malawi, Mali, Mauritania, Mozambique, Mozambique Channel I, Namibia, Niger, Nigeria, Oman, Pakistan, Palestine, Rwanda, Saudi Arabia, Senegal, Somalia, Sudan, Swaziland, Tanzania, Uganda, Yemen, Zambia, Congo, Zimbabwe	Socotra, Réunion, KwaZulu-Natal, Northern Provinces, Sinai	NA	from Senegal to Socotra; Réunion; along the eastern coast and in the south to Moçambique; NP, SA	3, 4, 49	FALSE	TRUE	4	TRUE	FALSE	49	FALSE	TRUE	FALSE	4	TRUE	on alkaline soils	49
Aizoaceae	Sesuvioideae	3	4	3	Zaleya	Zaleya redimita	Zaleya redimita	(Melville) Bhandari	accepted	NA	NA	NA	NA	NA	A	Kenya, Sudan, Tanzania, Somalia, Uganda	NA	NA	E and SW Kenya	3, 4, 49	FALSE	TRUE	4	NA	NA	NA	TRUE	FALSE	FALSE	3, 4	NA	NA	NA
Aizoaceae	Sesuvioideae	3	4	3	Zaleya	Zaleya redimita	Trianthema redimitum	Melville	synonym	4, 49	NA	NA	NA	NA	A	Kenya, Sudan, Tanzania, Somalia, Uganda	NA	NA	E and SW Kenya	3, 4, 49	FALSE	TRUE	4	NA	NA	NA	TRUE	FALSE	FALSE	3, 4	NA	NA	NA

## Sheet: Amaranthaceae
family	denovo_lineage	n_genera	n_c4_species	n_c4_species_ref	genus	accepted_name	name	Author	status	synonym_ref	enzyme	enzyme_ref	kranztype	kranzytype_ref	continent	country	province	city	comment	distribution_ref	lf_annual	lf_perennial	lf_ref	succ_leaf	succ_stem	succ_ref	gf_herb	gf_shrub	gf_subshrub	gf_ref	salt_tolerance	salt_comment	salt_ref
Amaranthaceae	Aerva	1	1	66	Aerva	Aerva javanica	Aerva javanica	(Burm.f.) Juss. ex Schult.	accepted	NA	NADP-ME	53	Atriplicoid	53	A, E	Afghanistan, Bahrain, Iraq, Kuwait, Qatar, Algeria, Botswana, Cameroon, Cape Verde, Chad, Djibouti, Egypt, Eritrea, Ethiopia, India, Iran, Kenya, Libya, Madagascar, Malawi, Mali, Mauritania, Morocco, Mozambique, Myanmar, Niger, Nigeria, Oman, Pakistan, Palestine, Saudi Arabia, Senegal, Somalia, Sri Lanka, Sudan, Tanzania, Uganda, Western Sahara, Yemen	Gulf States, Sinai, Socotra	NA	NA	9, 49	FALSE	TRUE	9, 18	NA	NA	NA	FALSE	TRUE	FALSE	9	TRUE	NA	110
Amaranthaceae	Aerva	1	1	66	Aerva	Aerva javanica	Achyranthes alopecuroides	Lam.	synonym	49	NADP-ME	53	Atriplicoid	53	A, E	Afghanistan, Bahrain, Iraq, Kuwait, Qatar, Algeria, Botswana, Cameroon, Cape Verde, Chad, Djibouti, Egypt, Eritrea, Ethiopia, India, Iran, Kenya, Libya, Madagascar, Malawi, Mali, Mauritania, Morocco, Mozambique, Myanmar, Niger, Nigeria, Oman, Pakistan, Palestine, Saudi Arabia, Senegal, Somalia, Sri Lanka, Sudan, Tanzania, Uganda, Western Sahara, Yemen	Gulf States, Sinai, Socotra	NA	NA	9, 49	FALSE	TRUE	9, 18	NA	NA	NA	FALSE	TRUE	FALSE	9	TRUE	NA	110
Amaranthaceae	Aerva	1	1	66	Aerva	Aerva javanica	Achyranthes incana	Roxb.	synonym	49	NADP-ME	53	Atriplicoid	53	A, E	Afghanistan, Bahrain, Iraq, Kuwait, Qatar, Algeria, Botswana, Cameroon, Cape Verde, Chad, Djibouti, Egypt, Eritrea, Ethiopia, India, Iran, Kenya, Libya, Madagascar, Malawi, Mali, Mauritania, Morocco, Mozambique, Myanmar, Niger, Nigeria, Oman, Pakistan, Palestine, Saudi Arabia, Senegal, Somalia, Sri Lanka, Sudan, Tanzania, Uganda, Western Sahara, Yemen	Gulf States, Sinai, Socotra	NA	NA	9, 49	FALSE	TRUE	9, 18	NA	NA	NA	FALSE	TRUE	FALSE	9	TRUE	NA	110
Amaranthaceae	Aerva	1	1	66	Aerva	Aerva javanica	Achyranthes javanica	(Burm.f.) Pers.	synonym	9, 49	NADP-ME	53	Atriplicoid	53	A, E	Afghanistan, Bahrain, Iraq, Kuwait, Qatar, Algeria, Botswana, Cameroon, Cape Verde, Chad, Djibouti, Egypt, Eritrea, Ethiopia, India, Iran, Kenya, Libya, Madagascar, Malawi, Mali, Mauritania, Morocco, Mozambique, Myanmar, Niger, Nigeria, Oman, Pakistan, Palestine, Saudi Arabia, Senegal, Somalia, Sri Lanka, Sudan, Tanzania, Uganda, Western Sahara, Yemen	Gulf States, Sinai, Socotra	NA	NA	9, 49	FALSE	TRUE	9, 18	NA	NA	NA	FALSE	TRUE	FALSE	9	TRUE	NA	110
Amaranthaceae	Aerva	1	1	66	Aerva	Aerva javanica	Achyranthes lanceolata	Zoll. & Moritzi ex Moq.	synonym	49	NADP-ME	53	Atriplicoid	53	A, E	Afghanistan, Bahrain, Iraq, Kuwait, Qatar, Algeria, Botswana, Cameroon, Cape Verde, Chad, Djibouti, Egypt, Eritrea, Ethiopia, India, Iran, Kenya, Libya, Madagascar, Malawi, Mali, Mauritania, Morocco, Mozambique, Myanmar, Niger, Nigeria, Oman, Pakistan, Palestine, Saudi Arabia, Senegal, Somalia, Sri Lanka, Sudan, Tanzania, Uganda, Western Sahara, Yemen	Gulf States, Sinai, Socotra	NA	NA	9, 49	FALSE	TRUE	9, 18	NA	NA	NA	FALSE	TRUE	FALSE	9	TRUE	NA	110
Amaranthaceae	Aerva	1	1	66	Aerva	Aerva javanica	Aerva aegyptiaca	J.F.Gmel.	synonym	49	NADP-ME	53	Atriplicoid	53	A, E	Afghanistan, Bahrain, Iraq, Kuwait, Qatar, Algeria, Botswana, Cameroon, Cape Verde, Chad, Djibouti, Egypt, Eritrea, Ethiopia, India, Iran, Kenya, Libya, Madagascar, Malawi, Mali, Mauritania, Morocco, Mozambique, Myanmar, Niger, Nigeria, Oman, Pakistan, Palestine, Saudi Arabia, Senegal, Somalia, Sri Lanka, Sudan, Tanzania, Uganda, Western Sahara, Yemen	Gulf States, Sinai, Socotra	NA	NA	9, 49	FALSE	TRUE	9, 18	NA	NA	NA	FALSE	TRUE	FALSE	9	TRUE	NA	110
Amaranthaceae	Aerva	1	1	66	Aerva	Aerva javanica	Aerva incana	Mart.	synonym	49	NADP-ME	53	Atriplicoid	53	A, E	Afghanistan, Bahrain, Iraq, Kuwait, Qatar, Algeria, Botswana, Cameroon, Cape Verde, Chad, Djibouti, Egypt, Eritrea, Ethiopia, India, Iran, Kenya, Libya, Madagascar, Malawi, Mali, Mauritania, Morocco, Mozambique, Myanmar, Niger, Nigeria, Oman, Pakistan, Palestine, Saudi Arabia, Senegal, Somalia, Sri Lanka, Sudan, Tanzania, Uganda, Western Sahara, Yemen	Gulf States, Sinai, Socotra	NA	NA	9, 49	FALSE	TRUE	9, 18	NA	NA	NA	FALSE	TRUE	FALSE	9	TRUE	NA	110
Amaranthaceae	Aerva	1	1	66	Aerva	Aerva javanica	Aerva ovata	Ehrenb. ex Schweinf.	synonym	49	NADP-ME	53	Atriplicoid	53	A, E	Afghanistan, Bahrain, Iraq, Kuwait, Qatar, Algeria, Botswana, Cameroon, Cape Verde, Chad, Djibouti, Egypt, Eritrea, Ethiopia, India, Iran, Kenya, Libya, Madagascar, Malawi, Mali, Mauritania, Morocco, Mozambique, Myanmar, Niger, Nigeria, Oman, Pakistan, Palestine, Saudi Arabia, Senegal, Somalia, Sri Lanka, Sudan, Tanzania, Uganda, Western Sahara, Yemen	Gulf States, Sinai, Socotra	NA	NA	9, 49	FALSE	TRUE	9, 18	NA	NA	NA	FALSE	TRUE	FALSE	9	TRUE	NA	110
Amaranthaceae	Aerva	1	1	66	Aerva	Aerva javanica	Aerva persica	(Burm.f.) Merr.	synonym	49	NADP-ME	53	Atriplicoid	53	A, E	Afghanistan, Bahrain, Iraq, Kuwait, Qatar, Algeria, Botswana, Cameroon, Cape Verde, Chad, Djibouti, Egypt, Eritrea, Ethiopia, India, Iran, Kenya, Libya, Madagascar, Malawi, Mali, Mauritania, Morocco, Mozambique, Myanmar, Niger, Nigeria, Oman, Pakistan, Palestine, Saudi Arabia, Senegal, Somalia, Sri Lanka, Sudan, Tanzania, Uganda, Western Sahara, Yemen	Gulf States, Sinai, Socotra	NA	NA	9, 49	FALSE	TRUE	9, 18	NA	NA	NA	FALSE	TRUE	FALSE	9	TRUE	NA	110
Amaranthaceae	Aerva	1	1	66	Aerva	Aerva javanica	Aerva platyphylla	Ehrenb. ex Schweinf.	synonym	49	NADP-ME	53	Atriplicoid	53	A, E	Afghanistan, Bahrain, Iraq, Kuwait, Qatar, Algeria, Botswana, Cameroon, Cape Verde, Chad, Djibouti, Egypt, Eritrea, Ethiopia, India, Iran, Kenya, Libya, Madagascar, Malawi, Mali, Mauritania, Morocco, Mozambique, Myanmar, Niger, Nigeria, Oman, Pakistan, Palestine, Saudi Arabia, Senegal, Somalia, Sri Lanka, Sudan, Tanzania, Uganda, Western Sahara, Yemen	Gulf States, Sinai, Socotra	NA	NA	9, 49	FALSE	TRUE	9, 18	NA	NA	NA	FALSE	TRUE	FALSE	9	TRUE	NA	110
Amaranthaceae	Aerva	1	1	66	Aerva	Aerva javanica	Aerva ruspolii	Lopr.	synonym	49	NADP-ME	53	Atriplicoid	53	A, E	Afghanistan, Bahrain, Iraq, Kuwait, Qatar, Algeria, Botswana, Cameroon, Cape Verde, Chad, Djibouti, Egypt, Eritrea, Ethiopia, India, Iran, Kenya, Libya, Madagascar, Malawi, Mali, Mauritania, Morocco, Mozambique, Myanmar, Niger, Nigeria, Oman, Pakistan, Palestine, Saudi Arabia, Senegal, Somalia, Sri Lanka, Sudan, Tanzania, Uganda, Western Sahara, Yemen	Gulf States, Sinai, Socotra	NA	NA	9, 49	FALSE	TRUE	9, 18	NA	NA	NA	FALSE	TRUE	FALSE	9	TRUE	NA	110
Amaranthaceae	Aerva	1	1	66	Aerva	Aerva javanica	Aerva suaveolens	Edgew.	synonym	49	NADP-ME	53	Atriplicoid	53	A, E	Afghanistan, Bahrain, Iraq, Kuwait, Qatar, Algeria, Botswana, Cameroon, Cape Verde, Chad, Djibouti, Egypt, Eritrea, Ethiopia, India, Iran, Kenya, Libya, Madagascar, Malawi, Mali, Mauritania, Morocco, Mozambique, Myanmar, Niger, Nigeria, Oman, Pakistan, Palestine, Saudi Arabia, Senegal, Somalia, Sri Lanka, Sudan, Tanzania, Uganda, Western Sahara, Yemen	Gulf States, Sinai, Socotra	NA	NA	9, 49	FALSE	TRUE	9, 18	NA	NA	NA	FALSE	TRUE	FALSE	9	TRUE	NA	110
Amaranthaceae	Aerva	1	1	66	Aerva	Aerva javanica	Aerva trichophylla	Ehrenb. ex Schweinf.	synonym	49	NADP-ME	53	Atriplicoid	53	A, E	Afghanistan, Bahrain, Iraq, Kuwait, Qatar, Algeria, Botswana, Cameroon, Cape Verde, Chad, Djibouti, Egypt, Eritrea, Ethiopia, India, Iran, Kenya, Libya, Madagascar, Malawi, Mali, Mauritania, Morocco, Mozambique, Myanmar, Niger, Nigeria, Oman, Pakistan, Palestine, Saudi Arabia, Senegal, Somalia, Sri Lanka, Sudan, Tanzania, Uganda, Western Sahara, Yemen	Gulf States, Sinai, Socotra	NA	NA	9, 49	FALSE	TRUE	9, 18	NA	NA	NA	FALSE	TRUE	FALSE	9	TRUE	NA	110
Amaranthaceae	Aerva	1	1	66	Aerva	Aerva javanica	Aerva wallichii	Moq.	synonym	49	NADP-ME	53	Atriplicoid	53	A, E	Afghanistan, Bahrain, Iraq, Kuwait, Qatar, Algeria, Botswana, Cameroon, Cape Verde, Chad, Djibouti, Egypt, Eritrea, Ethiopia, India, Iran, Kenya, Libya, Madagascar, Malawi, Mali, Mauritania, Morocco, Mozambique, Myanmar, Niger, Nigeria, Oman, Pakistan, Palestine, Saudi Arabia, Senegal, Somalia, Sri Lanka, Sudan, Tanzania, Uganda, Western Sahara, Yemen	Gulf States, Sinai, Socotra	NA	NA	9, 49	FALSE	TRUE	9, 18	NA	NA	NA	FALSE	TRUE	FALSE	9	TRUE	NA	110
Amaranthaceae	Aerva	1	1	66	Aerva	Aerva javanica	Celosia lanata	L.	synonym	49	NADP-ME	53	Atriplicoid	53	A, E	Afghanistan, Bahrain, Iraq, Kuwait, Qatar, Algeria, Botswana, Cameroon, Cape Verde, Chad, Djibouti, Egypt, Eritrea, Ethiopia, India, Iran, Kenya, Libya, Madagascar, Malawi, Mali, Mauritania, Morocco, Mozambique, Myanmar, Niger, Nigeria, Oman, Pakistan, Palestine, Saudi Arabia, Senegal, Somalia, Sri Lanka, Sudan, Tanzania, Uganda, Western Sahara, Yemen	Gulf States, Sinai, Socotra	NA	NA	9, 49	FALSE	TRUE	9, 18	NA	NA	NA	FALSE	TRUE	FALSE	9	TRUE	NA	110
Amaranthaceae	Aerva	1	1	66	Aerva	Aerva javanica	Illecebrum javanicum	(Burm.f.) L.	synonym	9, 49	NADP-ME	53	Atriplicoid	53	A, E	Afghanistan, Bahrain, Iraq, Kuwait, Qatar, Algeria, Botswana, Cameroon, Cape Verde, Chad, Djibouti, Egypt, Eritrea, Ethiopia, India, Iran, Kenya, Libya, Madagascar, Malawi, Mali, Mauritania, Morocco, Mozambique, Myanmar, Niger, Nigeria, Oman, Pakistan, Palestine, Saudi Arabia, Senegal, Somalia, Sri Lanka, Sudan, Tanzania, Uganda, Western Sahara, Yemen	Gulf States, Sinai, Socotra	NA	NA	9, 49	FALSE	TRUE	9, 18	NA	NA	NA	FALSE	TRUE	FALSE	9	TRUE	NA	110
Amaranthaceae	Aerva	1	1	66	Aerva	Aerva javanica	Illecebrum lanatum	Moq.	synonym	49	NADP-ME	53	Atriplicoid	53	A, E	Afghanistan, Bahrain, Iraq, Kuwait, Qatar, Algeria, Botswana, Cameroon, Cape Verde, Chad, Djibouti, Egypt, Eritrea, Ethiopia, India, Iran, Kenya, Libya, Madagascar, Malawi, Mali, Mauritania, Morocco, Mozambique, Myanmar, Niger, Nigeria, Oman, Pakistan, Palestine, Saudi Arabia, Senegal, Somalia, Sri Lanka, Sudan, Tanzania, Uganda, Western Sahara, Yemen	Gulf States, Sinai, Socotra	NA	NA	9, 49	FALSE	TRUE	9, 18	NA	NA	NA	FALSE	TRUE	FALSE	9	TRUE	NA	110
Amaranthaceae	Aerva	1	1	66	Aerva	Aerva javanica	Illecebrum latifolium	Steud.	synonym	49	NADP-ME	53	Atriplicoid	53	A, E	Afghanistan, Bahrain, Iraq, Kuwait, Qatar, Algeria, Botswana, Cameroon, Cape Verde, Chad, Djibouti, Egypt, Eritrea, Ethiopia, India, Iran, Kenya, Libya, Madagascar, Malawi, Mali, Mauritania, Morocco, Mozambique, Myanmar, Niger, Nigeria, Oman, Pakistan, Palestine, Saudi Arabia, Senegal, Somalia, Sri Lanka, Sudan, Tanzania, Uganda, Western Sahara, Yemen	Gulf States, Sinai, Socotra	NA	NA	9, 49	FALSE	TRUE	9, 18	NA	NA	NA	FALSE	TRUE	FALSE	9	TRUE	NA	110
Amaranthaceae	Aerva	1	1	66	Aerva	Aerva javanica	Illecebrum obcordatum	Vahl ex Steud.	synonym	49	NADP-ME	53	Atriplicoid	53	A, E	Afghanistan, Bahrain, Iraq, Kuwait, Qatar, Algeria, Botswana, Cameroon, Cape Verde, Chad, Djibouti, Egypt, Eritrea, Ethiopia, India, Iran, Kenya, Libya, Madagascar, Malawi, Mali, Mauritania, Morocco, Mozambique, Myanmar, Niger, Nigeria, Oman, Pakistan, Palestine, Saudi Arabia, Senegal, Somalia, Sri Lanka, Sudan, Tanzania, Uganda, Western Sahara, Yemen	Gulf States, Sinai, Socotra	NA	NA	9, 49	FALSE	TRUE	9, 18	NA	NA	NA	FALSE	TRUE	FALSE	9	TRUE	NA	110
Amaranthaceae	Aerva	1	1	66	Aerva	Aerva javanica	Illecebrum tomentosum	Moq.	synonym	49	NADP-ME	53	Atriplicoid	53	A, E	Afghanistan, Bahrain, Iraq, Kuwait, Qatar, Algeria, Botswana, Cameroon, Cape Verde, Chad, Djibouti, Egypt, Eritrea, Ethiopia, India, Iran, Kenya, Libya, Madagascar, Malawi, Mali, Mauritania, Morocco, Mozambique, Myanmar, Niger, Nigeria, Oman, Pakistan, Palestine, Saudi Arabia, Senegal, Somalia, Sri Lanka, Sudan, Tanzania, Uganda, Western Sahara, Yemen	Gulf States, Sinai, Socotra	NA	NA	9, 49	FALSE	TRUE	9, 18	NA	NA	NA	FALSE	TRUE	FALSE	9	TRUE	NA	110
Amaranthaceae	Aerva	1	1	66	Aerva	Aerva javanica	Iresine javanica	Burm.f.	synonym	9, 49	NADP-ME	53	Atriplicoid	53	A, E	Afghanistan, Bahrain, Iraq, Kuwait, Qatar, Algeria, Botswana, Cameroon, Cape Verde, Chad, Djibouti, Egypt, Eritrea, Ethiopia, India, Iran, Kenya, Libya, Madagascar, Malawi, Mali, Mauritania, Morocco, Mozambique, Myanmar, Niger, Nigeria, Oman, Pakistan, Palestine, Saudi Arabia, Senegal, Somalia, Sri Lanka, Sudan, Tanzania, Uganda, Western Sahara, Yemen	Gulf States, Sinai, Socotra	NA	NA	9, 49	FALSE	TRUE	9, 18	NA	NA	NA	FALSE	TRUE	FALSE	9	TRUE	NA	110
Amaranthaceae	Aerva	1	1	66	Aerva	Aerva javanica	Iresine persica	Burm.f.	synonym	49	NADP-ME	53	Atriplicoid	53	A, E	Afghanistan, Bahrain, Iraq, Kuwait, Qatar, Algeria, Botswana, Cameroon, Cape Verde, Chad, Djibouti, Egypt, Eritrea, Ethiopia, India, Iran, Kenya, Libya, Madagascar, Malawi, Mali, Mauritania, Morocco, Mozambique, Myanmar, Niger, Nigeria, Oman, Pakistan, Palestine, Saudi Arabia, Senegal, Somalia, Sri Lanka, Sudan, Tanzania, Uganda, Western Sahara, Yemen	Gulf States, Sinai, Socotra	NA	NA	9, 49	FALSE	TRUE	9, 18	NA	NA	NA	FALSE	TRUE	FALSE	9	TRUE	NA	110
Amaranthaceae	Aerva	1	1	66	Aerva	Aerva javanica	Ouret persica	(Burm.f.) Kuntze	synonym	49	NADP-ME	53	Atriplicoid	53	A, E	Afghanistan, Bahrain, Iraq, Kuwait, Qatar, Algeria, Botswana, Cameroon, Cape Verde, Chad, Djibouti, Egypt, Eritrea, Ethiopia, India, Iran, Kenya, Libya, Madagascar, Malawi, Mali, Mauritania, Morocco, Mozambique, Myanmar, Niger, Nigeria, Oman, Pakistan, Palestine, Saudi Arabia, Senegal, Somalia, Sri Lanka, Sudan, Tanzania, Uganda, Western Sahara, Yemen	Gulf States, Sinai, Socotra	NA	NA	9, 49	FALSE	TRUE	9, 18	NA	NA	NA	FALSE	TRUE	FALSE	9	TRUE	NA	110
Amaranthaceae	Aerva	1	1	66	Aerva	Aerva javanica var. bovei	Aerva javanica var. bovei	Webb.	accepted	NA	NADP-ME	69	Atriplicoid	69	E	Pakistan, India	NA	NA	NA	17, 18	FALSE	TRUE	18	NA	NA	NA	TRUE	FALSE	TRUE	17	TRUE	NA	110
Amaranthaceae	Aerva	1	1	66	Aerva	Aerva javanica var. bovei	Aerva bovei	Webb.	synonym	18	NADP-ME	69	Atriplicoid	69	E	Pakistan, India	NA	NA	NA	17, 18	FALSE	TRUE	18	NA	NA	NA	TRUE	FALSE	TRUE	17	TRUE	NA	110
Amaranthaceae	Aerva	1	1	66	Aerva	Aerva javanica var. bovei	Aerva persica var. bovei	(Webb) Chiov.	synonym	18	NADP-ME	69	Atriplicoid	69	E	Pakistan, India	NA	NA	NA	17, 18	FALSE	TRUE	18	NA	NA	NA	TRUE	FALSE	TRUE	17	TRUE	NA	110
Amaranthaceae	Aerva	1	1	66	Aerva	Aerva javanica var. bovei	Aerva pseudotomentosa	Blatt. & Hallb.	synonym	18	NADP-ME	69	Atriplicoid	69	E	Pakistan, India	NA	NA	NA	17, 18	FALSE	TRUE	18	NA	NA	NA	TRUE	FALSE	TRUE	17	TRUE	NA	110
Amaranthaceae	Alternanthera	1	19	66	Alternanthera	Alternanthera albida	Alternanthera albida	(Moq.) Griseb.	accepted	NA	NADP-ME	69	Atriplicoid	69	D	Argentina, Bolivia, Brazil, Paraguay	Argentina Northeast, Argentina Northwest, Brazil South	NA	NA	49	NA	NA	NA	NA	NA	NA	NA	NA	NA	NA	NA	NA	NA
Amaranthaceae	Alternanthera	1	19	66	Alternanthera	Alternanthera albida	Achyranthes albida	(Moq.) Standl.	synonym	49	NADP-ME	69	Atriplicoid	69	D	Argentina, Bolivia, Brazil, Paraguay	Argentina Northeast, Argentina Northwest, Brazil South	NA	NA	49	NA	NA	NA	NA	NA	NA	NA	NA	NA	NA	NA	NA	NA
Amaranthaceae	Alternanthera	1	19	66	Alternanthera	Alternanthera albida	Achyranthes seubertii	Standl.	synonym	49	NADP-ME	69	Atriplicoid	69	D	Argentina, Bolivia, Brazil, Paraguay	Argentina Northeast, Argentina Northwest, Brazil South	NA	NA	49	NA	NA	NA	NA	NA	NA	NA	NA	NA	NA	NA	NA	NA
Amaranthaceae	Alternanthera	1	19	66	Alternanthera	Alternanthera albida	Alternanthera albida f. globifera	Suess.	synonym	49	NADP-ME	69	Atriplicoid	69	D	Argentina, Bolivia, Brazil, Paraguay	Argentina Northeast, Argentina Northwest, Brazil South	NA	NA	49	NA	NA	NA	NA	NA	NA	NA	NA	NA	NA	NA	NA	NA
Amaranthaceae	Alternanthera	1	19	66	Alternanthera	Alternanthera albida	Alternanthera albida f. amentacea	Suess.	synonym	49	NADP-ME	69	Atriplicoid	69	D	Argentina, Bolivia, Brazil, Paraguay	Argentina Northeast, Argentina Northwest, Brazil South	NA	NA	49	NA	NA	NA	NA	NA	NA	NA	NA	NA	NA	NA	NA	NA
Amaranthaceae	Alternanthera	1	19	66	Alternanthera	Alternanthera albida	Alternanthera tomentella	Seub.	synonym	49	NADP-ME	69	Atriplicoid	69	D	Argentina, Bolivia, Brazil, Paraguay	Argentina Northeast, Argentina Northwest, Brazil South	NA	NA	49	NA	NA	NA	NA	NA	NA	NA	NA	NA	NA	NA	NA	NA
Amaranthaceae	Alternanthera	1	19	66	Alternanthera	Alternanthera albida	Telanthera albida	Moq.	synonym	49	NADP-ME	69	Atriplicoid	69	D	Argentina, Bolivia, Brazil, Paraguay	Argentina Northeast, Argentina Northwest, Brazil South	NA	NA	49	NA	NA	NA	NA	NA	NA	NA	NA	NA	NA	NA	NA	NA
Amaranthaceae	Alternanthera	1	19	66	Alternanthera	Alternanthera canescens	Alternanthera canescens	Kunth	accepted	NA	NADP-ME	69	Atriplicoid	69	D	Venezuela, Venezuelan Antilles	NA	NA	NA	49	NA	NA	NA	NA	NA	NA	NA	NA	NA	NA	NA	NA	NA
Amaranthaceae	Alternanthera	1	19	66	Alternanthera	Alternanthera canescens	Alternanthera forsstroemii	R.E.Fr.	synonym	49	NADP-ME	69	Atriplicoid	69	D	Venezuela, Venezuelan Antilles	NA	NA	NA	49	NA	NA	NA	NA	NA	NA	NA	NA	NA	NA	NA	NA	NA
Amaranthaceae	Alternanthera	1	19	66	Alternanthera	Alternanthera canescens	Celosia cernua	Mairet ex Moq.	synonym	49	NADP-ME	69	Atriplicoid	69	D	Venezuela, Venezuelan Antilles	NA	NA	NA	49	NA	NA	NA	NA	NA	NA	NA	NA	NA	NA	NA	NA	NA
Amaranthaceae	Alternanthera	1	19	66	Alternanthera	Alternanthera canescens	Telanthera canescens	(Kunth) Moq.	synonym	49	NADP-ME	69	Atriplicoid	69	D	Venezuela, Venezuelan Antilles	NA	NA	NA	49	NA	NA	NA	NA	NA	NA	NA	NA	NA	NA	NA	NA	NA
Amaranthaceae	Alternanthera	1	19	66	Alternanthera	Alternanthera canescens	Illecebrum canescens	(Kunth) Spreng.	synonym	49	NADP-ME	69	Atriplicoid	69	D	Venezuela, Venezuelan Antilles	NA	NA	NA	49	NA	NA	NA	NA	NA	NA	NA	NA	NA	NA	NA	NA	NA
Amaranthaceae	Alternanthera	1	19	66	Alternanthera	Alternanthera canescens	Illecebrum humboldtianum	Schult.	synonym	49	NADP-ME	69	Atriplicoid	69	D	Venezuela, Venezuelan Antilles	NA	NA	NA	49	NA	NA	NA	NA	NA	NA	NA	NA	NA	NA	NA	NA	NA
Amaranthaceae	Alternanthera	1	19	66	Alternanthera	Alternanthera canescens	Illecebrum maritimum	Willd. ex Moq.	synonym	49	NADP-ME	69	Atriplicoid	69	D	Venezuela, Venezuelan Antilles	NA	NA	NA	49	NA	NA	NA	NA	NA	NA	NA	NA	NA	NA	NA	NA	NA
Amaranthaceae	Alternanthera	1	19	66	Alternanthera	Alternanthera caracasana	Alternanthera caracasana	Kunth	accepted	NA	NAD-ME	71	Atriplicoid	71	C, D	Argentina, Bolivia, Colombia, Cuba, Dominican Republic, Ecuador, Haiti, Honduras, Jamaica, Mexico, Nicaragua, Peru, Puerto Rico, Trinidad-Tobago, Venezuela	Leeward Is., Windward Is., Argentina Northeast, Argentina Northwest, Mexico Central, Mexico Gulf, Mexico Northeast, Mexico Northwest, Mexico Southeast, Mexico Southwest	NA	NA	19, 49	FALSE	TRUE	19, 58	NA	NA	NA	TRUE	FALSE	FALSE	19, 58	NA	NA	NA
Amaranthaceae	Alternanthera	1	19	66	Alternanthera	Alternanthera caracasana	Achyranthes peploides	(Humb. & Bonpl. ex Schult.) Britton	synonym	19, 49	NAD-ME	71	Atriplicoid	71	C, D	Argentina, Bolivia, Colombia, Cuba, Dominican Republic, Ecuador, Haiti, Honduras, Jamaica, Mexico, Nicaragua, Peru, Puerto Rico, Trinidad-Tobago, Venezuela	Leeward Is., Windward Is., Argentina Northeast, Argentina Northwest, Mexico Central, Mexico Gulf, Mexico Northeast, Mexico Northwest, Mexico Southeast, Mexico Southwest	NA	NA	19, 49	FALSE	TRUE	19, 58	NA	NA	NA	TRUE	FALSE	FALSE	19, 58	NA	NA	NA
Amaranthaceae	Alternanthera	1	19	66	Alternanthera	Alternanthera caracasana	Alternanthera achyrantha var. dasyantha	Seub.	synonym	49	NAD-ME	71	Atriplicoid	71	C, D	Argentina, Bolivia, Colombia, Cuba, Dominican Republic, Ecuador, Haiti, Honduras, Jamaica, Mexico, Nicaragua, Peru, Puerto Rico, Trinidad-Tobago, Venezuela	Leeward Is., Windward Is., Argentina Northeast, Argentina Northwest, Mexico Central, Mexico Gulf, Mexico Northeast, Mexico Northwest, Mexico Southeast, Mexico Southwest	NA	NA	19, 49	FALSE	TRUE	19, 58	NA	NA	NA	TRUE	FALSE	FALSE	19, 58	NA	NA	NA
Amaranthaceae	Alternanthera	1	19	66	Alternanthera	Alternanthera caracasana	Alternanthera achyrantha var. parvifolia	Moq.	synonym	49	NAD-ME	71	Atriplicoid	71	C, D	Argentina, Bolivia, Colombia, Cuba, Dominican Republic, Ecuador, Haiti, Honduras, Jamaica, Mexico, Nicaragua, Peru, Puerto Rico, Trinidad-Tobago, Venezuela	Leeward Is., Windward Is., Argentina Northeast, Argentina Northwest, Mexico Central, Mexico Gulf, Mexico Northeast, Mexico Northwest, Mexico Southeast, Mexico Southwest	NA	NA	19, 49	FALSE	TRUE	19, 58	NA	NA	NA	TRUE	FALSE	FALSE	19, 58	NA	NA	NA
Amaranthaceae	Alternanthera	1	19	66	Alternanthera	Alternanthera caracasana	Alternanthera macrorhiza	Hauman	synonym	49	NAD-ME	71	Atriplicoid	71	C, D	Argentina, Bolivia, Colombia, Cuba, Dominican Republic, Ecuador, Haiti, Honduras, Jamaica, Mexico, Nicaragua, Peru, Puerto Rico, Trinidad-Tobago, Venezuela	Leeward Is., Windward Is., Argentina Northeast, Argentina Northwest, Mexico Central, Mexico Gulf, Mexico Northeast, Mexico Northwest, Mexico Southeast, Mexico Southwest	NA	NA	19, 49	FALSE	TRUE	19, 58	NA	NA	NA	TRUE	FALSE	FALSE	19, 58	NA	NA	NA
Amaranthaceae	Alternanthera	1	19	66	Alternanthera	Alternanthera caracasana	Alternanthera parvifolia	(Moq.) Fawc. & Rendle	synonym	49	NAD-ME	71	Atriplicoid	71	C, D	Argentina, Bolivia, Colombia, Cuba, Dominican Republic, Ecuador, Haiti, Honduras, Jamaica, Mexico, Nicaragua, Peru, Puerto Rico, Trinidad-Tobago, Venezuela	Leeward Is., Windward Is., Argentina Northeast, Argentina Northwest, Mexico Central, Mexico Gulf, Mexico Northeast, Mexico Northwest, Mexico Southeast, Mexico Southwest	NA	NA	19, 49	FALSE	TRUE	19, 58	NA	NA	NA	TRUE	FALSE	FALSE	19, 58	NA	NA	NA
Amaranthaceae	Alternanthera	1	19	66	Alternanthera	Alternanthera caracasana	Alternanthera peploides	(Humb. & Bonpl. ex Schult.) Urb.	synonym	49	NAD-ME	71	Atriplicoid	71	C, D	Argentina, Bolivia, Colombia, Cuba, Dominican Republic, Ecuador, Haiti, Honduras, Jamaica, Mexico, Nicaragua, Peru, Puerto Rico, Trinidad-Tobago, Venezuela	Leeward Is., Windward Is., Argentina Northeast, Argentina Northwest, Mexico Central, Mexico Gulf, Mexico Northeast, Mexico Northwest, Mexico Southeast, Mexico Southwest	NA	NA	19, 49	FALSE	TRUE	19, 58	NA	NA	NA	TRUE	FALSE	FALSE	19, 58	NA	NA	NA
Amaranthaceae	Alternanthera	1	19	66	Alternanthera	Alternanthera caracasana	Alternanthera villiflora	Scheele	synonym	49	NAD-ME	71	Atriplicoid	71	C, D	Argentina, Bolivia, Colombia, Cuba, Dominican Republic, Ecuador, Haiti, Honduras, Jamaica, Mexico, Nicaragua, Peru, Puerto Rico, Trinidad-Tobago, Venezuela	Leeward Is., Windward Is., Argentina Northeast, Argentina Northwest, Mexico Central, Mexico Gulf, Mexico Northeast, Mexico Northwest, Mexico Southeast, Mexico Southwest	NA	NA	19, 49	FALSE	TRUE	19, 58	NA	NA	NA	TRUE	FALSE	FALSE	19, 58	NA	NA	NA
Amaranthaceae	Alternanthera	1	19	66	Alternanthera	Alternanthera caracasana	Celosia humifusa	Willd. ex Schult.	synonym	49	NAD-ME	71	Atriplicoid	71	C, D	Argentina, Bolivia, Colombia, Cuba, Dominican Republic, Ecuador, Haiti, Honduras, Jamaica, Mexico, Nicaragua, Peru, Puerto Rico, Trinidad-Tobago, Venezuela	Leeward Is., Windward Is., Argentina Northeast, Argentina Northwest, Mexico Central, Mexico Gulf, Mexico Northeast, Mexico Northwest, Mexico Southeast, Mexico Southwest	NA	NA	19, 49	FALSE	TRUE	19, 58	NA	NA	NA	TRUE	FALSE	FALSE	19, 58	NA	NA	NA
Amaranthaceae	Alternanthera	1	19	66	Alternanthera	Alternanthera caracasana	Illecebrum peploides	Humb. & Bonpl. ex Schult.	synonym	49	NAD-ME	71	Atriplicoid	71	C, D	Argentina, Bolivia, Colombia, Cuba, Dominican Republic, Ecuador, Haiti, Honduras, Jamaica, Mexico, Nicaragua, Peru, Puerto Rico, Trinidad-Tobago, Venezuela	Leeward Is., Windward Is., Argentina Northeast, Argentina Northwest, Mexico Central, Mexico Gulf, Mexico Northeast, Mexico Northwest, Mexico Southeast, Mexico Southwest	NA	NA	19, 49	FALSE	TRUE	19, 58	NA	NA	NA	TRUE	FALSE	FALSE	19, 58	NA	NA	NA
Amaranthaceae	Alternanthera	1	19	66	Alternanthera	Alternanthera caracasana	Telanthera caracasana	(Kunth) Moq.	synonym	49	NAD-ME	71	Atriplicoid	71	C, D	Argentina, Bolivia, Colombia, Cuba, Dominican Republic, Ecuador, Haiti, Honduras, Jamaica, Mexico, Nicaragua, Peru, Puerto Rico, Trinidad-Tobago, Venezuela	Leeward Is., Windward Is., Argentina Northeast, Argentina Northwest, Mexico Central, Mexico Gulf, Mexico Northeast, Mexico Northwest, Mexico Southeast, Mexico Southwest	NA	NA	19, 49	FALSE	TRUE	19, 58	NA	NA	NA	TRUE	FALSE	FALSE	19, 58	NA	NA	NA
Amaranthaceae	Alternanthera	1	19	66	Alternanthera	Alternanthera cinerella	Alternanthera cinerella	Suess.	accepted	NA	NADP-ME	69	Atriplicoid	69	D	Argentina	Argentina Northwest	NA	NA	49	NA	NA	NA	NA	NA	NA	NA	NA	NA	NA	NA	NA	NA
Amaranthaceae	Alternanthera	1	19	66	Alternanthera	Alternanthera microphylla	Alternanthera microphylla	R.E.Fr.	accepted	NA	NADP-ME	69	Atriplicoid	69	D	Argentina, Bolivia	Argentina Northwest	NA	NA	49	NA	NA	NA	NA	NA	NA	NA	NA	NA	NA	NA	NA	NA
Amaranthaceae	Alternanthera	1	19	66	Alternanthera	Alternanthera microphylla	Achyranthes microphylla	(R.E.Fr.) Standl.	synonym	49	NADP-ME	69	Atriplicoid	69	D	Argentina, Bolivia	Argentina Northwest	NA	NA	49	NA	NA	NA	NA	NA	NA	NA	NA	NA	NA	NA	NA	NA
Amaranthaceae	Alternanthera	1	19	66	Alternanthera	Alternanthera microphylla	Alternanthera microphylla var. maior	Suess.	synonym	49	NADP-ME	69	Atriplicoid	69	D	Argentina, Bolivia	Argentina Northwest	NA	NA	49	NA	NA	NA	NA	NA	NA	NA	NA	NA	NA	NA	NA	NA
Amaranthaceae	Alternanthera	1	19	66	Alternanthera	Alternanthera multicaulis	Alternanthera multicaulis	(Mart.) Kuntze	accepted	NA	NADP-ME	69	Atriplicoid	69	D	Brazil, Colombia	Brazil Northeast, Brazil Southeast	NA	NA	49	NA	NA	NA	NA	NA	NA	NA	NA	NA	NA	NA	NA	NA
Amaranthaceae	Alternanthera	1	19	66	Alternanthera	Alternanthera multicaulis	Mogiphanes multicaulis	Mart.	synonym	49	NADP-ME	69	Atriplicoid	69	D	Brazil, Colombia	Brazil Northeast, Brazil Southeast	NA	NA	49	NA	NA	NA	NA	NA	NA	NA	NA	NA	NA	NA	NA	NA
Amaranthaceae	Alternanthera	1	19	66	Alternanthera	Alternanthera multicaulis	Telanthera multicaulis	(Mart.) Moq.	synonym	49	NADP-ME	69	Atriplicoid	69	D	Brazil, Colombia	Brazil Northeast, Brazil Southeast	NA	NA	49	NA	NA	NA	NA	NA	NA	NA	NA	NA	NA	NA	NA	NA
Amaranthaceae	Alternanthera	1	19	66	Alternanthera	Alternanthera nesiotes	Alternanthera nesiotes	I.M.Johnst.	accepted	NA	NADP-ME	69	Atriplicoid	69	D	Ecuador	Galapagos	NA	NA	49	NA	NA	NA	NA	NA	NA	NA	NA	NA	NA	NA	NA	NA
Amaranthaceae	Alternanthera	1	19	66	Alternanthera	Alternanthera nodifera	Alternanthera nodifera	(Moq.) Griseb.	accepted	NA	NADP-ME	69	Atriplicoid	69	D	Argentina, Bolivia, Paraguay	Argentina Northeast, Argentina Northwest	NA	NA	49	NA	NA	NA	NA	NA	NA	NA	NA	NA	NA	NA	NA	NA
Amaranthaceae	Alternanthera	1	19	66	Alternanthera	Alternanthera nodifera	Achyranthes nodifera	(Moq.) Standl.	synonym	49	NADP-ME	69	Atriplicoid	69	D	Argentina, Bolivia, Paraguay	Argentina Northeast, Argentina Northwest	NA	NA	49	NA	NA	NA	NA	NA	NA	NA	NA	NA	NA	NA	NA	NA
Amaranthaceae	Alternanthera	1	19	66	Alternanthera	Alternanthera nodifera	Telanthera nodifera	Moq.	synonym	49	NADP-ME	69	Atriplicoid	69	D	Argentina, Bolivia, Paraguay	Argentina Northeast, Argentina Northwest	NA	NA	49	NA	NA	NA	NA	NA	NA	NA	NA	NA	NA	NA	NA	NA
Amaranthaceae	Alternanthera	1	19	71	Alternanthera	Alternanthera nodiflora	Alternanthera nodiflora	R.Br.	accepted	NA	NAD-ME	71	Atriplicoid	71	B	Australia	New South Wales, Northern Territory, Queensland, South Australia, Victoria, Western Australia	NA	NA	49	NA	NA	NA	NA	NA	NA	NA	NA	NA	NA	NA	NA	NA
Amaranthaceae	Alternanthera	1	19	71	Alternanthera	Alternanthera nodiflora	Alternanthera nodiflora var. linearifolia	Moq.	synonym	49	NAD-ME	71	Atriplicoid	71	B	Australia	New South Wales, Northern Territory, Queensland, South Australia, Victoria, Western Australia	NA	NA	49	NA	NA	NA	NA	NA	NA	NA	NA	NA	NA	NA	NA	NA
Amaranthaceae	Alternanthera	1	19	71	Alternanthera	Alternanthera nodiflora	Alternanthera sennii	Mattei	synonym	49	NAD-ME	71	Atriplicoid	71	B	Australia	New South Wales, Northern Territory, Queensland, South Australia, Victoria, Western Australia	NA	NA	49	NA	NA	NA	NA	NA	NA	NA	NA	NA	NA	NA	NA	NA
Amaranthaceae	Alternanthera	1	19	71	Alternanthera	Alternanthera nodiflora	Alternanthera triandra var. nodiflora	(R.Br.) Maiden & Betche	synonym	49	NAD-ME	71	Atriplicoid	71	B	Australia	New South Wales, Northern Territory, Queensland, South Australia, Victoria, Western Australia	NA	NA	49	NA	NA	NA	NA	NA	NA	NA	NA	NA	NA	NA	NA	NA
Amaranthaceae	Alternanthera	1	19	66	Alternanthera	Alternanthera paronychioides	Alternanthera paronychioides	A.St.-Hil.	accepted	NA	NADP-ME	69	Atriplicoid	69	C, D	Argentina, Belize, Bolivia, Brazil North, Brazil, Colombia, Cuba, Dominican Republic, Ecuador, French Guiana, Guyana, Haiti, Honduras, Jamaica, Mexico Gulf, Mexico, Nicaragua, Panama, Paraguay, Peru, Puerto Rico, Suriname, Trinidad-Tobago, Turks-Caicos Is., Venezuela	Leeward Is., Windward Is., Argentina Northeast, Brazil North, Brazil Northeast, Brazil South, Brazil Southeast, Brazil West-Central, Mexico Northeast, Mexico Northwest, Mexico Southeast, Mexico Southwest	NA	NA	19, 49	FALSE	TRUE	19	NA	NA	NA	TRUE	FALSE	FALSE	19, 49	NA	NA	NA
Amaranthaceae	Alternanthera	1	19	66	Alternanthera	Alternanthera paronychioides	Achyranthes paronychioides	Schinz	synonym	49	NADP-ME	69	Atriplicoid	69	C, D	Argentina, Belize, Bolivia, Brazil North, Brazil, Colombia, Cuba, Dominican Republic, Ecuador, French Guiana, Guyana, Haiti, Honduras, Jamaica, Mexico Gulf, Mexico, Nicaragua, Panama, Paraguay, Peru, Puerto Rico, Suriname, Trinidad-Tobago, Turks-Caicos Is., Venezuela	Leeward Is., Windward Is., Argentina Northeast, Brazil North, Brazil Northeast, Brazil South, Brazil Southeast, Brazil West-Central, Mexico Northeast, Mexico Northwest, Mexico Southeast, Mexico Southwest	NA	NA	19, 49	FALSE	TRUE	19	NA	NA	NA	TRUE	FALSE	FALSE	19, 49	NA	NA	NA
Amaranthaceae	Alternanthera	1	19	66	Alternanthera	Alternanthera paronychioides	Alternanthera ficoidea var. normalis	Kuntze	synonym	49	NADP-ME	69	Atriplicoid	69	C, D	Argentina, Belize, Bolivia, Brazil North, Brazil, Colombia, Cuba, Dominican Republic, Ecuador, French Guiana, Guyana, Haiti, Honduras, Jamaica, Mexico Gulf, Mexico, Nicaragua, Panama, Paraguay, Peru, Puerto Rico, Suriname, Trinidad-Tobago, Turks-Caicos Is., Venezuela	Leeward Is., Windward Is., Argentina Northeast, Brazil North, Brazil Northeast, Brazil South, Brazil Southeast, Brazil West-Central, Mexico Northeast, Mexico Northwest, Mexico Southeast, Mexico Southwest	NA	NA	19, 49	FALSE	TRUE	19	NA	NA	NA	TRUE	FALSE	FALSE	19, 49	NA	NA	NA
Amaranthaceae	Alternanthera	1	19	66	Alternanthera	Alternanthera paronychioides	Alternanthera leucantha	Moq.	synonym	49	NADP-ME	69	Atriplicoid	69	C, D	Argentina, Belize, Bolivia, Brazil North, Brazil, Colombia, Cuba, Dominican Republic, Ecuador, French Guiana, Guyana, Haiti, Honduras, Jamaica, Mexico Gulf, Mexico, Nicaragua, Panama, Paraguay, Peru, Puerto Rico, Suriname, Trinidad-Tobago, Turks-Caicos Is., Venezuela	Leeward Is., Windward Is., Argentina Northeast, Brazil North, Brazil Northeast, Brazil South, Brazil Southeast, Brazil West-Central, Mexico Northeast, Mexico Northwest, Mexico Southeast, Mexico Southwest	NA	NA	19, 49	FALSE	TRUE	19	NA	NA	NA	TRUE	FALSE	FALSE	19, 49	NA	NA	NA
Amaranthaceae	Alternanthera	1	19	66	Alternanthera	Alternanthera paronychioides	Alternanthera paronychioides var. amazonica	Huber	synonym	49	NADP-ME	69	Atriplicoid	69	C, D	Argentina, Belize, Bolivia, Brazil North, Brazil, Colombia, Cuba, Dominican Republic, Ecuador, French Guiana, Guyana, Haiti, Honduras, Jamaica, Mexico Gulf, Mexico, Nicaragua, Panama, Paraguay, Peru, Puerto Rico, Suriname, Trinidad-Tobago, Turks-Caicos Is., Venezuela	Leeward Is., Windward Is., Argentina Northeast, Brazil North, Brazil Northeast, Brazil South, Brazil Southeast, Brazil West-Central, Mexico Northeast, Mexico Northwest, Mexico Southeast, Mexico Southwest	NA	NA	19, 49	FALSE	TRUE	19	NA	NA	NA	TRUE	FALSE	FALSE	19, 49	NA	NA	NA
Amaranthaceae	Alternanthera	1	19	66	Alternanthera	Alternanthera paronychioides	Alternanthera paronychioides var. floribunda	Hoehne	synonym	49	NADP-ME	69	Atriplicoid	69	C, D	Argentina, Belize, Bolivia, Brazil North, Brazil, Colombia, Cuba, Dominican Republic, Ecuador, French Guiana, Guyana, Haiti, Honduras, Jamaica, Mexico Gulf, Mexico, Nicaragua, Panama, Paraguay, Peru, Puerto Rico, Suriname, Trinidad-Tobago, Turks-Caicos Is., Venezuela	Leeward Is., Windward Is., Argentina Northeast, Brazil North, Brazil Northeast, Brazil South, Brazil Southeast, Brazil West-Central, Mexico Northeast, Mexico Northwest, Mexico Southeast, Mexico Southwest	NA	NA	19, 49	FALSE	TRUE	19	NA	NA	NA	TRUE	FALSE	FALSE	19, 49	NA	NA	NA
Amaranthaceae	Alternanthera	1	19	66	Alternanthera	Alternanthera paronychioides	Alternanthera polygonoides f. halimioides	Suess.	synonym	49	NADP-ME	69	Atriplicoid	69	C, D	Argentina, Belize, Bolivia, Brazil North, Brazil, Colombia, Cuba, Dominican Republic, Ecuador, French Guiana, Guyana, Haiti, Honduras, Jamaica, Mexico Gulf, Mexico, Nicaragua, Panama, Paraguay, Peru, Puerto Rico, Suriname, Trinidad-Tobago, Turks-Caicos Is., Venezuela	Leeward Is., Windward Is., Argentina Northeast, Brazil North, Brazil Northeast, Brazil South, Brazil Southeast, Brazil West-Central, Mexico Northeast, Mexico Northwest, Mexico Southeast, Mexico Southwest	NA	NA	19, 49	FALSE	TRUE	19	NA	NA	NA	TRUE	FALSE	FALSE	19, 49	NA	NA	NA
Amaranthaceae	Alternanthera	1	19	66	Alternanthera	Alternanthera paronychioides	Alternanthera polygonoides var. austrotrinitatis	Suess.	synonym	49	NADP-ME	69	Atriplicoid	69	C, D	Argentina, Belize, Bolivia, Brazil North, Brazil, Colombia, Cuba, Dominican Republic, Ecuador, French Guiana, Guyana, Haiti, Honduras, Jamaica, Mexico Gulf, Mexico, Nicaragua, Panama, Paraguay, Peru, Puerto Rico, Suriname, Trinidad-Tobago, Turks-Caicos Is., Venezuela	Leeward Is., Windward Is., Argentina Northeast, Brazil North, Brazil Northeast, Brazil South, Brazil Southeast, Brazil West-Central, Mexico Northeast, Mexico Northwest, Mexico Southeast, Mexico Southwest	NA	NA	19, 49	FALSE	TRUE	19	NA	NA	NA	TRUE	FALSE	FALSE	19, 49	NA	NA	NA
Amaranthaceae	Alternanthera	1	19	66	Alternanthera	Alternanthera paronychioides	Alternanthera polygonoides var. radicans	(Moq.) M.Gómez	synonym	49	NADP-ME	69	Atriplicoid	69	C, D	Argentina, Belize, Bolivia, Brazil North, Brazil, Colombia, Cuba, Dominican Republic, Ecuador, French Guiana, Guyana, Haiti, Honduras, Jamaica, Mexico Gulf, Mexico, Nicaragua, Panama, Paraguay, Peru, Puerto Rico, Suriname, Trinidad-Tobago, Turks-Caicos Is., Venezuela	Leeward Is., Windward Is., Argentina Northeast, Brazil North, Brazil Northeast, Brazil South, Brazil Southeast, Brazil West-Central, Mexico Northeast, Mexico Northwest, Mexico Southeast, Mexico Southwest	NA	NA	19, 49	FALSE	TRUE	19	NA	NA	NA	TRUE	FALSE	FALSE	19, 49	NA	NA	NA
Amaranthaceae	Alternanthera	1	19	66	Alternanthera	Alternanthera paronychioides	Alternanthera virgata	Spreng. ex Moq.	synonym	49	NADP-ME	69	Atriplicoid	69	C, D	Argentina, Belize, Bolivia, Brazil North, Brazil, Colombia, Cuba, Dominican Republic, Ecuador, French Guiana, Guyana, Haiti, Honduras, Jamaica, Mexico Gulf, Mexico, Nicaragua, Panama, Paraguay, Peru, Puerto Rico, Suriname, Trinidad-Tobago, Turks-Caicos Is., Venezuela	Leeward Is., Windward Is., Argentina Northeast, Brazil North, Brazil Northeast, Brazil South, Brazil Southeast, Brazil West-Central, Mexico Northeast, Mexico Northwest, Mexico Southeast, Mexico Southwest	NA	NA	19, 49	FALSE	TRUE	19	NA	NA	NA	TRUE	FALSE	FALSE	19, 49	NA	NA	NA
Amaranthaceae	Alternanthera	1	19	66	Alternanthera	Alternanthera paronychioides	Bucholzia polygonoides var. diffusa	Mart.	synonym	49	NADP-ME	69	Atriplicoid	69	C, D	Argentina, Belize, Bolivia, Brazil North, Brazil, Colombia, Cuba, Dominican Republic, Ecuador, French Guiana, Guyana, Haiti, Honduras, Jamaica, Mexico Gulf, Mexico, Nicaragua, Panama, Paraguay, Peru, Puerto Rico, Suriname, Trinidad-Tobago, Turks-Caicos Is., Venezuela	Leeward Is., Windward Is., Argentina Northeast, Brazil North, Brazil Northeast, Brazil South, Brazil Southeast, Brazil West-Central, Mexico Northeast, Mexico Northwest, Mexico Southeast, Mexico Southwest	NA	NA	19, 49	FALSE	TRUE	19	NA	NA	NA	TRUE	FALSE	FALSE	19, 49	NA	NA	NA
Amaranthaceae	Alternanthera	1	19	66	Alternanthera	Alternanthera paronychioides	Telanthera arenaria	Casar. ex Seub.	synonym	49	NADP-ME	69	Atriplicoid	69	C, D	Argentina, Belize, Bolivia, Brazil North, Brazil, Colombia, Cuba, Dominican Republic, Ecuador, French Guiana, Guyana, Haiti, Honduras, Jamaica, Mexico Gulf, Mexico, Nicaragua, Panama, Paraguay, Peru, Puerto Rico, Suriname, Trinidad-Tobago, Turks-Caicos Is., Venezuela	Leeward Is., Windward Is., Argentina Northeast, Brazil North, Brazil Northeast, Brazil South, Brazil Southeast, Brazil West-Central, Mexico Northeast, Mexico Northwest, Mexico Southeast, Mexico Southwest	NA	NA	19, 49	FALSE	TRUE	19	NA	NA	NA	TRUE	FALSE	FALSE	19, 49	NA	NA	NA
Amaranthaceae	Alternanthera	1	19	66	Alternanthera	Alternanthera paronychioides	Telanthera polygonoides var. brachiata	Moq.	synonym	49	NADP-ME	69	Atriplicoid	69	C, D	Argentina, Belize, Bolivia, Brazil North, Brazil, Colombia, Cuba, Dominican Republic, Ecuador, French Guiana, Guyana, Haiti, Honduras, Jamaica, Mexico Gulf, Mexico, Nicaragua, Panama, Paraguay, Peru, Puerto Rico, Suriname, Trinidad-Tobago, Turks-Caicos Is., Venezuela	Leeward Is., Windward Is., Argentina Northeast, Brazil North, Brazil Northeast, Brazil South, Brazil Southeast, Brazil West-Central, Mexico Northeast, Mexico Northwest, Mexico Southeast, Mexico Southwest	NA	NA	19, 49	FALSE	TRUE	19	NA	NA	NA	TRUE	FALSE	FALSE	19, 49	NA	NA	NA
Amaranthaceae	Alternanthera	1	19	66	Alternanthera	Alternanthera paronychioides	Telanthera polygonoides var. diffusa	(Mart.) Moq.	synonym	49	NADP-ME	69	Atriplicoid	69	C, D	Argentina, Belize, Bolivia, Brazil North, Brazil, Colombia, Cuba, Dominican Republic, Ecuador, French Guiana, Guyana, Haiti, Honduras, Jamaica, Mexico Gulf, Mexico, Nicaragua, Panama, Paraguay, Peru, Puerto Rico, Suriname, Trinidad-Tobago, Turks-Caicos Is., Venezuela	Leeward Is., Windward Is., Argentina Northeast, Brazil North, Brazil Northeast, Brazil South, Brazil Southeast, Brazil West-Central, Mexico Northeast, Mexico Northwest, Mexico Southeast, Mexico Southwest	NA	NA	19, 49	FALSE	TRUE	19	NA	NA	NA	TRUE	FALSE	FALSE	19, 49	NA	NA	NA
Amaranthaceae	Alternanthera	1	19	66	Alternanthera	Alternanthera paronychioides var. chacoensis	Alternanthera paronychioides var. chacoensis	(Morong) Pedersen	accepted	NA	NADP-ME	69	Atriplicoid	69	D	Argentina, Bolivia, Brazil, Paraguay	NA	NA	NA	49	NA	NA	NA	NA	NA	NA	NA	NA	NA	NA	NA	NA	NA
Amaranthaceae	Alternanthera	1	19	66	Alternanthera	Alternanthera paronychioides var. chacoensis	Achyranthes boliviana	(Rusby) Standl.	synonym	64	NADP-ME	69	Atriplicoid	69	D	Argentina, Bolivia, Brazil, Paraguay	NA	NA	NA	49	NA	NA	NA	NA	NA	NA	NA	NA	NA	NA	NA	NA	NA
Amaranthaceae	Alternanthera	1	19	66	Alternanthera	Alternanthera paronychioides var. chacoensis	Achyranthes chacoensis	(Morong) Standl.	synonym	64	NADP-ME	69	Atriplicoid	69	D	Argentina, Bolivia, Brazil, Paraguay	NA	NA	NA	49	NA	NA	NA	NA	NA	NA	NA	NA	NA	NA	NA	NA	NA
Amaranthaceae	Alternanthera	1	19	66	Alternanthera	Alternanthera paronychioides var. chacoensis	Achyranthes morongii	(Uline) Standl.	synonym	64	NADP-ME	69	Atriplicoid	69	D	Argentina, Bolivia, Brazil, Paraguay	NA	NA	NA	49	NA	NA	NA	NA	NA	NA	NA	NA	NA	NA	NA	NA	NA
Amaranthaceae	Alternanthera	1	19	66	Alternanthera	Alternanthera paronychioides var. chacoensis	Alternanthera boliviana	Rusby	synonym	64	NADP-ME	69	Atriplicoid	69	D	Argentina, Bolivia, Brazil, Paraguay	NA	NA	NA	49	NA	NA	NA	NA	NA	NA	NA	NA	NA	NA	NA	NA	NA
Amaranthaceae	Alternanthera	1	19	66	Alternanthera	Alternanthera paronychioides var. chacoensis	Alternanthera chacoensis	Morong	synonym	64	NADP-ME	69	Atriplicoid	69	D	Argentina, Bolivia, Brazil, Paraguay	NA	NA	NA	49	NA	NA	NA	NA	NA	NA	NA	NA	NA	NA	NA	NA	NA
Amaranthaceae	Alternanthera	1	19	66	Alternanthera	Alternanthera paronychioides var. chacoensis	Alternanthera ficoidea subsp. chacoensis	(Morong) Pedersen	synonym	64	NADP-ME	69	Atriplicoid	69	D	Argentina, Bolivia, Brazil, Paraguay	NA	NA	NA	49	NA	NA	NA	NA	NA	NA	NA	NA	NA	NA	NA	NA	NA
Amaranthaceae	Alternanthera	1	19	66	Alternanthera	Alternanthera paronychioides var. chacoensis	Alternanthera morongii	Uline	synonym	64	NADP-ME	69	Atriplicoid	69	D	Argentina, Bolivia, Brazil, Paraguay	NA	NA	NA	49	NA	NA	NA	NA	NA	NA	NA	NA	NA	NA	NA	NA	NA
Amaranthaceae	Alternanthera	1	19	66	Alternanthera	Alternanthera paronychioides var. chacoensis	Alternanthera paronychioides var. boliviana	(Rusby) Pedersen	synonym	64	NADP-ME	69	Atriplicoid	69	D	Argentina, Bolivia, Brazil, Paraguay	NA	NA	NA	49	NA	NA	NA	NA	NA	NA	NA	NA	NA	NA	NA	NA	NA
Amaranthaceae	Alternanthera	1	19	66	Alternanthera	Alternanthera paronychioides var. chacoensis	Alternanthera paronychioides subsp. chacoensis	(Morong) Pedersen	synonym	64	NADP-ME	69	Atriplicoid	69	D	Argentina, Bolivia, Brazil, Paraguay	NA	NA	NA	49	NA	NA	NA	NA	NA	NA	NA	NA	NA	NA	NA	NA	NA
Amaranthaceae	Alternanthera	1	19	66	Alternanthera	Alternanthera paronychioides var. chacoensis	Alternanthera paronychioides var. ovata	Chodat	synonym	64	NADP-ME	69	Atriplicoid	69	D	Argentina, Bolivia, Brazil, Paraguay	NA	NA	NA	49	NA	NA	NA	NA	NA	NA	NA	NA	NA	NA	NA	NA	NA
Amaranthaceae	Alternanthera	1	19	66	Alternanthera	Alternanthera paronychioides var. chacoensis	Alternanthera paronychioides var. robusta	Chodat	synonym	64	NADP-ME	69	Atriplicoid	69	D	Argentina, Bolivia, Brazil, Paraguay	NA	NA	NA	49	NA	NA	NA	NA	NA	NA	NA	NA	NA	NA	NA	NA	NA
Amaranthaceae	Alternanthera	1	19	66	Alternanthera	Alternanthera peruviana	Alternanthera peruviana	(Moq.) Suess.	accepted	NA	NADP-ME	69	Atriplicoid	69	D	Colombia, Ecuador, Peru	Llanura del Caribe, La Guajira	NA	NA	49, 65	NA	NA	NA	NA	NA	NA	TRUE	FALSE	FALSE	65	NA	NA	NA
Amaranthaceae	Alternanthera	1	19	66	Alternanthera	Alternanthera peruviana	Alternanthera ochracea	Suess.	synonym	49	NADP-ME	69	Atriplicoid	69	D	Colombia, Ecuador, Peru	Llanura del Caribe, La Guajira	NA	NA	49, 65	NA	NA	NA	NA	NA	NA	TRUE	FALSE	FALSE	65	NA	NA	NA
Amaranthaceae	Alternanthera	1	19	66	Alternanthera	Alternanthera peruviana	Alternanthera peruviana f. globifera	Suess.	synonym	49	NADP-ME	69	Atriplicoid	69	D	Colombia, Ecuador, Peru	Llanura del Caribe, La Guajira	NA	NA	49, 65	NA	NA	NA	NA	NA	NA	TRUE	FALSE	FALSE	65	NA	NA	NA
Amaranthaceae	Alternanthera	1	19	66	Alternanthera	Alternanthera peruviana	Telanthera peruviana	Moq.	synonym	49	NADP-ME	69	Atriplicoid	69	D	Colombia, Ecuador, Peru	Llanura del Caribe, La Guajira	NA	NA	49, 65	NA	NA	NA	NA	NA	NA	TRUE	FALSE	FALSE	65	NA	NA	NA
Amaranthaceae	Alternanthera	1	19	66	Alternanthera	Alternanthera peruviana	Telanthera peruviana var. decumbens Ball	Ball	synonym	49	NADP-ME	69	Atriplicoid	69	D	Colombia, Ecuador, Peru	Llanura del Caribe, La Guajira	NA	NA	49, 65	NA	NA	NA	NA	NA	NA	TRUE	FALSE	FALSE	65	NA	NA	NA
Amaranthaceae	Alternanthera	1	19	66	Alternanthera	Alternanthera procumbens	Alternanthera procumbens (Zuccagni) Schult.	(Zuccagni) Schult.	accepted	NA	NADP-ME	69	Atriplicoid	69	D	Brazil	NA	NA	NA	49	NA	NA	NA	NA	NA	NA	NA	NA	NA	NA	NA	NA	NA
Amaranthaceae	Alternanthera	1	19	66	Alternanthera	Alternanthera procumbens	Achyranthes novae-brasilianae	Thouin ex Schult.	synonym	49	NADP-ME	69	Atriplicoid	69	D	Brazil	NA	NA	NA	49	NA	NA	NA	NA	NA	NA	NA	NA	NA	NA	NA	NA	NA
Amaranthaceae	Alternanthera	1	19	66	Alternanthera	Alternanthera procumbens	Everion interrupta	Raf.	synonym	49	NADP-ME	69	Atriplicoid	69	D	Brazil	NA	NA	NA	49	NA	NA	NA	NA	NA	NA	NA	NA	NA	NA	NA	NA	NA
Amaranthaceae	Alternanthera	1	19	66	Alternanthera	Alternanthera procumbens	Gomphrena procumbens	Zuccagni	synonym	49	NADP-ME	69	Atriplicoid	69	D	Brazil	NA	NA	NA	49	NA	NA	NA	NA	NA	NA	NA	NA	NA	NA	NA	NA	NA
Amaranthaceae	Alternanthera	1	19	66	Alternanthera	Alternanthera pulchella	Alternanthera pulchella	Kunth	accepted	NA	NADP-ME	69	Atriplicoid	69	D	Venezuela	NA	NA	NA	49	FALSE	TRUE	127	NA	NA	NA	NA	NA	NA	NA	NA	NA	NA
Amaranthaceae	Alternanthera	1	19	66	Alternanthera	Alternanthera pulchella	Alternanthera pulchella var. versicolor	(Lem.) M.R.Almeida	synonym	49	NADP-ME	69	Atriplicoid	69	D	Venezuela	NA	NA	NA	49	FALSE	TRUE	127	NA	NA	NA	NA	NA	NA	NA	NA	NA	NA
Amaranthaceae	Alternanthera	1	19	66	Alternanthera	Alternanthera pulchella	Alternanthera tenella var. versicolor	(Lem.) Veldkamp	synonym	49	NADP-ME	69	Atriplicoid	69	D	Venezuela	NA	NA	NA	49	FALSE	TRUE	127	NA	NA	NA	NA	NA	NA	NA	NA	NA	NA
Amaranthaceae	Alternanthera	1	19	66	Alternanthera	Alternanthera pulchella	Alternanthera versicolor	(Lem.) Regel	synonym	49	NADP-ME	69	Atriplicoid	69	D	Venezuela	NA	NA	NA	49	FALSE	TRUE	127	NA	NA	NA	NA	NA	NA	NA	NA	NA	NA
Amaranthaceae	Alternanthera	1	19	66	Alternanthera	Alternanthera pulchella	Illecebrum diffusum	Willd. ex Schult.	synonym	49	NADP-ME	69	Atriplicoid	69	D	Venezuela	NA	NA	NA	49	FALSE	TRUE	127	NA	NA	NA	NA	NA	NA	NA	NA	NA	NA
Amaranthaceae	Alternanthera	1	19	66	Alternanthera	Alternanthera pulchella	Telanthera ficoidea var. versicolor	Lem.	synonym	49	NADP-ME	69	Atriplicoid	69	D	Venezuela	NA	NA	NA	49	FALSE	TRUE	127	NA	NA	NA	NA	NA	NA	NA	NA	NA	NA
Amaranthaceae	Alternanthera	1	19	66	Alternanthera	Alternanthera pulchella	Telanthera versicolor	(Lem.) Regel	synonym	49	NADP-ME	69	Atriplicoid	69	D	Venezuela	NA	NA	NA	49	FALSE	TRUE	127	NA	NA	NA	NA	NA	NA	NA	NA	NA	NA
Amaranthaceae	Alternanthera	1	19	66	Alternanthera	Alternanthera pumila	Alternanthera pumila	O.Stützer	accepted	NA	NADP-ME	69	Atriplicoid	69	D	Argentina	Argentina Northeast	NA	NA	49	NA	NA	NA	NA	NA	NA	NA	NA	NA	NA	NA	NA	NA
Amaranthaceae	Alternanthera	1	19	66	Alternanthera	Alternanthera pumila	Alternanthera pumila var. coarctata	O.Stützer	synonym	49	NADP-ME	69	Atriplicoid	69	D	Argentina	Argentina Northeast	NA	NA	49	NA	NA	NA	NA	NA	NA	NA	NA	NA	NA	NA	NA	NA
Amaranthaceae	Alternanthera	1	19	66	Alternanthera	Alternanthera pungens	Alternanthera pungens	Kunth	accepted	NA	NAD-ME	71	Atriplicoid	71	C, D	Argentina, Bolivia, Brazil Northeast, Brazil, Colombia, Cuba, Dominican Republic, Ecuador, Haiti, Jamaica, Mexico, Mexico Gulf, Paraguay, Peru, Puerto Rico, Uruguay, Venezuela	Leeward Is., Argentina Northeast, Argentina Northwest, Brazil Northeast, Brazil South, Brazil Southeast, Brazil West-Central, Mexico Central, Mexico Northeast, Mexico Northwest, Mexico Southeast, Mexico Southwest	NA	NA	19, 49	FALSE	TRUE	19	NA	NA	NA	TRUE	FALSE	FALSE	19, 49, 65	NA	NA	NA
Amaranthaceae	Alternanthera	1	19	66	Alternanthera	Alternanthera pungens	Achyranthes leiantha	(Seub.) Standl.	synonym	19, 49	NAD-ME	71	Atriplicoid	71	C, D	Argentina, Bolivia, Brazil Northeast, Brazil, Colombia, Cuba, Dominican Republic, Ecuador, Haiti, Jamaica, Mexico, Mexico Gulf, Paraguay, Peru, Puerto Rico, Uruguay, Venezuela	Leeward Is., Argentina Northeast, Argentina Northwest, Brazil Northeast, Brazil South, Brazil Southeast, Brazil West-Central, Mexico Central, Mexico Northeast, Mexico Northwest, Mexico Southeast, Mexico Southwest	NA	NA	19, 49	FALSE	TRUE	19	NA	NA	NA	TRUE	FALSE	FALSE	19, 49, 65	NA	NA	NA
Amaranthaceae	Alternanthera	1	19	66	Alternanthera	Alternanthera pungens	Achyranthes lorentzii	(Uline) Standl.	synonym	49	NAD-ME	71	Atriplicoid	71	C, D	Argentina, Bolivia, Brazil Northeast, Brazil, Colombia, Cuba, Dominican Republic, Ecuador, Haiti, Jamaica, Mexico, Mexico Gulf, Paraguay, Peru, Puerto Rico, Uruguay, Venezuela	Leeward Is., Argentina Northeast, Argentina Northwest, Brazil Northeast, Brazil South, Brazil Southeast, Brazil West-Central, Mexico Central, Mexico Northeast, Mexico Northwest, Mexico Southeast, Mexico Southwest	NA	NA	19, 49	FALSE	TRUE	19	NA	NA	NA	TRUE	FALSE	FALSE	19, 49, 65	NA	NA	NA
Amaranthaceae	Alternanthera	1	19	66	Alternanthera	Alternanthera pungens	Achyranthes mucronata	Lam.	synonym	49	NAD-ME	71	Atriplicoid	71	C, D	Argentina, Bolivia, Brazil Northeast, Brazil, Colombia, Cuba, Dominican Republic, Ecuador, Haiti, Jamaica, Mexico, Mexico Gulf, Paraguay, Peru, Puerto Rico, Uruguay, Venezuela	Leeward Is., Argentina Northeast, Argentina Northwest, Brazil Northeast, Brazil South, Brazil Southeast, Brazil West-Central, Mexico Central, Mexico Northeast, Mexico Northwest, Mexico Southeast, Mexico Southwest	NA	NA	19, 49	FALSE	TRUE	19	NA	NA	NA	TRUE	FALSE	FALSE	19, 49, 65	NA	NA	NA
Amaranthaceae	Alternanthera	1	19	66	Alternanthera	Alternanthera pungens	Achyranthes nivea	Link	synonym	49	NAD-ME	71	Atriplicoid	71	C, D	Argentina, Bolivia, Brazil Northeast, Brazil, Colombia, Cuba, Dominican Republic, Ecuador, Haiti, Jamaica, Mexico, Mexico Gulf, Paraguay, Peru, Puerto Rico, Uruguay, Venezuela	Leeward Is., Argentina Northeast, Argentina Northwest, Brazil Northeast, Brazil South, Brazil Southeast, Brazil West-Central, Mexico Central, Mexico Northeast, Mexico Northwest, Mexico Southeast, Mexico Southwest	NA	NA	19, 49	FALSE	TRUE	19	NA	NA	NA	TRUE	FALSE	FALSE	19, 49, 65	NA	NA	NA
Amaranthaceae	Alternanthera	1	19	66	Alternanthera	Alternanthera pungens	Achyranthes obovata	Pav. ex Moq.	synonym	49	NAD-ME	71	Atriplicoid	71	C, D	Argentina, Bolivia, Brazil Northeast, Brazil, Colombia, Cuba, Dominican Republic, Ecuador, Haiti, Jamaica, Mexico, Mexico Gulf, Paraguay, Peru, Puerto Rico, Uruguay, Venezuela	Leeward Is., Argentina Northeast, Argentina Northwest, Brazil Northeast, Brazil South, Brazil Southeast, Brazil West-Central, Mexico Central, Mexico Northeast, Mexico Northwest, Mexico Southeast, Mexico Southwest	NA	NA	19, 49	FALSE	TRUE	19	NA	NA	NA	TRUE	FALSE	FALSE	19, 49, 65	NA	NA	NA
Amaranthaceae	Alternanthera	1	19	66	Alternanthera	Alternanthera pungens	Achyranthes radicans	Cav.	synonym	49	NAD-ME	71	Atriplicoid	71	C, D	Argentina, Bolivia, Brazil Northeast, Brazil, Colombia, Cuba, Dominican Republic, Ecuador, Haiti, Jamaica, Mexico, Mexico Gulf, Paraguay, Peru, Puerto Rico, Uruguay, Venezuela	Leeward Is., Argentina Northeast, Argentina Northwest, Brazil Northeast, Brazil South, Brazil Southeast, Brazil West-Central, Mexico Central, Mexico Northeast, Mexico Northwest, Mexico Southeast, Mexico Southwest	NA	NA	19, 49	FALSE	TRUE	19	NA	NA	NA	TRUE	FALSE	FALSE	19, 49, 65	NA	NA	NA
Amaranthaceae	Alternanthera	1	19	66	Alternanthera	Alternanthera pungens	Achyranthes repens L.	L.	synonym	49	NAD-ME	71	Atriplicoid	71	C, D	Argentina, Bolivia, Brazil Northeast, Brazil, Colombia, Cuba, Dominican Republic, Ecuador, Haiti, Jamaica, Mexico, Mexico Gulf, Paraguay, Peru, Puerto Rico, Uruguay, Venezuela	Leeward Is., Argentina Northeast, Argentina Northwest, Brazil Northeast, Brazil South, Brazil Southeast, Brazil West-Central, Mexico Central, Mexico Northeast, Mexico Northwest, Mexico Southeast, Mexico Southwest	NA	NA	19, 49	FALSE	TRUE	19	NA	NA	NA	TRUE	FALSE	FALSE	19, 49, 65	NA	NA	NA
Amaranthaceae	Alternanthera	1	19	66	Alternanthera	Alternanthera pungens	Alternanthera achyrantha	R.Br. ex Sweet	synonym	49	NAD-ME	71	Atriplicoid	71	C, D	Argentina, Bolivia, Brazil Northeast, Brazil, Colombia, Cuba, Dominican Republic, Ecuador, Haiti, Jamaica, Mexico, Mexico Gulf, Paraguay, Peru, Puerto Rico, Uruguay, Venezuela	Leeward Is., Argentina Northeast, Argentina Northwest, Brazil Northeast, Brazil South, Brazil Southeast, Brazil West-Central, Mexico Central, Mexico Northeast, Mexico Northwest, Mexico Southeast, Mexico Southwest	NA	NA	19, 49	FALSE	TRUE	19	NA	NA	NA	TRUE	FALSE	FALSE	19, 49, 65	NA	NA	NA
Amaranthaceae	Alternanthera	1	19	66	Alternanthera	Alternanthera pungens	Alternanthera achyrantha var. echinata	(Sm.) Maiden	synonym	49	NAD-ME	71	Atriplicoid	71	C, D	Argentina, Bolivia, Brazil Northeast, Brazil, Colombia, Cuba, Dominican Republic, Ecuador, Haiti, Jamaica, Mexico, Mexico Gulf, Paraguay, Peru, Puerto Rico, Uruguay, Venezuela	Leeward Is., Argentina Northeast, Argentina Northwest, Brazil Northeast, Brazil South, Brazil Southeast, Brazil West-Central, Mexico Central, Mexico Northeast, Mexico Northwest, Mexico Southeast, Mexico Southwest	NA	NA	19, 49	FALSE	TRUE	19	NA	NA	NA	TRUE	FALSE	FALSE	19, 49, 65	NA	NA	NA
Amaranthaceae	Alternanthera	1	19	66	Alternanthera	Alternanthera pungens	Alternanthera achyrantha var. leiantha	Seub.	synonym	49	NAD-ME	71	Atriplicoid	71	C, D	Argentina, Bolivia, Brazil Northeast, Brazil, Colombia, Cuba, Dominican Republic, Ecuador, Haiti, Jamaica, Mexico, Mexico Gulf, Paraguay, Peru, Puerto Rico, Uruguay, Venezuela	Leeward Is., Argentina Northeast, Argentina Northwest, Brazil Northeast, Brazil South, Brazil Southeast, Brazil West-Central, Mexico Central, Mexico Northeast, Mexico Northwest, Mexico Southeast, Mexico Southwest	NA	NA	19, 49	FALSE	TRUE	19	NA	NA	NA	TRUE	FALSE	FALSE	19, 49, 65	NA	NA	NA
Amaranthaceae	Alternanthera	1	19	66	Alternanthera	Alternanthera pungens	Alternanthera ciliata	Poepp. ex Seub.	synonym	49	NAD-ME	71	Atriplicoid	71	C, D	Argentina, Bolivia, Brazil Northeast, Brazil, Colombia, Cuba, Dominican Republic, Ecuador, Haiti, Jamaica, Mexico, Mexico Gulf, Paraguay, Peru, Puerto Rico, Uruguay, Venezuela	Leeward Is., Argentina Northeast, Argentina Northwest, Brazil Northeast, Brazil South, Brazil Southeast, Brazil West-Central, Mexico Central, Mexico Northeast, Mexico Northwest, Mexico Southeast, Mexico Southwest	NA	NA	19, 49	FALSE	TRUE	19	NA	NA	NA	TRUE	FALSE	FALSE	19, 49, 65	NA	NA	NA
Amaranthaceae	Alternanthera	1	19	66	Alternanthera	Alternanthera pungens	Alternanthera echinata	Sm.	synonym	49	NAD-ME	71	Atriplicoid	71	C, D	Argentina, Bolivia, Brazil Northeast, Brazil, Colombia, Cuba, Dominican Republic, Ecuador, Haiti, Jamaica, Mexico, Mexico Gulf, Paraguay, Peru, Puerto Rico, Uruguay, Venezuela	Leeward Is., Argentina Northeast, Argentina Northwest, Brazil Northeast, Brazil South, Brazil Southeast, Brazil West-Central, Mexico Central, Mexico Northeast, Mexico Northwest, Mexico Southeast, Mexico Southwest	NA	NA	19, 49	FALSE	TRUE	19	NA	NA	NA	TRUE	FALSE	FALSE	19, 49, 65	NA	NA	NA
Amaranthaceae	Alternanthera	1	19	66	Alternanthera	Alternanthera pungens	Alternanthera leiantha	(Seub.) Alain	synonym	49	NAD-ME	71	Atriplicoid	71	C, D	Argentina, Bolivia, Brazil Northeast, Brazil, Colombia, Cuba, Dominican Republic, Ecuador, Haiti, Jamaica, Mexico, Mexico Gulf, Paraguay, Peru, Puerto Rico, Uruguay, Venezuela	Leeward Is., Argentina Northeast, Argentina Northwest, Brazil Northeast, Brazil South, Brazil Southeast, Brazil West-Central, Mexico Central, Mexico Northeast, Mexico Northwest, Mexico Southeast, Mexico Southwest	NA	NA	19, 49	FALSE	TRUE	19	NA	NA	NA	TRUE	FALSE	FALSE	19, 49, 65	NA	NA	NA
Amaranthaceae	Alternanthera	1	19	66	Alternanthera	Alternanthera pungens	Alternanthera lorentzii	Uline	synonym	49	NAD-ME	71	Atriplicoid	71	C, D	Argentina, Bolivia, Brazil Northeast, Brazil, Colombia, Cuba, Dominican Republic, Ecuador, Haiti, Jamaica, Mexico, Mexico Gulf, Paraguay, Peru, Puerto Rico, Uruguay, Venezuela	Leeward Is., Argentina Northeast, Argentina Northwest, Brazil Northeast, Brazil South, Brazil Southeast, Brazil West-Central, Mexico Central, Mexico Northeast, Mexico Northwest, Mexico Southeast, Mexico Southwest	NA	NA	19, 49	FALSE	TRUE	19	NA	NA	NA	TRUE	FALSE	FALSE	19, 49, 65	NA	NA	NA
Amaranthaceae	Alternanthera	1	19	66	Alternanthera	Alternanthera pungens	Alternanthera procumbens Rojas Acosta	Rojas Acosta	synonym	49	NAD-ME	71	Atriplicoid	71	C, D	Argentina, Bolivia, Brazil Northeast, Brazil, Colombia, Cuba, Dominican Republic, Ecuador, Haiti, Jamaica, Mexico, Mexico Gulf, Paraguay, Peru, Puerto Rico, Uruguay, Venezuela	Leeward Is., Argentina Northeast, Argentina Northwest, Brazil Northeast, Brazil South, Brazil Southeast, Brazil West-Central, Mexico Central, Mexico Northeast, Mexico Northwest, Mexico Southeast, Mexico Southwest	NA	NA	19, 49	FALSE	TRUE	19	NA	NA	NA	TRUE	FALSE	FALSE	19, 49, 65	NA	NA	NA
Amaranthaceae	Alternanthera	1	19	66	Alternanthera	Alternanthera pungens	Alternanthera pungens f. pauciflora	Suess.	synonym	49	NAD-ME	71	Atriplicoid	71	C, D	Argentina, Bolivia, Brazil Northeast, Brazil, Colombia, Cuba, Dominican Republic, Ecuador, Haiti, Jamaica, Mexico, Mexico Gulf, Paraguay, Peru, Puerto Rico, Uruguay, Venezuela	Leeward Is., Argentina Northeast, Argentina Northwest, Brazil Northeast, Brazil South, Brazil Southeast, Brazil West-Central, Mexico Central, Mexico Northeast, Mexico Northwest, Mexico Southeast, Mexico Southwest	NA	NA	19, 49	FALSE	TRUE	19	NA	NA	NA	TRUE	FALSE	FALSE	19, 49, 65	NA	NA	NA
Amaranthaceae	Alternanthera	1	19	66	Alternanthera	Alternanthera pungens	Alternanthera pungens var. leiantha	(Seub.) Suess.	synonym	49	NAD-ME	71	Atriplicoid	71	C, D	Argentina, Bolivia, Brazil Northeast, Brazil, Colombia, Cuba, Dominican Republic, Ecuador, Haiti, Jamaica, Mexico, Mexico Gulf, Paraguay, Peru, Puerto Rico, Uruguay, Venezuela	Leeward Is., Argentina Northeast, Argentina Northwest, Brazil Northeast, Brazil South, Brazil Southeast, Brazil West-Central, Mexico Central, Mexico Northeast, Mexico Northwest, Mexico Southeast, Mexico Southwest	NA	NA	19, 49	FALSE	TRUE	19	NA	NA	NA	TRUE	FALSE	FALSE	19, 49, 65	NA	NA	NA
Amaranthaceae	Alternanthera	1	19	66	Alternanthera	Alternanthera pungens	Alternanthera pungens var. monocephala	(Bolus & Marcos) O.Bolòs & Vigo	synonym	49	NAD-ME	71	Atriplicoid	71	C, D	Argentina, Bolivia, Brazil Northeast, Brazil, Colombia, Cuba, Dominican Republic, Ecuador, Haiti, Jamaica, Mexico, Mexico Gulf, Paraguay, Peru, Puerto Rico, Uruguay, Venezuela	Leeward Is., Argentina Northeast, Argentina Northwest, Brazil Northeast, Brazil South, Brazil Southeast, Brazil West-Central, Mexico Central, Mexico Northeast, Mexico Northwest, Mexico Southeast, Mexico Southwest	NA	NA	19, 49	FALSE	TRUE	19	NA	NA	NA	TRUE	FALSE	FALSE	19, 49, 65	NA	NA	NA
Amaranthaceae	Alternanthera	1	19	66	Alternanthera	Alternanthera pungens	Alternanthera repens (L.) Link	(L.) Link	synonym	49	NAD-ME	71	Atriplicoid	71	C, D	Argentina, Bolivia, Brazil Northeast, Brazil, Colombia, Cuba, Dominican Republic, Ecuador, Haiti, Jamaica, Mexico, Mexico Gulf, Paraguay, Peru, Puerto Rico, Uruguay, Venezuela	Leeward Is., Argentina Northeast, Argentina Northwest, Brazil Northeast, Brazil South, Brazil Southeast, Brazil West-Central, Mexico Central, Mexico Northeast, Mexico Northwest, Mexico Southeast, Mexico Southwest	NA	NA	19, 49	FALSE	TRUE	19	NA	NA	NA	TRUE	FALSE	FALSE	19, 49, 65	NA	NA	NA
Amaranthaceae	Alternanthera	1	19	66	Alternanthera	Alternanthera pungens	Alternanthera thomensis	Gand.	synonym	49	NAD-ME	71	Atriplicoid	71	C, D	Argentina, Bolivia, Brazil Northeast, Brazil, Colombia, Cuba, Dominican Republic, Ecuador, Haiti, Jamaica, Mexico, Mexico Gulf, Paraguay, Peru, Puerto Rico, Uruguay, Venezuela	Leeward Is., Argentina Northeast, Argentina Northwest, Brazil Northeast, Brazil South, Brazil Southeast, Brazil West-Central, Mexico Central, Mexico Northeast, Mexico Northwest, Mexico Southeast, Mexico Southwest	NA	NA	19, 49	FALSE	TRUE	19	NA	NA	NA	TRUE	FALSE	FALSE	19, 49, 65	NA	NA	NA
Amaranthaceae	Alternanthera	1	19	66	Alternanthera	Alternanthera pungens	Bucholzia spinescens	Gillies ex Moq.	synonym	49	NAD-ME	71	Atriplicoid	71	C, D	Argentina, Bolivia, Brazil Northeast, Brazil, Colombia, Cuba, Dominican Republic, Ecuador, Haiti, Jamaica, Mexico, Mexico Gulf, Paraguay, Peru, Puerto Rico, Uruguay, Venezuela	Leeward Is., Argentina Northeast, Argentina Northwest, Brazil Northeast, Brazil South, Brazil Southeast, Brazil West-Central, Mexico Central, Mexico Northeast, Mexico Northwest, Mexico Southeast, Mexico Southwest	NA	NA	19, 49	FALSE	TRUE	19	NA	NA	NA	TRUE	FALSE	FALSE	19, 49, 65	NA	NA	NA
Amaranthaceae	Alternanthera	1	19	66	Alternanthera	Alternanthera pungens	Celosia echinata	Humb. & Bonpl. ex Schult.	synonym	49	NAD-ME	71	Atriplicoid	71	C, D	Argentina, Bolivia, Brazil Northeast, Brazil, Colombia, Cuba, Dominican Republic, Ecuador, Haiti, Jamaica, Mexico, Mexico Gulf, Paraguay, Peru, Puerto Rico, Uruguay, Venezuela	Leeward Is., Argentina Northeast, Argentina Northwest, Brazil Northeast, Brazil South, Brazil Southeast, Brazil West-Central, Mexico Central, Mexico Northeast, Mexico Northwest, Mexico Southeast, Mexico Southwest	NA	NA	19, 49	FALSE	TRUE	19	NA	NA	NA	TRUE	FALSE	FALSE	19, 49, 65	NA	NA	NA
Amaranthaceae	Alternanthera	1	19	66	Alternanthera	Alternanthera pungens	Desmochaeta sordida	Bunbury	synonym	49	NAD-ME	71	Atriplicoid	71	C, D	Argentina, Bolivia, Brazil Northeast, Brazil, Colombia, Cuba, Dominican Republic, Ecuador, Haiti, Jamaica, Mexico, Mexico Gulf, Paraguay, Peru, Puerto Rico, Uruguay, Venezuela	Leeward Is., Argentina Northeast, Argentina Northwest, Brazil Northeast, Brazil South, Brazil Southeast, Brazil West-Central, Mexico Central, Mexico Northeast, Mexico Northwest, Mexico Southeast, Mexico Southwest	NA	NA	19, 49	FALSE	TRUE	19	NA	NA	NA	TRUE	FALSE	FALSE	19, 49, 65	NA	NA	NA
Amaranthaceae	Alternanthera	1	19	66	Alternanthera	Alternanthera pungens	Guilleminea procumbens	Rojas Acosta	synonym	49	NAD-ME	71	Atriplicoid	71	C, D	Argentina, Bolivia, Brazil Northeast, Brazil, Colombia, Cuba, Dominican Republic, Ecuador, Haiti, Jamaica, Mexico, Mexico Gulf, Paraguay, Peru, Puerto Rico, Uruguay, Venezuela	Leeward Is., Argentina Northeast, Argentina Northwest, Brazil Northeast, Brazil South, Brazil Southeast, Brazil West-Central, Mexico Central, Mexico Northeast, Mexico Northwest, Mexico Southeast, Mexico Southwest	NA	NA	19, 49	FALSE	TRUE	19	NA	NA	NA	TRUE	FALSE	FALSE	19, 49, 65	NA	NA	NA
Amaranthaceae	Alternanthera	1	19	66	Alternanthera	Alternanthera pungens	Illecebrum achyrantha	L.	synonym	49	NAD-ME	71	Atriplicoid	71	C, D	Argentina, Bolivia, Brazil Northeast, Brazil, Colombia, Cuba, Dominican Republic, Ecuador, Haiti, Jamaica, Mexico, Mexico Gulf, Paraguay, Peru, Puerto Rico, Uruguay, Venezuela	Leeward Is., Argentina Northeast, Argentina Northwest, Brazil Northeast, Brazil South, Brazil Southeast, Brazil West-Central, Mexico Central, Mexico Northeast, Mexico Northwest, Mexico Southeast, Mexico Southwest	NA	NA	19, 49	FALSE	TRUE	19	NA	NA	NA	TRUE	FALSE	FALSE	19, 49, 65	NA	NA	NA
Amaranthaceae	Alternanthera	1	19	66	Alternanthera	Alternanthera pungens	Illecebrum obliquum	Schumach. & Thonn.	synonym	49	NAD-ME	71	Atriplicoid	71	C, D	Argentina, Bolivia, Brazil Northeast, Brazil, Colombia, Cuba, Dominican Republic, Ecuador, Haiti, Jamaica, Mexico, Mexico Gulf, Paraguay, Peru, Puerto Rico, Uruguay, Venezuela	Leeward Is., Argentina Northeast, Argentina Northwest, Brazil Northeast, Brazil South, Brazil Southeast, Brazil West-Central, Mexico Central, Mexico Northeast, Mexico Northwest, Mexico Southeast, Mexico Southwest	NA	NA	19, 49	FALSE	TRUE	19	NA	NA	NA	TRUE	FALSE	FALSE	19, 49, 65	NA	NA	NA
Amaranthaceae	Alternanthera	1	19	66	Alternanthera	Alternanthera pungens	Illecebrum pungens	Spreng.	synonym	49	NAD-ME	71	Atriplicoid	71	C, D	Argentina, Bolivia, Brazil Northeast, Brazil, Colombia, Cuba, Dominican Republic, Ecuador, Haiti, Jamaica, Mexico, Mexico Gulf, Paraguay, Peru, Puerto Rico, Uruguay, Venezuela	Leeward Is., Argentina Northeast, Argentina Northwest, Brazil Northeast, Brazil South, Brazil Southeast, Brazil West-Central, Mexico Central, Mexico Northeast, Mexico Northwest, Mexico Southeast, Mexico Southwest	NA	NA	19, 49	FALSE	TRUE	19	NA	NA	NA	TRUE	FALSE	FALSE	19, 49, 65	NA	NA	NA
Amaranthaceae	Alternanthera	1	19	66	Alternanthera	Alternanthera pungens	Illecebrum sinense	Moq.	synonym	49	NAD-ME	71	Atriplicoid	71	C, D	Argentina, Bolivia, Brazil Northeast, Brazil, Colombia, Cuba, Dominican Republic, Ecuador, Haiti, Jamaica, Mexico, Mexico Gulf, Paraguay, Peru, Puerto Rico, Uruguay, Venezuela	Leeward Is., Argentina Northeast, Argentina Northwest, Brazil Northeast, Brazil South, Brazil Southeast, Brazil West-Central, Mexico Central, Mexico Northeast, Mexico Northwest, Mexico Southeast, Mexico Southwest	NA	NA	19, 49	FALSE	TRUE	19	NA	NA	NA	TRUE	FALSE	FALSE	19, 49, 65	NA	NA	NA
Amaranthaceae	Alternanthera	1	19	66	Alternanthera	Alternanthera pungens	Paronychia achyrantha	Desf.	synonym	49	NAD-ME	71	Atriplicoid	71	C, D	Argentina, Bolivia, Brazil Northeast, Brazil, Colombia, Cuba, Dominican Republic, Ecuador, Haiti, Jamaica, Mexico, Mexico Gulf, Paraguay, Peru, Puerto Rico, Uruguay, Venezuela	Leeward Is., Argentina Northeast, Argentina Northwest, Brazil Northeast, Brazil South, Brazil Southeast, Brazil West-Central, Mexico Central, Mexico Northeast, Mexico Northwest, Mexico Southeast, Mexico Southwest	NA	NA	19, 49	FALSE	TRUE	19	NA	NA	NA	TRUE	FALSE	FALSE	19, 49, 65	NA	NA	NA
Amaranthaceae	Alternanthera	1	19	66	Alternanthera	Alternanthera pungens	Pityranthus crassifolius	Mart.	synonym	49	NAD-ME	71	Atriplicoid	71	C, D	Argentina, Bolivia, Brazil Northeast, Brazil, Colombia, Cuba, Dominican Republic, Ecuador, Haiti, Jamaica, Mexico, Mexico Gulf, Paraguay, Peru, Puerto Rico, Uruguay, Venezuela	Leeward Is., Argentina Northeast, Argentina Northwest, Brazil Northeast, Brazil South, Brazil Southeast, Brazil West-Central, Mexico Central, Mexico Northeast, Mexico Northwest, Mexico Southeast, Mexico Southwest	NA	NA	19, 49	FALSE	TRUE	19	NA	NA	NA	TRUE	FALSE	FALSE	19, 49, 65	NA	NA	NA
Amaranthaceae	Alternanthera	1	19	66	Alternanthera	Alternanthera pungens	Pupalia sordida	(Bunbury) Moq.	synonym	49	NAD-ME	71	Atriplicoid	71	C, D	Argentina, Bolivia, Brazil Northeast, Brazil, Colombia, Cuba, Dominican Republic, Ecuador, Haiti, Jamaica, Mexico, Mexico Gulf, Paraguay, Peru, Puerto Rico, Uruguay, Venezuela	Leeward Is., Argentina Northeast, Argentina Northwest, Brazil Northeast, Brazil South, Brazil Southeast, Brazil West-Central, Mexico Central, Mexico Northeast, Mexico Northwest, Mexico Southeast, Mexico Southwest	NA	NA	19, 49	FALSE	TRUE	19	NA	NA	NA	TRUE	FALSE	FALSE	19, 49, 65	NA	NA	NA
Amaranthaceae	Alternanthera	1	19	66	Alternanthera	Alternanthera pungens	Steiremis repens	(L.) Raf.	synonym	49	NAD-ME	71	Atriplicoid	71	C, D	Argentina, Bolivia, Brazil Northeast, Brazil, Colombia, Cuba, Dominican Republic, Ecuador, Haiti, Jamaica, Mexico, Mexico Gulf, Paraguay, Peru, Puerto Rico, Uruguay, Venezuela	Leeward Is., Argentina Northeast, Argentina Northwest, Brazil Northeast, Brazil South, Brazil Southeast, Brazil West-Central, Mexico Central, Mexico Northeast, Mexico Northwest, Mexico Southeast, Mexico Southwest	NA	NA	19, 49	FALSE	TRUE	19	NA	NA	NA	TRUE	FALSE	FALSE	19, 49, 65	NA	NA	NA
Amaranthaceae	Alternanthera	1	19	66	Alternanthera	Alternanthera pungens	Telanthera pungens	(Kunth) Moq.	synonym	49	NAD-ME	71	Atriplicoid	71	C, D	Argentina, Bolivia, Brazil Northeast, Brazil, Colombia, Cuba, Dominican Republic, Ecuador, Haiti, Jamaica, Mexico, Mexico Gulf, Paraguay, Peru, Puerto Rico, Uruguay, Venezuela	Leeward Is., Argentina Northeast, Argentina Northwest, Brazil Northeast, Brazil South, Brazil Southeast, Brazil West-Central, Mexico Central, Mexico Northeast, Mexico Northwest, Mexico Southeast, Mexico Southwest	NA	NA	19, 49	FALSE	TRUE	19	NA	NA	NA	TRUE	FALSE	FALSE	19, 49, 65	NA	NA	NA
Amaranthaceae	Alternanthera	1	19	66	Alternanthera	Alternanthera serpens	Alternanthera serpens	Pedersen	accepted	NA	NADP-ME	69	Atriplicoid	69	D	Paraguay	NA	NA	NA	49	NA	NA	NA	NA	NA	NA	NA	NA	NA	NA	NA	NA	NA
Amaranthaceae	Alternanthera	1	19	66	Alternanthera	Alternanthera sessilis	Alternanthera sessilis	(L.) R.Br. ex DC.	accepted	NA	NADP-ME	69	Atriplicoid	69	B, C, D, E	Armenia, Georgia, Azerbaijan, Bangladesh, Belize, Bolivia, Brunei, Brazil, Cambodia, Cayman Is., China, Colombia, Cuba, Dominican Republic, El Salvador, French Guiana, Guatemala, Guyana, Haiti, Honduras, India, Indonesia, Iran, Jamaica, Laos, Lebanon, Syrian Arab Republic, Mexico Gulf, Mexico, Myanmar, Nepal, New Guinea, Nicaragua, Pakistan, Panama, Paraguay, Peru, Philippines, Puerto Rico, Saudi…	Maluku, Sulawesi, Transcaucasus, Sumatera, Windward Is., Laccadive Is., Leeward Is., Lesser Sunda Is., Himalaya, Java, Assam, Andaman Is., Brazil North, Brazil Northeast, Brazil South, Brazil Southeast, Brazil West-Central, China South-Central, China Southeast, East Himalaya, Mexico Northeast, Mexico Southeast, Mexico Southwest, New South Wales, Northern Territory, Queensland, West Himalaya, West…	NA	NA	49	TRUE	TRUE	58	NA	NA	NA	TRUE	FALSE	FALSE	58	NA	NA	NA
Amaranthaceae	Alternanthera	1	19	66	Alternanthera	Alternanthera sessilis	Achyranthes polygonoides	(L.) Lam.	synonym	49	NADP-ME	69	Atriplicoid	69	B, C, D, E	Armenia, Georgia, Azerbaijan, Bangladesh, Belize, Bolivia, Brunei, Brazil, Cambodia, Cayman Is., China, Colombia, Cuba, Dominican Republic, El Salvador, French Guiana, Guatemala, Guyana, Haiti, Honduras, India, Indonesia, Iran, Jamaica, Laos, Lebanon, Syrian Arab Republic, Mexico Gulf, Mexico, Myanmar, Nepal, New Guinea, Nicaragua, Pakistan, Panama, Paraguay, Peru, Philippines, Puerto Rico, Saudi…	Maluku, Sulawesi, Transcaucasus, Sumatera, Windward Is., Laccadive Is., Leeward Is., Lesser Sunda Is., Himalaya, Java, Assam, Andaman Is., Brazil North, Brazil Northeast, Brazil South, Brazil Southeast, Brazil West-Central, China South-Central, China Southeast, East Himalaya, Mexico Northeast, Mexico Southeast, Mexico Southwest, New South Wales, Northern Territory, Queensland, West Himalaya, West…	NA	NA	49	TRUE	TRUE	58	NA	NA	NA	TRUE	FALSE	FALSE	58	NA	NA	NA
Amaranthaceae	Alternanthera	1	19	66	Alternanthera	Alternanthera sessilis	Achyranthes repens Elliott	Elliott	synonym	49	NADP-ME	69	Atriplicoid	69	B, C, D, E	Armenia, Georgia, Azerbaijan, Bangladesh, Belize, Bolivia, Brunei, Brazil, Cambodia, Cayman Is., China, Colombia, Cuba, Dominican Republic, El Salvador, French Guiana, Guatemala, Guyana, Haiti, Honduras, India, Indonesia, Iran, Jamaica, Laos, Lebanon, Syrian Arab Republic, Mexico Gulf, Mexico, Myanmar, Nepal, New Guinea, Nicaragua, Pakistan, Panama, Paraguay, Peru, Philippines, Puerto Rico, Saudi…	Maluku, Sulawesi, Transcaucasus, Sumatera, Windward Is., Laccadive Is., Leeward Is., Lesser Sunda Is., Himalaya, Java, Assam, Andaman Is., Brazil North, Brazil Northeast, Brazil South, Brazil Southeast, Brazil West-Central, China South-Central, China Southeast, East Himalaya, Mexico Northeast, Mexico Southeast, Mexico Southwest, New South Wales, Northern Territory, Queensland, West Himalaya, West…	NA	NA	49	TRUE	TRUE	58	NA	NA	NA	TRUE	FALSE	FALSE	58	NA	NA	NA
Amaranthaceae	Alternanthera	1	19	66	Alternanthera	Alternanthera sessilis	Achyranthes sessilis	(L.) Besser	synonym	49	NADP-ME	69	Atriplicoid	69	B, C, D, E	Armenia, Georgia, Azerbaijan, Bangladesh, Belize, Bolivia, Brunei, Brazil, Cambodia, Cayman Is., China, Colombia, Cuba, Dominican Republic, El Salvador, French Guiana, Guatemala, Guyana, Haiti, Honduras, India, Indonesia, Iran, Jamaica, Laos, Lebanon, Syrian Arab Republic, Mexico Gulf, Mexico, Myanmar, Nepal, New Guinea, Nicaragua, Pakistan, Panama, Paraguay, Peru, Philippines, Puerto Rico, Saudi…	Maluku, Sulawesi, Transcaucasus, Sumatera, Windward Is., Laccadive Is., Leeward Is., Lesser Sunda Is., Himalaya, Java, Assam, Andaman Is., Brazil North, Brazil Northeast, Brazil South, Brazil Southeast, Brazil West-Central, China South-Central, China Southeast, East Himalaya, Mexico Northeast, Mexico Southeast, Mexico Southwest, New South Wales, Northern Territory, Queensland, West Himalaya, West…	NA	NA	49	TRUE	TRUE	58	NA	NA	NA	TRUE	FALSE	FALSE	58	NA	NA	NA
Amaranthaceae	Alternanthera	1	19	66	Alternanthera	Alternanthera sessilis	Achyranthes triandra	Roxb.	synonym	49	NADP-ME	69	Atriplicoid	69	B, C, D, E	Armenia, Georgia, Azerbaijan, Bangladesh, Belize, Bolivia, Brunei, Brazil, Cambodia, Cayman Is., China, Colombia, Cuba, Dominican Republic, El Salvador, French Guiana, Guatemala, Guyana, Haiti, Honduras, India, Indonesia, Iran, Jamaica, Laos, Lebanon, Syrian Arab Republic, Mexico Gulf, Mexico, Myanmar, Nepal, New Guinea, Nicaragua, Pakistan, Panama, Paraguay, Peru, Philippines, Puerto Rico, Saudi…	Maluku, Sulawesi, Transcaucasus, Sumatera, Windward Is., Laccadive Is., Leeward Is., Lesser Sunda Is., Himalaya, Java, Assam, Andaman Is., Brazil North, Brazil Northeast, Brazil South, Brazil Southeast, Brazil West-Central, China South-Central, China Southeast, East Himalaya, Mexico Northeast, Mexico Southeast, Mexico Southwest, New South Wales, Northern Territory, Queensland, West Himalaya, West…	NA	NA	49	TRUE	TRUE	58	NA	NA	NA	TRUE	FALSE	FALSE	58	NA	NA	NA
Amaranthaceae	Alternanthera	1	19	66	Alternanthera	Alternanthera sessilis	Achyranthes villosa	Blanco	synonym	49	NADP-ME	69	Atriplicoid	69	B, C, D, E	Armenia, Georgia, Azerbaijan, Bangladesh, Belize, Bolivia, Brunei, Brazil, Cambodia, Cayman Is., China, Colombia, Cuba, Dominican Republic, El Salvador, French Guiana, Guatemala, Guyana, Haiti, Honduras, India, Indonesia, Iran, Jamaica, Laos, Lebanon, Syrian Arab Republic, Mexico Gulf, Mexico, Myanmar, Nepal, New Guinea, Nicaragua, Pakistan, Panama, Paraguay, Peru, Philippines, Puerto Rico, Saudi…	Maluku, Sulawesi, Transcaucasus, Sumatera, Windward Is., Laccadive Is., Leeward Is., Lesser Sunda Is., Himalaya, Java, Assam, Andaman Is., Brazil North, Brazil Northeast, Brazil South, Brazil Southeast, Brazil West-Central, China South-Central, China Southeast, East Himalaya, Mexico Northeast, Mexico Southeast, Mexico Southwest, New South Wales, Northern Territory, Queensland, West Himalaya, West…	NA	NA	49	TRUE	TRUE	58	NA	NA	NA	TRUE	FALSE	FALSE	58	NA	NA	NA
Amaranthaceae	Alternanthera	1	19	66	Alternanthera	Alternanthera sessilis	Alternanthera achyranthoides	Hiern	synonym	49	NADP-ME	69	Atriplicoid	69	B, C, D, E	Armenia, Georgia, Azerbaijan, Bangladesh, Belize, Bolivia, Brunei, Brazil, Cambodia, Cayman Is., China, Colombia, Cuba, Dominican Republic, El Salvador, French Guiana, Guatemala, Guyana, Haiti, Honduras, India, Indonesia, Iran, Jamaica, Laos, Lebanon, Syrian Arab Republic, Mexico Gulf, Mexico, Myanmar, Nepal, New Guinea, Nicaragua, Pakistan, Panama, Paraguay, Peru, Philippines, Puerto Rico, Saudi…	Maluku, Sulawesi, Transcaucasus, Sumatera, Windward Is., Laccadive Is., Leeward Is., Lesser Sunda Is., Himalaya, Java, Assam, Andaman Is., Brazil North, Brazil Northeast, Brazil South, Brazil Southeast, Brazil West-Central, China South-Central, China Southeast, East Himalaya, Mexico Northeast, Mexico Southeast, Mexico Southwest, New South Wales, Northern Territory, Queensland, West Himalaya, West…	NA	NA	49	TRUE	TRUE	58	NA	NA	NA	TRUE	FALSE	FALSE	58	NA	NA	NA
Amaranthaceae	Alternanthera	1	19	66	Alternanthera	Alternanthera sessilis	Alternanthera dubia	Moq.	synonym	49	NADP-ME	69	Atriplicoid	69	B, C, D, E	Armenia, Georgia, Azerbaijan, Bangladesh, Belize, Bolivia, Brunei, Brazil, Cambodia, Cayman Is., China, Colombia, Cuba, Dominican Republic, El Salvador, French Guiana, Guatemala, Guyana, Haiti, Honduras, India, Indonesia, Iran, Jamaica, Laos, Lebanon, Syrian Arab Republic, Mexico Gulf, Mexico, Myanmar, Nepal, New Guinea, Nicaragua, Pakistan, Panama, Paraguay, Peru, Philippines, Puerto Rico, Saudi…	Maluku, Sulawesi, Transcaucasus, Sumatera, Windward Is., Laccadive Is., Leeward Is., Lesser Sunda Is., Himalaya, Java, Assam, Andaman Is., Brazil North, Brazil Northeast, Brazil South, Brazil Southeast, Brazil West-Central, China South-Central, China Southeast, East Himalaya, Mexico Northeast, Mexico Southeast, Mexico Southwest, New South Wales, Northern Territory, Queensland, West Himalaya, West…	NA	NA	49	TRUE	TRUE	58	NA	NA	NA	TRUE	FALSE	FALSE	58	NA	NA	NA
Amaranthaceae	Alternanthera	1	19	66	Alternanthera	Alternanthera sessilis	Alternanthera glabra	Moq.	synonym	49	NADP-ME	69	Atriplicoid	69	B, C, D, E	Armenia, Georgia, Azerbaijan, Bangladesh, Belize, Bolivia, Brunei, Brazil, Cambodia, Cayman Is., China, Colombia, Cuba, Dominican Republic, El Salvador, French Guiana, Guatemala, Guyana, Haiti, Honduras, India, Indonesia, Iran, Jamaica, Laos, Lebanon, Syrian Arab Republic, Mexico Gulf, Mexico, Myanmar, Nepal, New Guinea, Nicaragua, Pakistan, Panama, Paraguay, Peru, Philippines, Puerto Rico, Saudi…	Maluku, Sulawesi, Transcaucasus, Sumatera, Windward Is., Laccadive Is., Leeward Is., Lesser Sunda Is., Himalaya, Java, Assam, Andaman Is., Brazil North, Brazil Northeast, Brazil South, Brazil Southeast, Brazil West-Central, China South-Central, China Southeast, East Himalaya, Mexico Northeast, Mexico Southeast, Mexico Southwest, New South Wales, Northern Territory, Queensland, West Himalaya, West…	NA	NA	49	TRUE	TRUE	58	NA	NA	NA	TRUE	FALSE	FALSE	58	NA	NA	NA
Amaranthaceae	Alternanthera	1	19	66	Alternanthera	Alternanthera sessilis	Alternanthera major	(Benth.) Domin	synonym	49	NADP-ME	69	Atriplicoid	69	B, C, D, E	Armenia, Georgia, Azerbaijan, Bangladesh, Belize, Bolivia, Brunei, Brazil, Cambodia, Cayman Is., China, Colombia, Cuba, Dominican Republic, El Salvador, French Guiana, Guatemala, Guyana, Haiti, Honduras, India, Indonesia, Iran, Jamaica, Laos, Lebanon, Syrian Arab Republic, Mexico Gulf, Mexico, Myanmar, Nepal, New Guinea, Nicaragua, Pakistan, Panama, Paraguay, Peru, Philippines, Puerto Rico, Saudi…	Maluku, Sulawesi, Transcaucasus, Sumatera, Windward Is., Laccadive Is., Leeward Is., Lesser Sunda Is., Himalaya, Java, Assam, Andaman Is., Brazil North, Brazil Northeast, Brazil South, Brazil Southeast, Brazil West-Central, China South-Central, China Southeast, East Himalaya, Mexico Northeast, Mexico Southeast, Mexico Southwest, New South Wales, Northern Territory, Queensland, West Himalaya, West…	NA	NA	49	TRUE	TRUE	58	NA	NA	NA	TRUE	FALSE	FALSE	58	NA	NA	NA
Amaranthaceae	Alternanthera	1	19	66	Alternanthera	Alternanthera sessilis	Alternanthera nana R.Br.	R.Br.	synonym	49	NADP-ME	69	Atriplicoid	69	B, C, D, E	Armenia, Georgia, Azerbaijan, Bangladesh, Belize, Bolivia, Brunei, Brazil, Cambodia, Cayman Is., China, Colombia, Cuba, Dominican Republic, El Salvador, French Guiana, Guatemala, Guyana, Haiti, Honduras, India, Indonesia, Iran, Jamaica, Laos, Lebanon, Syrian Arab Republic, Mexico Gulf, Mexico, Myanmar, Nepal, New Guinea, Nicaragua, Pakistan, Panama, Paraguay, Peru, Philippines, Puerto Rico, Saudi…	Maluku, Sulawesi, Transcaucasus, Sumatera, Windward Is., Laccadive Is., Leeward Is., Lesser Sunda Is., Himalaya, Java, Assam, Andaman Is., Brazil North, Brazil Northeast, Brazil South, Brazil Southeast, Brazil West-Central, China South-Central, China Southeast, East Himalaya, Mexico Northeast, Mexico Southeast, Mexico Southwest, New South Wales, Northern Territory, Queensland, West Himalaya, West…	NA	NA	49	TRUE	TRUE	58	NA	NA	NA	TRUE	FALSE	FALSE	58	NA	NA	NA
Amaranthaceae	Alternanthera	1	19	66	Alternanthera	Alternanthera sessilis	Alternanthera nana var. major	Benth.	synonym	49	NADP-ME	69	Atriplicoid	69	B, C, D, E	Armenia, Georgia, Azerbaijan, Bangladesh, Belize, Bolivia, Brunei, Brazil, Cambodia, Cayman Is., China, Colombia, Cuba, Dominican Republic, El Salvador, French Guiana, Guatemala, Guyana, Haiti, Honduras, India, Indonesia, Iran, Jamaica, Laos, Lebanon, Syrian Arab Republic, Mexico Gulf, Mexico, Myanmar, Nepal, New Guinea, Nicaragua, Pakistan, Panama, Paraguay, Peru, Philippines, Puerto Rico, Saudi…	Maluku, Sulawesi, Transcaucasus, Sumatera, Windward Is., Laccadive Is., Leeward Is., Lesser Sunda Is., Himalaya, Java, Assam, Andaman Is., Brazil North, Brazil Northeast, Brazil South, Brazil Southeast, Brazil West-Central, China South-Central, China Southeast, East Himalaya, Mexico Northeast, Mexico Southeast, Mexico Southwest, New South Wales, Northern Territory, Queensland, West Himalaya, West…	NA	NA	49	TRUE	TRUE	58	NA	NA	NA	TRUE	FALSE	FALSE	58	NA	NA	NA
Amaranthaceae	Alternanthera	1	19	66	Alternanthera	Alternanthera sessilis	Alternanthera polygonoides	(L.) R.Br. ex Sweet	synonym	49	NADP-ME	69	Atriplicoid	69	B, C, D, E	Armenia, Georgia, Azerbaijan, Bangladesh, Belize, Bolivia, Brunei, Brazil, Cambodia, Cayman Is., China, Colombia, Cuba, Dominican Republic, El Salvador, French Guiana, Guatemala, Guyana, Haiti, Honduras, India, Indonesia, Iran, Jamaica, Laos, Lebanon, Syrian Arab Republic, Mexico Gulf, Mexico, Myanmar, Nepal, New Guinea, Nicaragua, Pakistan, Panama, Paraguay, Peru, Philippines, Puerto Rico, Saudi…	Maluku, Sulawesi, Transcaucasus, Sumatera, Windward Is., Laccadive Is., Leeward Is., Lesser Sunda Is., Himalaya, Java, Assam, Andaman Is., Brazil North, Brazil Northeast, Brazil South, Brazil Southeast, Brazil West-Central, China South-Central, China Southeast, East Himalaya, Mexico Northeast, Mexico Southeast, Mexico Southwest, New South Wales, Northern Territory, Queensland, West Himalaya, West…	NA	NA	49	TRUE	TRUE	58	NA	NA	NA	TRUE	FALSE	FALSE	58	NA	NA	NA
Amaranthaceae	Alternanthera	1	19	66	Alternanthera	Alternanthera sessilis	Alternanthera prostrata	D.Don	synonym	49	NADP-ME	69	Atriplicoid	69	B, C, D, E	Armenia, Georgia, Azerbaijan, Bangladesh, Belize, Bolivia, Brunei, Brazil, Cambodia, Cayman Is., China, Colombia, Cuba, Dominican Republic, El Salvador, French Guiana, Guatemala, Guyana, Haiti, Honduras, India, Indonesia, Iran, Jamaica, Laos, Lebanon, Syrian Arab Republic, Mexico Gulf, Mexico, Myanmar, Nepal, New Guinea, Nicaragua, Pakistan, Panama, Paraguay, Peru, Philippines, Puerto Rico, Saudi…	Maluku, Sulawesi, Transcaucasus, Sumatera, Windward Is., Laccadive Is., Leeward Is., Lesser Sunda Is., Himalaya, Java, Assam, Andaman Is., Brazil North, Brazil Northeast, Brazil South, Brazil Southeast, Brazil West-Central, China South-Central, China Southeast, East Himalaya, Mexico Northeast, Mexico Southeast, Mexico Southwest, New South Wales, Northern Territory, Queensland, West Himalaya, West…	NA	NA	49	TRUE	TRUE	58	NA	NA	NA	TRUE	FALSE	FALSE	58	NA	NA	NA
Amaranthaceae	Alternanthera	1	19	66	Alternanthera	Alternanthera sessilis	Alternanthera repens J.F.Gmel.	J.F.Gmel.	synonym	49	NADP-ME	69	Atriplicoid	69	B, C, D, E	Armenia, Georgia, Azerbaijan, Bangladesh, Belize, Bolivia, Brunei, Brazil, Cambodia, Cayman Is., China, Colombia, Cuba, Dominican Republic, El Salvador, French Guiana, Guatemala, Guyana, Haiti, Honduras, India, Indonesia, Iran, Jamaica, Laos, Lebanon, Syrian Arab Republic, Mexico Gulf, Mexico, Myanmar, Nepal, New Guinea, Nicaragua, Pakistan, Panama, Paraguay, Peru, Philippines, Puerto Rico, Saudi…	Maluku, Sulawesi, Transcaucasus, Sumatera, Windward Is., Laccadive Is., Leeward Is., Lesser Sunda Is., Himalaya, Java, Assam, Andaman Is., Brazil North, Brazil Northeast, Brazil South, Brazil Southeast, Brazil West-Central, China South-Central, China Southeast, East Himalaya, Mexico Northeast, Mexico Southeast, Mexico Southwest, New South Wales, Northern Territory, Queensland, West Himalaya, West…	NA	NA	49	TRUE	TRUE	58	NA	NA	NA	TRUE	FALSE	FALSE	58	NA	NA	NA
Amaranthaceae	Alternanthera	1	19	66	Alternanthera	Alternanthera sessilis	Alternanthera sibirica	(Vent. ex Schult.) Steud.	synonym	49	NADP-ME	69	Atriplicoid	69	B, C, D, E	Armenia, Georgia, Azerbaijan, Bangladesh, Belize, Bolivia, Brunei, Brazil, Cambodia, Cayman Is., China, Colombia, Cuba, Dominican Republic, El Salvador, French Guiana, Guatemala, Guyana, Haiti, Honduras, India, Indonesia, Iran, Jamaica, Laos, Lebanon, Syrian Arab Republic, Mexico Gulf, Mexico, Myanmar, Nepal, New Guinea, Nicaragua, Pakistan, Panama, Paraguay, Peru, Philippines, Puerto Rico, Saudi…	Maluku, Sulawesi, Transcaucasus, Sumatera, Windward Is., Laccadive Is., Leeward Is., Lesser Sunda Is., Himalaya, Java, Assam, Andaman Is., Brazil North, Brazil Northeast, Brazil South, Brazil Southeast, Brazil West-Central, China South-Central, China Southeast, East Himalaya, Mexico Northeast, Mexico Southeast, Mexico Southwest, New South Wales, Northern Territory, Queensland, West Himalaya, West…	NA	NA	49	TRUE	TRUE	58	NA	NA	NA	TRUE	FALSE	FALSE	58	NA	NA	NA
Amaranthaceae	Alternanthera	1	19	66	Alternanthera	Alternanthera sessilis	Alternanthera tenella	Moq.	synonym	49	NADP-ME	69	Atriplicoid	69	B, C, D, E	Armenia, Georgia, Azerbaijan, Bangladesh, Belize, Bolivia, Brunei, Brazil, Cambodia, Cayman Is., China, Colombia, Cuba, Dominican Republic, El Salvador, French Guiana, Guatemala, Guyana, Haiti, Honduras, India, Indonesia, Iran, Jamaica, Laos, Lebanon, Syrian Arab Republic, Mexico Gulf, Mexico, Myanmar, Nepal, New Guinea, Nicaragua, Pakistan, Panama, Paraguay, Peru, Philippines, Puerto Rico, Saudi…	Maluku, Sulawesi, Transcaucasus, Sumatera, Windward Is., Laccadive Is., Leeward Is., Lesser Sunda Is., Himalaya, Java, Assam, Andaman Is., Brazil North, Brazil Northeast, Brazil South, Brazil Southeast, Brazil West-Central, China South-Central, China Southeast, East Himalaya, Mexico Northeast, Mexico Southeast, Mexico Southwest, New South Wales, Northern Territory, Queensland, West Himalaya, West…	NA	NA	49	TRUE	TRUE	58	NA	NA	NA	TRUE	FALSE	FALSE	58	NA	NA	NA
Amaranthaceae	Alternanthera	1	19	66	Alternanthera	Alternanthera sessilis	Alternanthera tenuissima	Suess.	synonym	49	NADP-ME	69	Atriplicoid	69	B, C, D, E	Armenia, Georgia, Azerbaijan, Bangladesh, Belize, Bolivia, Brunei, Brazil, Cambodia, Cayman Is., China, Colombia, Cuba, Dominican Republic, El Salvador, French Guiana, Guatemala, Guyana, Haiti, Honduras, India, Indonesia, Iran, Jamaica, Laos, Lebanon, Syrian Arab Republic, Mexico Gulf, Mexico, Myanmar, Nepal, New Guinea, Nicaragua, Pakistan, Panama, Paraguay, Peru, Philippines, Puerto Rico, Saudi…	Maluku, Sulawesi, Transcaucasus, Sumatera, Windward Is., Laccadive Is., Leeward Is., Lesser Sunda Is., Himalaya, Java, Assam, Andaman Is., Brazil North, Brazil Northeast, Brazil South, Brazil Southeast, Brazil West-Central, China South-Central, China Southeast, East Himalaya, Mexico Northeast, Mexico Southeast, Mexico Southwest, New South Wales, Northern Territory, Queensland, West Himalaya, West…	NA	NA	49	TRUE	TRUE	58	NA	NA	NA	TRUE	FALSE	FALSE	58	NA	NA	NA
Amaranthaceae	Alternanthera	1	19	66	Alternanthera	Alternanthera sessilis	Alternanthera uliginosa	(Domin) Dinter	synonym	49	NADP-ME	69	Atriplicoid	69	B, C, D, E	Armenia, Georgia, Azerbaijan, Bangladesh, Belize, Bolivia, Brunei, Brazil, Cambodia, Cayman Is., China, Colombia, Cuba, Dominican Republic, El Salvador, French Guiana, Guatemala, Guyana, Haiti, Honduras, India, Indonesia, Iran, Jamaica, Laos, Lebanon, Syrian Arab Republic, Mexico Gulf, Mexico, Myanmar, Nepal, New Guinea, Nicaragua, Pakistan, Panama, Paraguay, Peru, Philippines, Puerto Rico, Saudi…	Maluku, Sulawesi, Transcaucasus, Sumatera, Windward Is., Laccadive Is., Leeward Is., Lesser Sunda Is., Himalaya, Java, Assam, Andaman Is., Brazil North, Brazil Northeast, Brazil South, Brazil Southeast, Brazil West-Central, China South-Central, China Southeast, East Himalaya, Mexico Northeast, Mexico Southeast, Mexico Southwest, New South Wales, Northern Territory, Queensland, West Himalaya, West…	NA	NA	49	TRUE	TRUE	58	NA	NA	NA	TRUE	FALSE	FALSE	58	NA	NA	NA
Amaranthaceae	Alternanthera	1	19	66	Alternanthera	Alternanthera sessilis	Bucholzia polygonoides	(L.) Mart.	synonym	49	NADP-ME	69	Atriplicoid	69	B, C, D, E	Armenia, Georgia, Azerbaijan, Bangladesh, Belize, Bolivia, Brunei, Brazil, Cambodia, Cayman Is., China, Colombia, Cuba, Dominican Republic, El Salvador, French Guiana, Guatemala, Guyana, Haiti, Honduras, India, Indonesia, Iran, Jamaica, Laos, Lebanon, Syrian Arab Republic, Mexico Gulf, Mexico, Myanmar, Nepal, New Guinea, Nicaragua, Pakistan, Panama, Paraguay, Peru, Philippines, Puerto Rico, Saudi…	Maluku, Sulawesi, Transcaucasus, Sumatera, Windward Is., Laccadive Is., Leeward Is., Lesser Sunda Is., Himalaya, Java, Assam, Andaman Is., Brazil North, Brazil Northeast, Brazil South, Brazil Southeast, Brazil West-Central, China South-Central, China Southeast, East Himalaya, Mexico Northeast, Mexico Southeast, Mexico Southwest, New South Wales, Northern Territory, Queensland, West Himalaya, West…	NA	NA	49	TRUE	TRUE	58	NA	NA	NA	TRUE	FALSE	FALSE	58	NA	NA	NA
Amaranthaceae	Alternanthera	1	19	66	Alternanthera	Alternanthera sessilis	Gomphrena brasiliensis	Moq.	synonym	49	NADP-ME	69	Atriplicoid	69	B, C, D, E	Armenia, Georgia, Azerbaijan, Bangladesh, Belize, Bolivia, Brunei, Brazil, Cambodia, Cayman Is., China, Colombia, Cuba, Dominican Republic, El Salvador, French Guiana, Guatemala, Guyana, Haiti, Honduras, India, Indonesia, Iran, Jamaica, Laos, Lebanon, Syrian Arab Republic, Mexico Gulf, Mexico, Myanmar, Nepal, New Guinea, Nicaragua, Pakistan, Panama, Paraguay, Peru, Philippines, Puerto Rico, Saudi…	Maluku, Sulawesi, Transcaucasus, Sumatera, Windward Is., Laccadive Is., Leeward Is., Lesser Sunda Is., Himalaya, Java, Assam, Andaman Is., Brazil North, Brazil Northeast, Brazil South, Brazil Southeast, Brazil West-Central, China South-Central, China Southeast, East Himalaya, Mexico Northeast, Mexico Southeast, Mexico Southwest, New South Wales, Northern Territory, Queensland, West Himalaya, West…	NA	NA	49	TRUE	TRUE	58	NA	NA	NA	TRUE	FALSE	FALSE	58	NA	NA	NA
Amaranthaceae	Alternanthera	1	19	66	Alternanthera	Alternanthera sessilis	Gomphrena polygonoides	L.	synonym	49	NADP-ME	69	Atriplicoid	69	B, C, D, E	Armenia, Georgia, Azerbaijan, Bangladesh, Belize, Bolivia, Brunei, Brazil, Cambodia, Cayman Is., China, Colombia, Cuba, Dominican Republic, El Salvador, French Guiana, Guatemala, Guyana, Haiti, Honduras, India, Indonesia, Iran, Jamaica, Laos, Lebanon, Syrian Arab Republic, Mexico Gulf, Mexico, Myanmar, Nepal, New Guinea, Nicaragua, Pakistan, Panama, Paraguay, Peru, Philippines, Puerto Rico, Saudi…	Maluku, Sulawesi, Transcaucasus, Sumatera, Windward Is., Laccadive Is., Leeward Is., Lesser Sunda Is., Himalaya, Java, Assam, Andaman Is., Brazil North, Brazil Northeast, Brazil South, Brazil Southeast, Brazil West-Central, China South-Central, China Southeast, East Himalaya, Mexico Northeast, Mexico Southeast, Mexico Southwest, New South Wales, Northern Territory, Queensland, West Himalaya, West…	NA	NA	49	TRUE	TRUE	58	NA	NA	NA	TRUE	FALSE	FALSE	58	NA	NA	NA
Amaranthaceae	Alternanthera	1	19	66	Alternanthera	Alternanthera sessilis	Gomphrena sessilis	L.	synonym	49	NADP-ME	69	Atriplicoid	69	B, C, D, E	Armenia, Georgia, Azerbaijan, Bangladesh, Belize, Bolivia, Brunei, Brazil, Cambodia, Cayman Is., China, Colombia, Cuba, Dominican Republic, El Salvador, French Guiana, Guatemala, Guyana, Haiti, Honduras, India, Indonesia, Iran, Jamaica, Laos, Lebanon, Syrian Arab Republic, Mexico Gulf, Mexico, Myanmar, Nepal, New Guinea, Nicaragua, Pakistan, Panama, Paraguay, Peru, Philippines, Puerto Rico, Saudi…	Maluku, Sulawesi, Transcaucasus, Sumatera, Windward Is., Laccadive Is., Leeward Is., Lesser Sunda Is., Himalaya, Java, Assam, Andaman Is., Brazil North, Brazil Northeast, Brazil South, Brazil Southeast, Brazil West-Central, China South-Central, China Southeast, East Himalaya, Mexico Northeast, Mexico Southeast, Mexico Southwest, New South Wales, Northern Territory, Queensland, West Himalaya, West…	NA	NA	49	TRUE	TRUE	58	NA	NA	NA	TRUE	FALSE	FALSE	58	NA	NA	NA
Amaranthaceae	Alternanthera	1	19	66	Alternanthera	Alternanthera sessilis	Illecebrum denticulatum	Spreng.	synonym	49	NADP-ME	69	Atriplicoid	69	B, C, D, E	Armenia, Georgia, Azerbaijan, Bangladesh, Belize, Bolivia, Brunei, Brazil, Cambodia, Cayman Is., China, Colombia, Cuba, Dominican Republic, El Salvador, French Guiana, Guatemala, Guyana, Haiti, Honduras, India, Indonesia, Iran, Jamaica, Laos, Lebanon, Syrian Arab Republic, Mexico Gulf, Mexico, Myanmar, Nepal, New Guinea, Nicaragua, Pakistan, Panama, Paraguay, Peru, Philippines, Puerto Rico, Saudi…	Maluku, Sulawesi, Transcaucasus, Sumatera, Windward Is., Laccadive Is., Leeward Is., Lesser Sunda Is., Himalaya, Java, Assam, Andaman Is., Brazil North, Brazil Northeast, Brazil South, Brazil Southeast, Brazil West-Central, China South-Central, China Southeast, East Himalaya, Mexico Northeast, Mexico Southeast, Mexico Southwest, New South Wales, Northern Territory, Queensland, West Himalaya, West…	NA	NA	49	TRUE	TRUE	58	NA	NA	NA	TRUE	FALSE	FALSE	58	NA	NA	NA
Amaranthaceae	Alternanthera	1	19	66	Alternanthera	Alternanthera sessilis	Illecebrum glabrum	Spreng. ex Moq.	synonym	49	NADP-ME	69	Atriplicoid	69	B, C, D, E	Armenia, Georgia, Azerbaijan, Bangladesh, Belize, Bolivia, Brunei, Brazil, Cambodia, Cayman Is., China, Colombia, Cuba, Dominican Republic, El Salvador, French Guiana, Guatemala, Guyana, Haiti, Honduras, India, Indonesia, Iran, Jamaica, Laos, Lebanon, Syrian Arab Republic, Mexico Gulf, Mexico, Myanmar, Nepal, New Guinea, Nicaragua, Pakistan, Panama, Paraguay, Peru, Philippines, Puerto Rico, Saudi…	Maluku, Sulawesi, Transcaucasus, Sumatera, Windward Is., Laccadive Is., Leeward Is., Lesser Sunda Is., Himalaya, Java, Assam, Andaman Is., Brazil North, Brazil Northeast, Brazil South, Brazil Southeast, Brazil West-Central, China South-Central, China Southeast, East Himalaya, Mexico Northeast, Mexico Southeast, Mexico Southwest, New South Wales, Northern Territory, Queensland, West Himalaya, West…	NA	NA	49	TRUE	TRUE	58	NA	NA	NA	TRUE	FALSE	FALSE	58	NA	NA	NA
Amaranthaceae	Alternanthera	1	19	66	Alternanthera	Alternanthera sessilis	Illecebrum indicum	Houtt.	synonym	49	NADP-ME	69	Atriplicoid	69	B, C, D, E	Armenia, Georgia, Azerbaijan, Bangladesh, Belize, Bolivia, Brunei, Brazil, Cambodia, Cayman Is., China, Colombia, Cuba, Dominican Republic, El Salvador, French Guiana, Guatemala, Guyana, Haiti, Honduras, India, Indonesia, Iran, Jamaica, Laos, Lebanon, Syrian Arab Republic, Mexico Gulf, Mexico, Myanmar, Nepal, New Guinea, Nicaragua, Pakistan, Panama, Paraguay, Peru, Philippines, Puerto Rico, Saudi…	Maluku, Sulawesi, Transcaucasus, Sumatera, Windward Is., Laccadive Is., Leeward Is., Lesser Sunda Is., Himalaya, Java, Assam, Andaman Is., Brazil North, Brazil Northeast, Brazil South, Brazil Southeast, Brazil West-Central, China South-Central, China Southeast, East Himalaya, Mexico Northeast, Mexico Southeast, Mexico Southwest, New South Wales, Northern Territory, Queensland, West Himalaya, West…	NA	NA	49	TRUE	TRUE	58	NA	NA	NA	TRUE	FALSE	FALSE	58	NA	NA	NA
Amaranthaceae	Alternanthera	1	19	66	Alternanthera	Alternanthera sessilis	Illecebrum nanum	(R.Br.) Spreng.	synonym	49	NADP-ME	69	Atriplicoid	69	B, C, D, E	Armenia, Georgia, Azerbaijan, Bangladesh, Belize, Bolivia, Brunei, Brazil, Cambodia, Cayman Is., China, Colombia, Cuba, Dominican Republic, El Salvador, French Guiana, Guatemala, Guyana, Haiti, Honduras, India, Indonesia, Iran, Jamaica, Laos, Lebanon, Syrian Arab Republic, Mexico Gulf, Mexico, Myanmar, Nepal, New Guinea, Nicaragua, Pakistan, Panama, Paraguay, Peru, Philippines, Puerto Rico, Saudi…	Maluku, Sulawesi, Transcaucasus, Sumatera, Windward Is., Laccadive Is., Leeward Is., Lesser Sunda Is., Himalaya, Java, Assam, Andaman Is., Brazil North, Brazil Northeast, Brazil South, Brazil Southeast, Brazil West-Central, China South-Central, China Southeast, East Himalaya, Mexico Northeast, Mexico Southeast, Mexico Southwest, New South Wales, Northern Territory, Queensland, West Himalaya, West…	NA	NA	49	TRUE	TRUE	58	NA	NA	NA	TRUE	FALSE	FALSE	58	NA	NA	NA
Amaranthaceae	Alternanthera	1	19	66	Alternanthera	Alternanthera sessilis	Illecebrum polygonoides	(L.) L.	synonym	49	NADP-ME	69	Atriplicoid	69	B, C, D, E	Armenia, Georgia, Azerbaijan, Bangladesh, Belize, Bolivia, Brunei, Brazil, Cambodia, Cayman Is., China, Colombia, Cuba, Dominican Republic, El Salvador, French Guiana, Guatemala, Guyana, Haiti, Honduras, India, Indonesia, Iran, Jamaica, Laos, Lebanon, Syrian Arab Republic, Mexico Gulf, Mexico, Myanmar, Nepal, New Guinea, Nicaragua, Pakistan, Panama, Paraguay, Peru, Philippines, Puerto Rico, Saudi…	Maluku, Sulawesi, Transcaucasus, Sumatera, Windward Is., Laccadive Is., Leeward Is., Lesser Sunda Is., Himalaya, Java, Assam, Andaman Is., Brazil North, Brazil Northeast, Brazil South, Brazil Southeast, Brazil West-Central, China South-Central, China Southeast, East Himalaya, Mexico Northeast, Mexico Southeast, Mexico Southwest, New South Wales, Northern Territory, Queensland, West Himalaya, West…	NA	NA	49	TRUE	TRUE	58	NA	NA	NA	TRUE	FALSE	FALSE	58	NA	NA	NA
Amaranthaceae	Alternanthera	1	19	66	Alternanthera	Alternanthera sessilis	Illecebrum sibiricum	Vent. ex Schult.	synonym	49	NADP-ME	69	Atriplicoid	69	B, C, D, E	Armenia, Georgia, Azerbaijan, Bangladesh, Belize, Bolivia, Brunei, Brazil, Cambodia, Cayman Is., China, Colombia, Cuba, Dominican Republic, El Salvador, French Guiana, Guatemala, Guyana, Haiti, Honduras, India, Indonesia, Iran, Jamaica, Laos, Lebanon, Syrian Arab Republic, Mexico Gulf, Mexico, Myanmar, Nepal, New Guinea, Nicaragua, Pakistan, Panama, Paraguay, Peru, Philippines, Puerto Rico, Saudi…	Maluku, Sulawesi, Transcaucasus, Sumatera, Windward Is., Laccadive Is., Leeward Is., Lesser Sunda Is., Himalaya, Java, Assam, Andaman Is., Brazil North, Brazil Northeast, Brazil South, Brazil Southeast, Brazil West-Central, China South-Central, China Southeast, East Himalaya, Mexico Northeast, Mexico Southeast, Mexico Southwest, New South Wales, Northern Territory, Queensland, West Himalaya, West…	NA	NA	49	TRUE	TRUE	58	NA	NA	NA	TRUE	FALSE	FALSE	58	NA	NA	NA
Amaranthaceae	Alternanthera	1	19	66	Alternanthera	Alternanthera sessilis	Paronychia dubia	Moq.	synonym	49	NADP-ME	69	Atriplicoid	69	B, C, D, E	Armenia, Georgia, Azerbaijan, Bangladesh, Belize, Bolivia, Brunei, Brazil, Cambodia, Cayman Is., China, Colombia, Cuba, Dominican Republic, El Salvador, French Guiana, Guatemala, Guyana, Haiti, Honduras, India, Indonesia, Iran, Jamaica, Laos, Lebanon, Syrian Arab Republic, Mexico Gulf, Mexico, Myanmar, Nepal, New Guinea, Nicaragua, Pakistan, Panama, Paraguay, Peru, Philippines, Puerto Rico, Saudi…	Maluku, Sulawesi, Transcaucasus, Sumatera, Windward Is., Laccadive Is., Leeward Is., Lesser Sunda Is., Himalaya, Java, Assam, Andaman Is., Brazil North, Brazil Northeast, Brazil South, Brazil Southeast, Brazil West-Central, China South-Central, China Southeast, East Himalaya, Mexico Northeast, Mexico Southeast, Mexico Southwest, New South Wales, Northern Territory, Queensland, West Himalaya, West…	NA	NA	49	TRUE	TRUE	58	NA	NA	NA	TRUE	FALSE	FALSE	58	NA	NA	NA
Amaranthaceae	Alternanthera	1	19	66	Alternanthera	Alternanthera sessilis	Paronychia sessilis	(L.) Desf.	synonym	49	NADP-ME	69	Atriplicoid	69	B, C, D, E	Armenia, Georgia, Azerbaijan, Bangladesh, Belize, Bolivia, Brunei, Brazil, Cambodia, Cayman Is., China, Colombia, Cuba, Dominican Republic, El Salvador, French Guiana, Guatemala, Guyana, Haiti, Honduras, India, Indonesia, Iran, Jamaica, Laos, Lebanon, Syrian Arab Republic, Mexico Gulf, Mexico, Myanmar, Nepal, New Guinea, Nicaragua, Pakistan, Panama, Paraguay, Peru, Philippines, Puerto Rico, Saudi…	Maluku, Sulawesi, Transcaucasus, Sumatera, Windward Is., Laccadive Is., Leeward Is., Lesser Sunda Is., Himalaya, Java, Assam, Andaman Is., Brazil North, Brazil Northeast, Brazil South, Brazil Southeast, Brazil West-Central, China South-Central, China Southeast, East Himalaya, Mexico Northeast, Mexico Southeast, Mexico Southwest, New South Wales, Northern Territory, Queensland, West Himalaya, West…	NA	NA	49	TRUE	TRUE	58	NA	NA	NA	TRUE	FALSE	FALSE	58	NA	NA	NA
Amaranthaceae	Alternanthera	1	19	66	Alternanthera	Alternanthera sessilis	Paronychia tetragona	Moench	synonym	49	NADP-ME	69	Atriplicoid	69	B, C, D, E	Armenia, Georgia, Azerbaijan, Bangladesh, Belize, Bolivia, Brunei, Brazil, Cambodia, Cayman Is., China, Colombia, Cuba, Dominican Republic, El Salvador, French Guiana, Guatemala, Guyana, Haiti, Honduras, India, Indonesia, Iran, Jamaica, Laos, Lebanon, Syrian Arab Republic, Mexico Gulf, Mexico, Myanmar, Nepal, New Guinea, Nicaragua, Pakistan, Panama, Paraguay, Peru, Philippines, Puerto Rico, Saudi…	Maluku, Sulawesi, Transcaucasus, Sumatera, Windward Is., Laccadive Is., Leeward Is., Lesser Sunda Is., Himalaya, Java, Assam, Andaman Is., Brazil North, Brazil Northeast, Brazil South, Brazil Southeast, Brazil West-Central, China South-Central, China Southeast, East Himalaya, Mexico Northeast, Mexico Southeast, Mexico Southwest, New South Wales, Northern Territory, Queensland, West Himalaya, West…	NA	NA	49	TRUE	TRUE	58	NA	NA	NA	TRUE	FALSE	FALSE	58	NA	NA	NA
Amaranthaceae	Alternanthera	1	19	66	Alternanthera	Alternanthera sessilis	Steiremis sessilifolia	Raf.	synonym	49	NADP-ME	69	Atriplicoid	69	B, C, D, E	Armenia, Georgia, Azerbaijan, Bangladesh, Belize, Bolivia, Brunei, Brazil, Cambodia, Cayman Is., China, Colombia, Cuba, Dominican Republic, El Salvador, French Guiana, Guatemala, Guyana, Haiti, Honduras, India, Indonesia, Iran, Jamaica, Laos, Lebanon, Syrian Arab Republic, Mexico Gulf, Mexico, Myanmar, Nepal, New Guinea, Nicaragua, Pakistan, Panama, Paraguay, Peru, Philippines, Puerto Rico, Saudi…	Maluku, Sulawesi, Transcaucasus, Sumatera, Windward Is., Laccadive Is., Leeward Is., Lesser Sunda Is., Himalaya, Java, Assam, Andaman Is., Brazil North, Brazil Northeast, Brazil South, Brazil Southeast, Brazil West-Central, China South-Central, China Southeast, East Himalaya, Mexico Northeast, Mexico Southeast, Mexico Southwest, New South Wales, Northern Territory, Queensland, West Himalaya, West…	NA	NA	49	TRUE	TRUE	58	NA	NA	NA	TRUE	FALSE	FALSE	58	NA	NA	NA
Amaranthaceae	Alternanthera	1	19	66	Alternanthera	Alternanthera sessilis	Telanthera polygonoides	(L.) Moq.	synonym	49	NADP-ME	69	Atriplicoid	69	B, C, D, E	Armenia, Georgia, Azerbaijan, Bangladesh, Belize, Bolivia, Brunei, Brazil, Cambodia, Cayman Is., China, Colombia, Cuba, Dominican Republic, El Salvador, French Guiana, Guatemala, Guyana, Haiti, Honduras, India, Indonesia, Iran, Jamaica, Laos, Lebanon, Syrian Arab Republic, Mexico Gulf, Mexico, Myanmar, Nepal, New Guinea, Nicaragua, Pakistan, Panama, Paraguay, Peru, Philippines, Puerto Rico, Saudi…	Maluku, Sulawesi, Transcaucasus, Sumatera, Windward Is., Laccadive Is., Leeward Is., Lesser Sunda Is., Himalaya, Java, Assam, Andaman Is., Brazil North, Brazil Northeast, Brazil South, Brazil Southeast, Brazil West-Central, China South-Central, China Southeast, East Himalaya, Mexico Northeast, Mexico Southeast, Mexico Southwest, New South Wales, Northern Territory, Queensland, West Himalaya, West…	NA	NA	49	TRUE	TRUE	58	NA	NA	NA	TRUE	FALSE	FALSE	58	NA	NA	NA
Amaranthaceae	Alternanthera	1	19	66	Alternanthera	Alternanthera sessilis	Telanthera polygonoides var. compacta	Moq.	synonym	49	NADP-ME	69	Atriplicoid	69	B, C, D, E	Armenia, Georgia, Azerbaijan, Bangladesh, Belize, Bolivia, Brunei, Brazil, Cambodia, Cayman Is., China, Colombia, Cuba, Dominican Republic, El Salvador, French Guiana, Guatemala, Guyana, Haiti, Honduras, India, Indonesia, Iran, Jamaica, Laos, Lebanon, Syrian Arab Republic, Mexico Gulf, Mexico, Myanmar, Nepal, New Guinea, Nicaragua, Pakistan, Panama, Paraguay, Peru, Philippines, Puerto Rico, Saudi…	Maluku, Sulawesi, Transcaucasus, Sumatera, Windward Is., Laccadive Is., Leeward Is., Lesser Sunda Is., Himalaya, Java, Assam, Andaman Is., Brazil North, Brazil Northeast, Brazil South, Brazil Southeast, Brazil West-Central, China South-Central, China Southeast, East Himalaya, Mexico Northeast, Mexico Southeast, Mexico Southwest, New South Wales, Northern Territory, Queensland, West Himalaya, West…	NA	NA	49	TRUE	TRUE	58	NA	NA	NA	TRUE	FALSE	FALSE	58	NA	NA	NA
Amaranthaceae	Alternanthera	1	19	66	Alternanthera	Alternanthera sessilis	Telanthera polygonoides var. major	Moq.	synonym	49	NADP-ME	69	Atriplicoid	69	B, C, D, E	Armenia, Georgia, Azerbaijan, Bangladesh, Belize, Bolivia, Brunei, Brazil, Cambodia, Cayman Is., China, Colombia, Cuba, Dominican Republic, El Salvador, French Guiana, Guatemala, Guyana, Haiti, Honduras, India, Indonesia, Iran, Jamaica, Laos, Lebanon, Syrian Arab Republic, Mexico Gulf, Mexico, Myanmar, Nepal, New Guinea, Nicaragua, Pakistan, Panama, Paraguay, Peru, Philippines, Puerto Rico, Saudi…	Maluku, Sulawesi, Transcaucasus, Sumatera, Windward Is., Laccadive Is., Leeward Is., Lesser Sunda Is., Himalaya, Java, Assam, Andaman Is., Brazil North, Brazil Northeast, Brazil South, Brazil Southeast, Brazil West-Central, China South-Central, China Southeast, East Himalaya, Mexico Northeast, Mexico Southeast, Mexico Southwest, New South Wales, Northern Territory, Queensland, West Himalaya, West…	NA	NA	49	TRUE	TRUE	58	NA	NA	NA	TRUE	FALSE	FALSE	58	NA	NA	NA
Amaranthaceae	Alternanthera	1	19	66	Alternanthera	Alternanthera sessilis	Illecebrum sessile (L.) L.	(L.) L.	synonym	49	NADP-ME	69	Atriplicoid	69	B, C, D, E	Armenia, Georgia, Azerbaijan, Bangladesh, Belize, Bolivia, Brunei, Brazil, Cambodia, Cayman Is., China, Colombia, Cuba, Dominican Republic, El Salvador, French Guiana, Guatemala, Guyana, Haiti, Honduras, India, Indonesia, Iran, Jamaica, Laos, Lebanon, Syrian Arab Republic, Mexico Gulf, Mexico, Myanmar, Nepal, New Guinea, Nicaragua, Pakistan, Panama, Paraguay, Peru, Philippines, Puerto Rico, Saudi…	Maluku, Sulawesi, Transcaucasus, Sumatera, Windward Is., Laccadive Is., Leeward Is., Lesser Sunda Is., Himalaya, Java, Assam, Andaman Is., Brazil North, Brazil Northeast, Brazil South, Brazil Southeast, Brazil West-Central, China South-Central, China Southeast, East Himalaya, Mexico Northeast, Mexico Southeast, Mexico Southwest, New South Wales, Northern Territory, Queensland, West Himalaya, West…	NA	NA	49	TRUE	TRUE	58	NA	NA	NA	TRUE	FALSE	FALSE	58	NA	NA	NA
Amaranthaceae	Alternanthera	1	19	66	Alternanthera	Alternanthera sessilis	Illecebrum sessile Pall. ex Moq.	Pall. ex Moq.	synonym	49	NADP-ME	69	Atriplicoid	69	B, C, D, E	Armenia, Georgia, Azerbaijan, Bangladesh, Belize, Bolivia, Brunei, Brazil, Cambodia, Cayman Is., China, Colombia, Cuba, Dominican Republic, El Salvador, French Guiana, Guatemala, Guyana, Haiti, Honduras, India, Indonesia, Iran, Jamaica, Laos, Lebanon, Syrian Arab Republic, Mexico Gulf, Mexico, Myanmar, Nepal, New Guinea, Nicaragua, Pakistan, Panama, Paraguay, Peru, Philippines, Puerto Rico, Saudi…	Maluku, Sulawesi, Transcaucasus, Sumatera, Windward Is., Laccadive Is., Leeward Is., Lesser Sunda Is., Himalaya, Java, Assam, Andaman Is., Brazil North, Brazil Northeast, Brazil South, Brazil Southeast, Brazil West-Central, China South-Central, China Southeast, East Himalaya, Mexico Northeast, Mexico Southeast, Mexico Southwest, New South Wales, Northern Territory, Queensland, West Himalaya, West…	NA	NA	49	TRUE	TRUE	58	NA	NA	NA	TRUE	FALSE	FALSE	58	NA	NA	NA
Amaranthaceae	Alternanthera	1	19	66	Alternanthera	Alternanthera sessilis	Illecebrum triandrum Buch.-Ham. ex Moq.	Buch.-Ham. ex Moq.	synonym	49	NADP-ME	69	Atriplicoid	69	B, C, D, E	Armenia, Georgia, Azerbaijan, Bangladesh, Belize, Bolivia, Brunei, Brazil, Cambodia, Cayman Is., China, Colombia, Cuba, Dominican Republic, El Salvador, French Guiana, Guatemala, Guyana, Haiti, Honduras, India, Indonesia, Iran, Jamaica, Laos, Lebanon, Syrian Arab Republic, Mexico Gulf, Mexico, Myanmar, Nepal, New Guinea, Nicaragua, Pakistan, Panama, Paraguay, Peru, Philippines, Puerto Rico, Saudi…	Maluku, Sulawesi, Transcaucasus, Sumatera, Windward Is., Laccadive Is., Leeward Is., Lesser Sunda Is., Himalaya, Java, Assam, Andaman Is., Brazil North, Brazil Northeast, Brazil South, Brazil Southeast, Brazil West-Central, China South-Central, China Southeast, East Himalaya, Mexico Northeast, Mexico Southeast, Mexico Southwest, New South Wales, Northern Territory, Queensland, West Himalaya, West…	NA	NA	49	TRUE	TRUE	58	NA	NA	NA	TRUE	FALSE	FALSE	58	NA	NA	NA
Amaranthaceae	Alternanthera	1	19	66	Alternanthera	Alternanthera sessilis	Illecebrum triandrum Llanos	Llanos	synonym	49	NADP-ME	69	Atriplicoid	69	B, C, D, E	Armenia, Georgia, Azerbaijan, Bangladesh, Belize, Bolivia, Brunei, Brazil, Cambodia, Cayman Is., China, Colombia, Cuba, Dominican Republic, El Salvador, French Guiana, Guatemala, Guyana, Haiti, Honduras, India, Indonesia, Iran, Jamaica, Laos, Lebanon, Syrian Arab Republic, Mexico Gulf, Mexico, Myanmar, Nepal, New Guinea, Nicaragua, Pakistan, Panama, Paraguay, Peru, Philippines, Puerto Rico, Saudi…	Maluku, Sulawesi, Transcaucasus, Sumatera, Windward Is., Laccadive Is., Leeward Is., Lesser Sunda Is., Himalaya, Java, Assam, Andaman Is., Brazil North, Brazil Northeast, Brazil South, Brazil Southeast, Brazil West-Central, China South-Central, China Southeast, East Himalaya, Mexico Northeast, Mexico Southeast, Mexico Southwest, New South Wales, Northern Territory, Queensland, West Himalaya, West…	NA	NA	49	TRUE	TRUE	58	NA	NA	NA	TRUE	FALSE	FALSE	58	NA	NA	NA
Amaranthaceae	Alternanthera	1	19	66	Alternanthera	Alternanthera subscaposa	Alternanthera subscaposa	Hook.f.	accepted	NA	NA	NA	NA	NA	D	Ecuador	NA	NA	NA	49	NA	NA	NA	NA	NA	NA	NA	NA	NA	NA	NA	NA	NA
Amaranthaceae	Alternanthera	1	19	66	Alternanthera	Alternanthera subscaposa	Lithophila subscaposa	(Hook.f.) Standl.	synonym	49	NA	NA	NA	NA	D	Ecuador	NA	NA	NA	49	NA	NA	NA	NA	NA	NA	NA	NA	NA	NA	NA	NA	NA
Amaranthaceae	Alternanthera	1	19	66	Alternanthera	Alternanthera subscaposa	Iresine subscaposa	Kuntze	synonym	49	NA	NA	NA	NA	D	Ecuador	NA	NA	NA	49	NA	NA	NA	NA	NA	NA	NA	NA	NA	NA	NA	NA	NA
Amaranthaceae	Amaranthus	1	60	66	Amaranthus	Amaranthus acanthochiton	Amaranthus acanthochiton	J.D.Sauer	accepted	NA	NAD-ME	100	Atriplicoid	69	C	United States of America, Mexico	Texas, Utah, Arizona, Mexico Northeast, Coahuila de Zaragoza	Chihuahua	NA	13, 19, 49	TRUE	FALSE	19	NA	NA	NA	TRUE	FALSE	FALSE	19, 18	NA	NA	NA
Amaranthaceae	Amaranthus	1	60	66	Amaranthus	Amaranthus acanthochiton	Acanthochiton wrightii	Torr.	synonym	19, 20, 49	NAD-ME	100	Atriplicoid	69	C	United States of America, Mexico	Texas, Utah, Arizona, Mexico Northeast, Coahuila de Zaragoza	Chihuahua	NA	13, 19, 49	TRUE	FALSE	19	NA	NA	NA	TRUE	FALSE	FALSE	19, 18	NA	NA	NA
Amaranthaceae	Amaranthus	1	60	66	Amaranthus	Amaranthus acutilobus	Amaranthus acutilobus	Uline & W.L.Bray	accepted	NA	NAD-ME	71	Atriplicoid	71	C	Mexico	Mexico Central, Mexico Gulf, Mexico Northeast	NA	NA	49	NA	NA	NA	NA	NA	NA	TRUE	FALSE	FALSE	19	NA	NA	NA
Amaranthaceae	Amaranthus	1	60	66	Amaranthus	Amaranthus acutilobus	Albersia emarginata	(A.Braun & C.D.Bouché) Asch. ex Hausskn.	synonym	49	NAD-ME	71	Atriplicoid	71	C	Mexico	Mexico Central, Mexico Gulf, Mexico Northeast	NA	NA	49	NA	NA	NA	NA	NA	NA	TRUE	FALSE	FALSE	19	NA	NA	NA
Amaranthaceae	Amaranthus	1	60	66	Amaranthus	Amaranthus acutilobus	Euxolus emarginatus	A.Braun & C.D.Bouché	synonym	49	NAD-ME	71	Atriplicoid	71	C	Mexico	Mexico Central, Mexico Gulf, Mexico Northeast	NA	NA	49	NA	NA	NA	NA	NA	NA	TRUE	FALSE	FALSE	19	NA	NA	NA
Amaranthaceae	Amaranthus	1	60	66	Amaranthus	Amaranthus albus	Amaranthus albus L.	L.	accepted	NA	NAD-ME	70, 71	Atriplicoid	70, 71	C	United States of America, Mexico	Alabama, Arizona, North Carolina, South Carolina, Texas, Utah, Virginia, Mississippi, Nevada, Mexico Northeast, California, Florida, Georgia, Kentucky, Louisiana	NA	NA	19, 49	TRUE	FALSE	19. 70	NA	NA	NA	TRUE	FALSE	FALSE	19	NA	NA	NA
Amaranthaceae	Amaranthus	1	60	66	Amaranthus	Amaranthus albus	Amaranthus albus var. monosepalus	Thell.	synonym	49	NAD-ME	70, 71	Atriplicoid	70, 71	C	United States of America, Mexico	Alabama, Arizona, North Carolina, South Carolina, Texas, Utah, Virginia, Mississippi, Nevada, Mexico Northeast, California, Florida, Georgia, Kentucky, Louisiana	NA	NA	19, 49	TRUE	FALSE	19. 70	NA	NA	NA	TRUE	FALSE	FALSE	19	NA	NA	NA
Amaranthaceae	Amaranthus	1	60	66	Amaranthus	Amaranthus albus	Amaranthus albus var. parviflorus	Moq.	synonym	49	NAD-ME	70, 71	Atriplicoid	70, 71	C	United States of America, Mexico	Alabama, Arizona, North Carolina, South Carolina, Texas, Utah, Virginia, Mississippi, Nevada, Mexico Northeast, California, Florida, Georgia, Kentucky, Louisiana	NA	NA	19, 49	TRUE	FALSE	19. 70	NA	NA	NA	TRUE	FALSE	FALSE	19	NA	NA	NA
Amaranthaceae	Amaranthus	1	60	66	Amaranthus	Amaranthus albus	Amaranthus albus var. puberulus	Thell.	synonym	49	NAD-ME	70, 71	Atriplicoid	70, 71	C	United States of America, Mexico	Alabama, Arizona, North Carolina, South Carolina, Texas, Utah, Virginia, Mississippi, Nevada, Mexico Northeast, California, Florida, Georgia, Kentucky, Louisiana	NA	NA	19, 49	TRUE	FALSE	19. 70	NA	NA	NA	TRUE	FALSE	FALSE	19	NA	NA	NA
Amaranthaceae	Amaranthus	1	60	66	Amaranthus	Amaranthus albus	Amaranthus albus var. pubescens	(Uline & W.L.Bray) Fernald	synonym	19, 49	NAD-ME	70, 71	Atriplicoid	70, 71	C	United States of America, Mexico	Alabama, Arizona, North Carolina, South Carolina, Texas, Utah, Virginia, Mississippi, Nevada, Mexico Northeast, California, Florida, Georgia, Kentucky, Louisiana	NA	NA	19, 49	TRUE	FALSE	19. 70	NA	NA	NA	TRUE	FALSE	FALSE	19	NA	NA	NA
Amaranthaceae	Amaranthus	1	60	66	Amaranthus	Amaranthus albus	Amaranthus albus var. rubicundus	Thell.	synonym	49	NAD-ME	70, 71	Atriplicoid	70, 71	C	United States of America, Mexico	Alabama, Arizona, North Carolina, South Carolina, Texas, Utah, Virginia, Mississippi, Nevada, Mexico Northeast, California, Florida, Georgia, Kentucky, Louisiana	NA	NA	19, 49	TRUE	FALSE	19. 70	NA	NA	NA	TRUE	FALSE	FALSE	19	NA	NA	NA
Amaranthaceae	Amaranthus	1	60	66	Amaranthus	Amaranthus albus	Amaranthus graecizans var. pubescens	Uline & W.L.Bray	synonym	20, 49	NAD-ME	70, 71	Atriplicoid	70, 71	C	United States of America, Mexico	Alabama, Arizona, North Carolina, South Carolina, Texas, Utah, Virginia, Mississippi, Nevada, Mexico Northeast, California, Florida, Georgia, Kentucky, Louisiana	NA	NA	19, 49	TRUE	FALSE	19. 70	NA	NA	NA	TRUE	FALSE	FALSE	19	NA	NA	NA
Amaranthaceae	Amaranthus	1	60	66	Amaranthus	Amaranthus albus	Amaranthus littoralis	Hornem.	synonym	49	NAD-ME	70, 71	Atriplicoid	70, 71	C	United States of America, Mexico	Alabama, Arizona, North Carolina, South Carolina, Texas, Utah, Virginia, Mississippi, Nevada, Mexico Northeast, California, Florida, Georgia, Kentucky, Louisiana	NA	NA	19, 49	TRUE	FALSE	19. 70	NA	NA	NA	TRUE	FALSE	FALSE	19	NA	NA	NA
Amaranthaceae	Amaranthus	1	60	66	Amaranthus	Amaranthus albus	Amaranthus pubescens	(Uline & W.L.Bray) Rydb.	synonym	49	NAD-ME	70, 71	Atriplicoid	70, 71	C	United States of America, Mexico	Alabama, Arizona, North Carolina, South Carolina, Texas, Utah, Virginia, Mississippi, Nevada, Mexico Northeast, California, Florida, Georgia, Kentucky, Louisiana	NA	NA	19, 49	TRUE	FALSE	19. 70	NA	NA	NA	TRUE	FALSE	FALSE	19	NA	NA	NA
Amaranthaceae	Amaranthus	1	60	66	Amaranthus	Amaranthus albus	Galliaria albida	Bubani	synonym	49	NAD-ME	70, 71	Atriplicoid	70, 71	C	United States of America, Mexico	Alabama, Arizona, North Carolina, South Carolina, Texas, Utah, Virginia, Mississippi, Nevada, Mexico Northeast, California, Florida, Georgia, Kentucky, Louisiana	NA	NA	19, 49	TRUE	FALSE	19. 70	NA	NA	NA	TRUE	FALSE	FALSE	19	NA	NA	NA
Amaranthaceae	Amaranthus	1	60	66	Amaranthus	Amaranthus albus	Glomeraria alba	(L.) Cav.	synonym	49	NAD-ME	70, 71	Atriplicoid	70, 71	C	United States of America, Mexico	Alabama, Arizona, North Carolina, South Carolina, Texas, Utah, Virginia, Mississippi, Nevada, Mexico Northeast, California, Florida, Georgia, Kentucky, Louisiana	NA	NA	19, 49	TRUE	FALSE	19. 70	NA	NA	NA	TRUE	FALSE	FALSE	19	NA	NA	NA
Amaranthaceae	Amaranthus	1	60	66	Amaranthus	Amaranthus arenicola	Amaranthus arenicola	I.M.Johnst.	accepted	NA	NAD-ME	100	Atriplicoid	69	C	United States of America	Missouri, Oklahoma, South Dakota, Texas, Wyoming, Nebraska, Nevada, Mexico Northeast, Mexico Southeast, Colorado, Illinois, Iowa, Kansas	NA	NA	19, 49	TRUE	FALSE	117	NA	NA	NA	TRUE	FALSE	FALSE	19	NA	NA	NA
Amaranthaceae	Amaranthus	1	60	66	Amaranthus	Amaranthus asplundii	Amaranthus asplundii	Thell.	accepted	NA	NAD-ME	100	Atriplicoid	69	D	Argentina, Bolivia, Chile, Ecuador, Peru	Argentina Northwest	NA	NA	49	NA	NA	NA	NA	NA	NA	TRUE	FALSE	FALSE	19	NA	NA	NA
Amaranthaceae	Amaranthus	1	60	66	Amaranthus	Amaranthus asplundii	Amaranthus affinis	Thell.	synonym	15, 49	NAD-ME	100	Atriplicoid	69	D	Argentina, Bolivia, Chile, Ecuador, Peru	Argentina Northwest	NA	NA	49	NA	NA	NA	NA	NA	NA	TRUE	FALSE	FALSE	19	NA	NA	NA
Amaranthaceae	Amaranthus	1	60	66	Amaranthus	Amaranthus asplundii	Amaranthus buchtienianus	Thell.	synonym	15, 49	NAD-ME	100	Atriplicoid	69	D	Argentina, Bolivia, Chile, Ecuador, Peru	Argentina Northwest	NA	NA	49	NA	NA	NA	NA	NA	NA	TRUE	FALSE	FALSE	19	NA	NA	NA
Amaranthaceae	Amaranthus	1	60	66	Amaranthus	Amaranthus atropurpureus	Amaranthus atropurpureus	Roxb.	accepted	NA	NAD-ME	100	Atriplicoid	69	E	India	NA	NA	NA	49	NA	NA	NA	NA	NA	NA	TRUE	FALSE	FALSE	19	NA	NA	NA
Amaranthaceae	Amaranthus	1	60	66	Amaranthus	Amaranthus australis	Amaranthus australis	(A.Gray) J.D.Sauer	accepted	NA	NAD-ME	100	Atriplicoid	69	C, D	United States of America, Colombia, Cuba, Haiti, Jamaica, Mexico Gulf, Mexico, Puerto Rico, Trinidad-Tobago, Venezuela	Florida, Louisiana, Mississippi, Texas, North Carolina, Mexico Northeast, Mexico Southeast, Mexico Southwest, Alabama, Arkansas, Georgia	NA	NA	49	NA	NA	NA	NA	NA	NA	TRUE	FALSE	FALSE	19	NA	NA	NA
Amaranthaceae	Amaranthus	1	60	66	Amaranthus	Amaranthus australis	Acnida alabamensis	Standl.	synonym	49	NAD-ME	100	Atriplicoid	69	C, D	United States of America, Colombia, Cuba, Haiti, Jamaica, Mexico Gulf, Mexico, Puerto Rico, Trinidad-Tobago, Venezuela	Florida, Louisiana, Mississippi, Texas, North Carolina, Mexico Northeast, Mexico Southeast, Mexico Southwest, Alabama, Arkansas, Georgia	NA	NA	49	NA	NA	NA	NA	NA	NA	TRUE	FALSE	FALSE	19	NA	NA	NA
Amaranthaceae	Amaranthus	1	60	66	Amaranthus	Amaranthus australis	Acnida australis	A.Gray	synonym	49	NAD-ME	100	Atriplicoid	69	C, D	United States of America, Colombia, Cuba, Haiti, Jamaica, Mexico Gulf, Mexico, Puerto Rico, Trinidad-Tobago, Venezuela	Florida, Louisiana, Mississippi, Texas, North Carolina, Mexico Northeast, Mexico Southeast, Mexico Southwest, Alabama, Arkansas, Georgia	NA	NA	49	NA	NA	NA	NA	NA	NA	TRUE	FALSE	FALSE	19	NA	NA	NA
Amaranthaceae	Amaranthus	1	60	66	Amaranthus	Amaranthus australis	Acnida cannabina var. australis	(A.Gray) Uline & W.L.Bray	synonym	49	NAD-ME	100	Atriplicoid	69	C, D	United States of America, Colombia, Cuba, Haiti, Jamaica, Mexico Gulf, Mexico, Puerto Rico, Trinidad-Tobago, Venezuela	Florida, Louisiana, Mississippi, Texas, North Carolina, Mexico Northeast, Mexico Southeast, Mexico Southwest, Alabama, Arkansas, Georgia	NA	NA	49	NA	NA	NA	NA	NA	NA	TRUE	FALSE	FALSE	19	NA	NA	NA
Amaranthaceae	Amaranthus	1	60	66	Amaranthus	Amaranthus australis	Acnida cannabina var. cuspidata	(Bertero ex Spreng.) Moq.	synonym	49	NAD-ME	100	Atriplicoid	69	C, D	United States of America, Colombia, Cuba, Haiti, Jamaica, Mexico Gulf, Mexico, Puerto Rico, Trinidad-Tobago, Venezuela	Florida, Louisiana, Mississippi, Texas, North Carolina, Mexico Northeast, Mexico Southeast, Mexico Southwest, Alabama, Arkansas, Georgia	NA	NA	49	NA	NA	NA	NA	NA	NA	TRUE	FALSE	FALSE	19	NA	NA	NA
Amaranthaceae	Amaranthus	1	60	66	Amaranthus	Amaranthus australis	Acnida cuspidata	Bertero ex Spreng.	synonym	49	NAD-ME	100	Atriplicoid	69	C, D	United States of America, Colombia, Cuba, Haiti, Jamaica, Mexico Gulf, Mexico, Puerto Rico, Trinidad-Tobago, Venezuela	Florida, Louisiana, Mississippi, Texas, North Carolina, Mexico Northeast, Mexico Southeast, Mexico Southwest, Alabama, Arkansas, Georgia	NA	NA	49	NA	NA	NA	NA	NA	NA	TRUE	FALSE	FALSE	19	NA	NA	NA
Amaranthaceae	Amaranthus	1	60	66	Amaranthus	Amaranthus blitoides	Amaranthus blitoides	S.Watson	accepted	NA	NAD-ME	71	Atriplicoid	71	C	United States of America	Arkansas, Colorado, Illinois, Indiana, Iowa, Kansas, Michigan, Minnesota, Missouri, Nebraska, North Dakota, Ohio, Oklahoma, South Dakota, Texas, Wisconsin	NA	NA	19, 49	TRUE	FALSE	19	NA	NA	NA	TRUE	FALSE	FALSE	19	NA	NA	NA
Amaranthaceae	Amaranthus	1	60	66	Amaranthus	Amaranthus blitoides	Amaranthus blitoides var. crassius	Jeps.	synonym	49	NAD-ME	71	Atriplicoid	71	C	United States of America	Arkansas, Colorado, Illinois, Indiana, Iowa, Kansas, Michigan, Minnesota, Missouri, Nebraska, North Dakota, Ohio, Oklahoma, South Dakota, Texas, Wisconsin	NA	NA	19, 49	TRUE	FALSE	19	NA	NA	NA	TRUE	FALSE	FALSE	19	NA	NA	NA
Amaranthaceae	Amaranthus	1	60	66	Amaranthus	Amaranthus blitoides	Amaranthus blitoides var. densifolius	Uline & W.L.Bray	synonym	49	NAD-ME	71	Atriplicoid	71	C	United States of America	Arkansas, Colorado, Illinois, Indiana, Iowa, Kansas, Michigan, Minnesota, Missouri, Nebraska, North Dakota, Ohio, Oklahoma, South Dakota, Texas, Wisconsin	NA	NA	19, 49	TRUE	FALSE	19	NA	NA	NA	TRUE	FALSE	FALSE	19	NA	NA	NA
Amaranthaceae	Amaranthus	1	60	66	Amaranthus	Amaranthus blitoides	Amaranthus blitoides var. halophilus	Aellen	synonym	49	NAD-ME	71	Atriplicoid	71	C	United States of America	Arkansas, Colorado, Illinois, Indiana, Iowa, Kansas, Michigan, Minnesota, Missouri, Nebraska, North Dakota, Ohio, Oklahoma, South Dakota, Texas, Wisconsin	NA	NA	19, 49	TRUE	FALSE	19	NA	NA	NA	TRUE	FALSE	FALSE	19	NA	NA	NA
Amaranthaceae	Amaranthus	1	60	66	Amaranthus	Amaranthus blitoides	Amaranthus blitoides var. reverchonii	Uline & W.L.Bray	synonym	49	NAD-ME	71	Atriplicoid	71	C	United States of America	Arkansas, Colorado, Illinois, Indiana, Iowa, Kansas, Michigan, Minnesota, Missouri, Nebraska, North Dakota, Ohio, Oklahoma, South Dakota, Texas, Wisconsin	NA	NA	19, 49	TRUE	FALSE	19	NA	NA	NA	TRUE	FALSE	FALSE	19	NA	NA	NA
Amaranthaceae	Amaranthus	1	60	66	Amaranthus	Amaranthus blitoides	Amaranthus blitum var. nanus	Moq.	synonym	49	NAD-ME	71	Atriplicoid	71	C	United States of America	Arkansas, Colorado, Illinois, Indiana, Iowa, Kansas, Michigan, Minnesota, Missouri, Nebraska, North Dakota, Ohio, Oklahoma, South Dakota, Texas, Wisconsin	NA	NA	19, 49	TRUE	FALSE	19	NA	NA	NA	TRUE	FALSE	FALSE	19	NA	NA	NA
Amaranthaceae	Amaranthus	1	60	66	Amaranthus	Amaranthus blitoides	Amaranthus reverchonii	(Uline & W.L.Bray) Kov.	synonym	49	NAD-ME	71	Atriplicoid	71	C	United States of America	Arkansas, Colorado, Illinois, Indiana, Iowa, Kansas, Michigan, Minnesota, Missouri, Nebraska, North Dakota, Ohio, Oklahoma, South Dakota, Texas, Wisconsin	NA	NA	19, 49	TRUE	FALSE	19	NA	NA	NA	TRUE	FALSE	FALSE	19	NA	NA	NA
Amaranthaceae	Amaranthus	1	60	66	Amaranthus	Amaranthus blitoides	Galliaria blitoides	Nieuwl.	synonym	49	NAD-ME	71	Atriplicoid	71	C	United States of America	Arkansas, Colorado, Illinois, Indiana, Iowa, Kansas, Michigan, Minnesota, Missouri, Nebraska, North Dakota, Ohio, Oklahoma, South Dakota, Texas, Wisconsin	NA	NA	19, 49	TRUE	FALSE	19	NA	NA	NA	TRUE	FALSE	FALSE	19	NA	NA	NA
Amaranthaceae	Amaranthus	1	60	66	Amaranthus	Amaranthus blitum	Amaranthus blitum	L.	accepted	NA	NAD-ME	100	Atriplicoid	69	D	Argentina, Bolivia, Brazil, Paraguay, Peru, Uruguay	Argentina Northeast, Argentina Northwest, Brazil Northeast, Brazil South, Brazil Southeast	NA	NA	19, 49	TRUE	FALSE	19	NA	NA	NA	TRUE	FALSE	FALSE	19, 49	NA	NA	NA
Amaranthaceae	Amaranthus	1	60	66	Amaranthus	Amaranthus blitum	Albersia arenaria	Schur	synonym	49	NAD-ME	100	Atriplicoid	69	D	Argentina, Bolivia, Brazil, Paraguay, Peru, Uruguay	Argentina Northeast, Argentina Northwest, Brazil Northeast, Brazil South, Brazil Southeast	NA	NA	19, 49	TRUE	FALSE	19	NA	NA	NA	TRUE	FALSE	FALSE	19, 49	NA	NA	NA
Amaranthaceae	Amaranthus	1	60	66	Amaranthus	Amaranthus blitum	Albersia ascendens	(Loisel.) Fourr.	synonym	19, 49	NAD-ME	100	Atriplicoid	69	D	Argentina, Bolivia, Brazil, Paraguay, Peru, Uruguay	Argentina Northeast, Argentina Northwest, Brazil Northeast, Brazil South, Brazil Southeast	NA	NA	19, 49	TRUE	FALSE	19	NA	NA	NA	TRUE	FALSE	FALSE	19, 49	NA	NA	NA
Amaranthaceae	Amaranthus	1	60	66	Amaranthus	Amaranthus blitum	Albersia blitum	Kunth	synonym	49	NAD-ME	100	Atriplicoid	69	D	Argentina, Bolivia, Brazil, Paraguay, Peru, Uruguay	Argentina Northeast, Argentina Northwest, Brazil Northeast, Brazil South, Brazil Southeast	NA	NA	19, 49	TRUE	FALSE	19	NA	NA	NA	TRUE	FALSE	FALSE	19, 49	NA	NA	NA
Amaranthaceae	Amaranthus	1	60	66	Amaranthus	Amaranthus blitum	Albersia livida	Kunth	synonym	49	NAD-ME	100	Atriplicoid	69	D	Argentina, Bolivia, Brazil, Paraguay, Peru, Uruguay	Argentina Northeast, Argentina Northwest, Brazil Northeast, Brazil South, Brazil Southeast	NA	NA	19, 49	TRUE	FALSE	19	NA	NA	NA	TRUE	FALSE	FALSE	19, 49	NA	NA	NA
Amaranthaceae	Amaranthus	1	60	66	Amaranthus	Amaranthus blitum	Amaranthus albus Rodsch. ex F.G.Dietr.	Rodschied ex F.Dietr.	synonym	49	NAD-ME	100	Atriplicoid	69	D	Argentina, Bolivia, Brazil, Paraguay, Peru, Uruguay	Argentina Northeast, Argentina Northwest, Brazil Northeast, Brazil South, Brazil Southeast	NA	NA	19, 49	TRUE	FALSE	19	NA	NA	NA	TRUE	FALSE	FALSE	19, 49	NA	NA	NA
Amaranthaceae	Amaranthus	1	60	66	Amaranthus	Amaranthus blitum	Amaranthus alius	E.H.L.Krause	synonym	49	NAD-ME	100	Atriplicoid	69	D	Argentina, Bolivia, Brazil, Paraguay, Peru, Uruguay	Argentina Northeast, Argentina Northwest, Brazil Northeast, Brazil South, Brazil Southeast	NA	NA	19, 49	TRUE	FALSE	19	NA	NA	NA	TRUE	FALSE	FALSE	19, 49	NA	NA	NA
Amaranthaceae	Amaranthus	1	60	66	Amaranthus	Amaranthus blitum	Amaranthus ascendens	Loisel.	synonym	49	NAD-ME	100	Atriplicoid	69	D	Argentina, Bolivia, Brazil, Paraguay, Peru, Uruguay	Argentina Northeast, Argentina Northwest, Brazil Northeast, Brazil South, Brazil Southeast	NA	NA	19, 49	TRUE	FALSE	19	NA	NA	NA	TRUE	FALSE	FALSE	19, 49	NA	NA	NA
Amaranthaceae	Amaranthus	1	60	66	Amaranthus	Amaranthus blitum	Amaranthus berchtoldii	Seidl ex Opiz	synonym	49	NAD-ME	100	Atriplicoid	69	D	Argentina, Bolivia, Brazil, Paraguay, Peru, Uruguay	Argentina Northeast, Argentina Northwest, Brazil Northeast, Brazil South, Brazil Southeast	NA	NA	19, 49	TRUE	FALSE	19	NA	NA	NA	TRUE	FALSE	FALSE	19, 49	NA	NA	NA
Amaranthaceae	Amaranthus	1	60	66	Amaranthus	Amaranthus blitum	Amaranthus blitonius	St.-Lag.	synonym	49	NAD-ME	100	Atriplicoid	69	D	Argentina, Bolivia, Brazil, Paraguay, Peru, Uruguay	Argentina Northeast, Argentina Northwest, Brazil Northeast, Brazil South, Brazil Southeast	NA	NA	19, 49	TRUE	FALSE	19	NA	NA	NA	TRUE	FALSE	FALSE	19, 49	NA	NA	NA
Amaranthaceae	Amaranthus	1	60	66	Amaranthus	Amaranthus blitum	Amaranthus blitum var. ascendens	(Loisel.) DC.	synonym	49	NAD-ME	100	Atriplicoid	69	D	Argentina, Bolivia, Brazil, Paraguay, Peru, Uruguay	Argentina Northeast, Argentina Northwest, Brazil Northeast, Brazil South, Brazil Southeast	NA	NA	19, 49	TRUE	FALSE	19	NA	NA	NA	TRUE	FALSE	FALSE	19, 49	NA	NA	NA
Amaranthaceae	Amaranthus	1	60	66	Amaranthus	Amaranthus blitum	Amaranthus diffusus	Dulac	synonym	49	NAD-ME	100	Atriplicoid	69	D	Argentina, Bolivia, Brazil, Paraguay, Peru, Uruguay	Argentina Northeast, Argentina Northwest, Brazil Northeast, Brazil South, Brazil Southeast	NA	NA	19, 49	TRUE	FALSE	19	NA	NA	NA	TRUE	FALSE	FALSE	19, 49	NA	NA	NA
Amaranthaceae	Amaranthus	1	60	66	Amaranthus	Amaranthus blitum	Amaranthus gangeticus Wall.	Wall.	synonym	49	NAD-ME	100	Atriplicoid	69	D	Argentina, Bolivia, Brazil, Paraguay, Peru, Uruguay	Argentina Northeast, Argentina Northwest, Brazil Northeast, Brazil South, Brazil Southeast	NA	NA	19, 49	TRUE	FALSE	19	NA	NA	NA	TRUE	FALSE	FALSE	19, 49	NA	NA	NA
Amaranthaceae	Amaranthus	1	60	66	Amaranthus	Amaranthus blitum	Amaranthus graecizans var. blitum	(L.) Kuntze	synonym	49	NAD-ME	100	Atriplicoid	69	D	Argentina, Bolivia, Brazil, Paraguay, Peru, Uruguay	Argentina Northeast, Argentina Northwest, Brazil Northeast, Brazil South, Brazil Southeast	NA	NA	19, 49	TRUE	FALSE	19	NA	NA	NA	TRUE	FALSE	FALSE	19, 49	NA	NA	NA
Amaranthaceae	Amaranthus	1	60	66	Amaranthus	Amaranthus blitum	Amaranthus lividus subsp. ascendens	(Loisel.) Wacht.	synonym	19, 49	NAD-ME	100	Atriplicoid	69	D	Argentina, Bolivia, Brazil, Paraguay, Peru, Uruguay	Argentina Northeast, Argentina Northwest, Brazil Northeast, Brazil South, Brazil Southeast	NA	NA	19, 49	TRUE	FALSE	19	NA	NA	NA	TRUE	FALSE	FALSE	19, 49	NA	NA	NA
Amaranthaceae	Amaranthus	1	60	66	Amaranthus	Amaranthus blitum	Amaranthus lividus var. ascendens	(Loisel.) Thell.	synonym	19, 49	NAD-ME	100	Atriplicoid	69	D	Argentina, Bolivia, Brazil, Paraguay, Peru, Uruguay	Argentina Northeast, Argentina Northwest, Brazil Northeast, Brazil South, Brazil Southeast	NA	NA	19, 49	TRUE	FALSE	19	NA	NA	NA	TRUE	FALSE	FALSE	19, 49	NA	NA	NA
Amaranthaceae	Amaranthus	1	60	66	Amaranthus	Amaranthus blitum	Amaranthus minor Gray	Gray	synonym	49	NAD-ME	100	Atriplicoid	69	D	Argentina, Bolivia, Brazil, Paraguay, Peru, Uruguay	Argentina Northeast, Argentina Northwest, Brazil Northeast, Brazil South, Brazil Southeast	NA	NA	19, 49	TRUE	FALSE	19	NA	NA	NA	TRUE	FALSE	FALSE	19, 49	NA	NA	NA
Amaranthaceae	Amaranthus	1	60	66	Amaranthus	Amaranthus blitum	Amaranthus mucronatus Poir	Poir.	synonym	49	NAD-ME	100	Atriplicoid	69	D	Argentina, Bolivia, Brazil, Paraguay, Peru, Uruguay	Argentina Northeast, Argentina Northwest, Brazil Northeast, Brazil South, Brazil Southeast	NA	NA	19, 49	TRUE	FALSE	19	NA	NA	NA	TRUE	FALSE	FALSE	19, 49	NA	NA	NA
Amaranthaceae	Amaranthus	1	60	66	Amaranthus	Amaranthus blitum	Amaranthus pallidus	M.Bieb.	synonym	49	NAD-ME	100	Atriplicoid	69	D	Argentina, Bolivia, Brazil, Paraguay, Peru, Uruguay	Argentina Northeast, Argentina Northwest, Brazil Northeast, Brazil South, Brazil Southeast	NA	NA	19, 49	TRUE	FALSE	19	NA	NA	NA	TRUE	FALSE	FALSE	19, 49	NA	NA	NA
Amaranthaceae	Amaranthus	1	60	66	Amaranthus	Amaranthus blitum	Amaranthus ruderalis	Koch ex Moq.	synonym	49	NAD-ME	100	Atriplicoid	69	D	Argentina, Bolivia, Brazil, Paraguay, Peru, Uruguay	Argentina Northeast, Argentina Northwest, Brazil Northeast, Brazil South, Brazil Southeast	NA	NA	19, 49	TRUE	FALSE	19	NA	NA	NA	TRUE	FALSE	FALSE	19, 49	NA	NA	NA
Amaranthaceae	Amaranthus	1	60	66	Amaranthus	Amaranthus blitum	Amaranthus tenuiflorus	Fisch. ex Moq.	synonym	49	NAD-ME	100	Atriplicoid	69	D	Argentina, Bolivia, Brazil, Paraguay, Peru, Uruguay	Argentina Northeast, Argentina Northwest, Brazil Northeast, Brazil South, Brazil Southeast	NA	NA	19, 49	TRUE	FALSE	19	NA	NA	NA	TRUE	FALSE	FALSE	19, 49	NA	NA	NA
Amaranthaceae	Amaranthus	1	60	66	Amaranthus	Amaranthus blitum	Amaranthus tenuifolius Roxb.	Roxb.	synonym	49	NAD-ME	100	Atriplicoid	69	D	Argentina, Bolivia, Brazil, Paraguay, Peru, Uruguay	Argentina Northeast, Argentina Northwest, Brazil Northeast, Brazil South, Brazil Southeast	NA	NA	19, 49	TRUE	FALSE	19	NA	NA	NA	TRUE	FALSE	FALSE	19, 49	NA	NA	NA
Amaranthaceae	Amaranthus	1	60	66	Amaranthus	Amaranthus blitum	Blitum maius	Scop.	synonym	49	NAD-ME	100	Atriplicoid	69	D	Argentina, Bolivia, Brazil, Paraguay, Peru, Uruguay	Argentina Northeast, Argentina Northwest, Brazil Northeast, Brazil South, Brazil Southeast	NA	NA	19, 49	TRUE	FALSE	19	NA	NA	NA	TRUE	FALSE	FALSE	19, 49	NA	NA	NA
Amaranthaceae	Amaranthus	1	60	66	Amaranthus	Amaranthus blitum	Euxolus alius	E.H.L.Krause	synonym	49	NAD-ME	100	Atriplicoid	69	D	Argentina, Bolivia, Brazil, Paraguay, Peru, Uruguay	Argentina Northeast, Argentina Northwest, Brazil Northeast, Brazil South, Brazil Southeast	NA	NA	19, 49	TRUE	FALSE	19	NA	NA	NA	TRUE	FALSE	FALSE	19, 49	NA	NA	NA
Amaranthaceae	Amaranthus	1	60	66	Amaranthus	Amaranthus blitum	Euxolus ascendens	(Loisel.) H.Hara	synonym	49	NAD-ME	100	Atriplicoid	69	D	Argentina, Bolivia, Brazil, Paraguay, Peru, Uruguay	Argentina Northeast, Argentina Northwest, Brazil Northeast, Brazil South, Brazil Southeast	NA	NA	19, 49	TRUE	FALSE	19	NA	NA	NA	TRUE	FALSE	FALSE	19, 49	NA	NA	NA
Amaranthaceae	Amaranthus	1	60	66	Amaranthus	Amaranthus blitum	Euxolus blitum	(L.) Gren.	synonym	49	NAD-ME	100	Atriplicoid	69	D	Argentina, Bolivia, Brazil, Paraguay, Peru, Uruguay	Argentina Northeast, Argentina Northwest, Brazil Northeast, Brazil South, Brazil Southeast	NA	NA	19, 49	TRUE	FALSE	19	NA	NA	NA	TRUE	FALSE	FALSE	19, 49	NA	NA	NA
Amaranthaceae	Amaranthus	1	60	66	Amaranthus	Amaranthus blitum	Euxolus lividus var. oblongifolius	Moq.	synonym	49	NAD-ME	100	Atriplicoid	69	D	Argentina, Bolivia, Brazil, Paraguay, Peru, Uruguay	Argentina Northeast, Argentina Northwest, Brazil Northeast, Brazil South, Brazil Southeast	NA	NA	19, 49	TRUE	FALSE	19	NA	NA	NA	TRUE	FALSE	FALSE	19, 49	NA	NA	NA
Amaranthaceae	Amaranthus	1	60	66	Amaranthus	Amaranthus blitum	Euxolus viridis var. ascendens	(Loisel.) Moq.	synonym	49	NAD-ME	100	Atriplicoid	69	D	Argentina, Bolivia, Brazil, Paraguay, Peru, Uruguay	Argentina Northeast, Argentina Northwest, Brazil Northeast, Brazil South, Brazil Southeast	NA	NA	19, 49	TRUE	FALSE	19	NA	NA	NA	TRUE	FALSE	FALSE	19, 49	NA	NA	NA
Amaranthaceae	Amaranthus	1	60	66	Amaranthus	Amaranthus blitum	Glomeraria blitum	(L.) Cav.	synonym	49	NAD-ME	100	Atriplicoid	69	D	Argentina, Bolivia, Brazil, Paraguay, Peru, Uruguay	Argentina Northeast, Argentina Northwest, Brazil Northeast, Brazil South, Brazil Southeast	NA	NA	19, 49	TRUE	FALSE	19	NA	NA	NA	TRUE	FALSE	FALSE	19, 49	NA	NA	NA
Amaranthaceae	Amaranthus	1	60	66	Amaranthus	Amaranthus blitum	Pyxidium graecizans	Moq.	synonym	49	NAD-ME	100	Atriplicoid	69	D	Argentina, Bolivia, Brazil, Paraguay, Peru, Uruguay	Argentina Northeast, Argentina Northwest, Brazil Northeast, Brazil South, Brazil Southeast	NA	NA	19, 49	TRUE	FALSE	19	NA	NA	NA	TRUE	FALSE	FALSE	19, 49	NA	NA	NA
Amaranthaceae	Amaranthus	1	60	66	Amaranthus	Amaranthus blitum	Amaranthus lividus Hook.f.	Hook.f.	synonym	49	NAD-ME	100	Atriplicoid	69	D	Argentina, Bolivia, Brazil, Paraguay, Peru, Uruguay	Argentina Northeast, Argentina Northwest, Brazil Northeast, Brazil South, Brazil Southeast	NA	NA	19, 49	TRUE	FALSE	19	NA	NA	NA	TRUE	FALSE	FALSE	19, 49	NA	NA	NA
Amaranthaceae	Amaranthus	1	60	66	Amaranthus	Amaranthus blitum	Amaranthus prostratus T.Bastard	T.Bastard	synonym	49	NAD-ME	100	Atriplicoid	69	D	Argentina, Bolivia, Brazil, Paraguay, Peru, Uruguay	Argentina Northeast, Argentina Northwest, Brazil Northeast, Brazil South, Brazil Southeast	NA	NA	19, 49	TRUE	FALSE	19	NA	NA	NA	TRUE	FALSE	FALSE	19, 49	NA	NA	NA
Amaranthaceae	Amaranthus	1	60	66	Amaranthus	Amaranthus blitum	Amaranthus viridis All.	All.	synonym	49	NAD-ME	100	Atriplicoid	69	D	Argentina, Bolivia, Brazil, Paraguay, Peru, Uruguay	Argentina Northeast, Argentina Northwest, Brazil Northeast, Brazil South, Brazil Southeast	NA	NA	19, 49	TRUE	FALSE	19	NA	NA	NA	TRUE	FALSE	FALSE	19, 49	NA	NA	NA
Amaranthaceae	Amaranthus	1	60	66	Amaranthus	Amaranthus blitum subsp. emarginatus	Amaranthus blitum subsp. emarginatus	(Salzm. ex Uline & Bray) Carretero, Muñoz Garm. & Pedrol	accepted	NA	NAD-ME	100	Atriplicoid	69	D	Argentina, Mexico, Chile, Paraguay, Peru, Italy	Argentina Northeast, Argentina Northwest, Brazil Northeast, Brazil West-Central, Chile North, Sardinia	NA	NA	49	TRUE	FALSE	117	NA	NA	NA	TRUE	FALSE	FALSE	19	NA	NA	NA
Amaranthaceae	Amaranthus	1	60	66	Amaranthus	Amaranthus blitum subsp. emarginatus	Amaranthus ascendens subsp. polygonoides	(Moq.) Thell. ex Priszter	synonym	49	NAD-ME	100	Atriplicoid	69	D	Argentina, Mexico, Chile, Paraguay, Peru, Italy	Argentina Northeast, Argentina Northwest, Brazil Northeast, Brazil West-Central, Chile North, Sardinia	NA	NA	49	TRUE	FALSE	117	NA	NA	NA	TRUE	FALSE	FALSE	19	NA	NA	NA
Amaranthaceae	Amaranthus	1	60	66	Amaranthus	Amaranthus blitum subsp. emarginatus	Amaranthus ascendens var. polygonoides	(Moq.) Thell.	synonym	49	NAD-ME	100	Atriplicoid	69	D	Argentina, Mexico, Chile, Paraguay, Peru, Italy	Argentina Northeast, Argentina Northwest, Brazil Northeast, Brazil West-Central, Chile North, Sardinia	NA	NA	49	TRUE	FALSE	117	NA	NA	NA	TRUE	FALSE	FALSE	19	NA	NA	NA
Amaranthaceae	Amaranthus	1	60	66	Amaranthus	Amaranthus blitum subsp. emarginatus	Amaranthus blitum var. emarginatus	(Moq. ex Uline & W.L.Bray) Lambinon	synonym	49	NAD-ME	100	Atriplicoid	69	D	Argentina, Mexico, Chile, Paraguay, Peru, Italy	Argentina Northeast, Argentina Northwest, Brazil Northeast, Brazil West-Central, Chile North, Sardinia	NA	NA	49	TRUE	FALSE	117	NA	NA	NA	TRUE	FALSE	FALSE	19	NA	NA	NA
Amaranthaceae	Amaranthus	1	60	66	Amaranthus	Amaranthus blitum subsp. emarginatus	Amaranthus emarginatus	Salzm. ex Uline & Bray	synonym	49	NAD-ME	100	Atriplicoid	69	D	Argentina, Mexico, Chile, Paraguay, Peru, Italy	Argentina Northeast, Argentina Northwest, Brazil Northeast, Brazil West-Central, Chile North, Sardinia	NA	NA	49	TRUE	FALSE	117	NA	NA	NA	TRUE	FALSE	FALSE	19	NA	NA	NA
Amaranthaceae	Amaranthus	1	60	66	Amaranthus	Amaranthus blitum subsp. emarginatus	Amaranthus lividus subsp. polygonoides	(Moq.) Probst	synonym	49	NAD-ME	100	Atriplicoid	69	D	Argentina, Mexico, Chile, Paraguay, Peru, Italy	Argentina Northeast, Argentina Northwest, Brazil Northeast, Brazil West-Central, Chile North, Sardinia	NA	NA	49	TRUE	FALSE	117	NA	NA	NA	TRUE	FALSE	FALSE	19	NA	NA	NA
Amaranthaceae	Amaranthus	1	60	66	Amaranthus	Amaranthus blitum subsp. emarginatus	Euxolus polygonoides	Nakai	synonym	49	NAD-ME	100	Atriplicoid	69	D	Argentina, Mexico, Chile, Paraguay, Peru, Italy	Argentina Northeast, Argentina Northwest, Brazil Northeast, Brazil West-Central, Chile North, Sardinia	NA	NA	49	TRUE	FALSE	117	NA	NA	NA	TRUE	FALSE	FALSE	19	NA	NA	NA
Amaranthaceae	Amaranthus	1	60	66	Amaranthus	Amaranthus blitum subsp. emarginatus	Amaranthus lividus var. polygonoides	(Moq.) Thell.	synonym	49	NAD-ME	100	Atriplicoid	69	D	Argentina, Mexico, Chile, Paraguay, Peru, Italy	Argentina Northeast, Argentina Northwest, Brazil Northeast, Brazil West-Central, Chile North, Sardinia	NA	NA	49	TRUE	FALSE	117	NA	NA	NA	TRUE	FALSE	FALSE	19	NA	NA	NA
Amaranthaceae	Amaranthus	1	60	66	Amaranthus	Amaranthus blitum subsp. emarginatus	Euxolus viridis var. polygonoides	Moq.	synonym	49	NAD-ME	100	Atriplicoid	69	D	Argentina, Mexico, Chile, Paraguay, Peru, Italy	Argentina Northeast, Argentina Northwest, Brazil Northeast, Brazil West-Central, Chile North, Sardinia	NA	NA	49	TRUE	FALSE	117	NA	NA	NA	TRUE	FALSE	FALSE	19	NA	NA	NA
Amaranthaceae	Amaranthus	1	60	66	Amaranthus	Amaranthus blitum subsp. emarginatus	Amaranthus polygonoides Zoll. ex Moq.	Zoll. ex Moq.	synonym	49	NAD-ME	100	Atriplicoid	69	D	Argentina, Mexico, Chile, Paraguay, Peru, Italy	Argentina Northeast, Argentina Northwest, Brazil Northeast, Brazil West-Central, Chile North, Sardinia	NA	NA	49	TRUE	FALSE	117	NA	NA	NA	TRUE	FALSE	FALSE	19	NA	NA	NA
Amaranthaceae	Amaranthus	1	60	66	Amaranthus	Amaranthus brandegeei	Amaranthus brandegeei	Standl.	accepted	NA	NAD-ME	100	Atriplicoid	69	C	Mexico	Mexico Northwest, Mexico Southwest	NA	NA	49	NA	NA	NA	NA	NA	NA	TRUE	FALSE	FALSE	19	NA	NA	NA
Amaranthaceae	Amaranthus	1	60	66	Amaranthus	Amaranthus californicus	Amaranthus californicus	(Moq.) S.Watson	accepted	NA	NAD-ME	100	Atriplicoid	69	C	Canada, United States of America, Mexico, Panama	California, Oregon, Montana, Nebraska, Nevada, Mexico Northwest, Alberta, Colorado, Idaho, Kansas, Saskatchewan, South Dakota, Texas, Utah, Washington, Wyoming	NA	NA	19, 49	TRUE	FALSE	19	NA	NA	NA	TRUE	FALSE	FALSE	19	NA	NA	NA
Amaranthaceae	Amaranthus	1	60	66	Amaranthus	Amaranthus californicus	Amaranthus carneus Greene	Greene	synonym	49	NAD-ME	100	Atriplicoid	69	C	Canada, United States of America, Mexico, Panama	California, Oregon, Montana, Nebraska, Nevada, Mexico Northwest, Alberta, Colorado, Idaho, Kansas, Saskatchewan, South Dakota, Texas, Utah, Washington, Wyoming	NA	NA	19, 49	TRUE	FALSE	19	NA	NA	NA	TRUE	FALSE	FALSE	19	NA	NA	NA
Amaranthaceae	Amaranthus	1	60	66	Amaranthus	Amaranthus californicus	Amaranthus albomarginatus	Uline & W.L.Bray	synonym	49	NAD-ME	100	Atriplicoid	69	C	Canada, United States of America, Mexico, Panama	California, Oregon, Montana, Nebraska, Nevada, Mexico Northwest, Alberta, Colorado, Idaho, Kansas, Saskatchewan, South Dakota, Texas, Utah, Washington, Wyoming	NA	NA	19, 49	TRUE	FALSE	19	NA	NA	NA	TRUE	FALSE	FALSE	19	NA	NA	NA
Amaranthaceae	Amaranthus	1	60	66	Amaranthus	Amaranthus californicus	Amaranthus microphyllus	Shinners	synonym	49	NAD-ME	100	Atriplicoid	69	C	Canada, United States of America, Mexico, Panama	California, Oregon, Montana, Nebraska, Nevada, Mexico Northwest, Alberta, Colorado, Idaho, Kansas, Saskatchewan, South Dakota, Texas, Utah, Washington, Wyoming	NA	NA	19, 49	TRUE	FALSE	19	NA	NA	NA	TRUE	FALSE	FALSE	19	NA	NA	NA
Amaranthaceae	Amaranthus	1	60	66	Amaranthus	Amaranthus californicus	Mengea californica	Moq.	synonym	49	NAD-ME	100	Atriplicoid	69	C	Canada, United States of America, Mexico, Panama	California, Oregon, Montana, Nebraska, Nevada, Mexico Northwest, Alberta, Colorado, Idaho, Kansas, Saskatchewan, South Dakota, Texas, Utah, Washington, Wyoming	NA	NA	19, 49	TRUE	FALSE	19	NA	NA	NA	TRUE	FALSE	FALSE	19	NA	NA	NA
Amaranthaceae	Amaranthus	1	60	66	Amaranthus	Amaranthus cannabinus	Amaranthus cannabinus	(L.) J.D.Sauer	accepted	NA	NAD-ME	100, 53	Atriplicoid	69	C	United States of America	Florida, Georgia, Connecticut, Delaware, District of Columbia, Maine, Maryland, Masachusettes, New Hampshire, New Jersey, New York, North Carolina, Pennsylvania, Rhode I., South Carolina, Virginia	NA	NA	19, 49	NA	NA	NA	NA	NA	NA	TRUE	FALSE	FALSE	19	TRUE	NA	110
Amaranthaceae	Amaranthus	1	60	66	Amaranthus	Amaranthus cannabinus	Acnida cannabina	L.	synonym	19, 49	NAD-ME	100, 53	Atriplicoid	69	C	United States of America	Florida, Georgia, Connecticut, Delaware, District of Columbia, Maine, Maryland, Masachusettes, New Hampshire, New Jersey, New York, North Carolina, Pennsylvania, Rhode I., South Carolina, Virginia	NA	NA	19, 49	NA	NA	NA	NA	NA	NA	TRUE	FALSE	FALSE	19	TRUE	NA	110
Amaranthaceae	Amaranthus	1	60	66	Amaranthus	Amaranthus cannabinus	Acnida cannabina var. lanceolata	Moq.	synonym	49	NAD-ME	100, 53	Atriplicoid	69	C	United States of America	Florida, Georgia, Connecticut, Delaware, District of Columbia, Maine, Maryland, Masachusettes, New Hampshire, New Jersey, New York, North Carolina, Pennsylvania, Rhode I., South Carolina, Virginia	NA	NA	19, 49	NA	NA	NA	NA	NA	NA	TRUE	FALSE	FALSE	19	TRUE	NA	110
Amaranthaceae	Amaranthus	1	60	66	Amaranthus	Amaranthus cannabinus	Acnida cannabina var. salicifolia	Moq.	synonym	49	NAD-ME	100, 53	Atriplicoid	69	C	United States of America	Florida, Georgia, Connecticut, Delaware, District of Columbia, Maine, Maryland, Masachusettes, New Hampshire, New Jersey, New York, North Carolina, Pennsylvania, Rhode I., South Carolina, Virginia	NA	NA	19, 49	NA	NA	NA	NA	NA	NA	TRUE	FALSE	FALSE	19	TRUE	NA	110
Amaranthaceae	Amaranthus	1	60	66	Amaranthus	Amaranthus cannabinus	Acnida elliotii	Raf.	synonym	49	NAD-ME	100, 53	Atriplicoid	69	C	United States of America	Florida, Georgia, Connecticut, Delaware, District of Columbia, Maine, Maryland, Masachusettes, New Hampshire, New Jersey, New York, North Carolina, Pennsylvania, Rhode I., South Carolina, Virginia	NA	NA	19, 49	NA	NA	NA	NA	NA	NA	TRUE	FALSE	FALSE	19	TRUE	NA	110
Amaranthaceae	Amaranthus	1	60	66	Amaranthus	Amaranthus cannabinus	Acnida obtusifolia	Raf.	synonym	49	NAD-ME	100, 53	Atriplicoid	69	C	United States of America	Florida, Georgia, Connecticut, Delaware, District of Columbia, Maine, Maryland, Masachusettes, New Hampshire, New Jersey, New York, North Carolina, Pennsylvania, Rhode I., South Carolina, Virginia	NA	NA	19, 49	NA	NA	NA	NA	NA	NA	TRUE	FALSE	FALSE	19	TRUE	NA	110
Amaranthaceae	Amaranthus	1	60	66	Amaranthus	Amaranthus cannabinus	Acnida ruscocarpa	Willd.	synonym	49	NAD-ME	100, 53	Atriplicoid	69	C	United States of America	Florida, Georgia, Connecticut, Delaware, District of Columbia, Maine, Maryland, Masachusettes, New Hampshire, New Jersey, New York, North Carolina, Pennsylvania, Rhode I., South Carolina, Virginia	NA	NA	19, 49	NA	NA	NA	NA	NA	NA	TRUE	FALSE	FALSE	19	TRUE	NA	110
Amaranthaceae	Amaranthus	1	60	66	Amaranthus	Amaranthus cannabinus	Acnida salicifolia	Raf.	synonym	49	NAD-ME	100, 53	Atriplicoid	69	C	United States of America	Florida, Georgia, Connecticut, Delaware, District of Columbia, Maine, Maryland, Masachusettes, New Hampshire, New Jersey, New York, North Carolina, Pennsylvania, Rhode I., South Carolina, Virginia	NA	NA	19, 49	NA	NA	NA	NA	NA	NA	TRUE	FALSE	FALSE	19	TRUE	NA	110
Amaranthaceae	Amaranthus	1	60	66	Amaranthus	Amaranthus cannabinus	Amaranthus dioicus	Michx. ex Moq.	synonym	49	NAD-ME	100, 53	Atriplicoid	69	C	United States of America	Florida, Georgia, Connecticut, Delaware, District of Columbia, Maine, Maryland, Masachusettes, New Hampshire, New Jersey, New York, North Carolina, Pennsylvania, Rhode I., South Carolina, Virginia	NA	NA	19, 49	NA	NA	NA	NA	NA	NA	TRUE	FALSE	FALSE	19	TRUE	NA	110
Amaranthaceae	Amaranthus	1	60	66	Amaranthus	Amaranthus cannabinus	Amaranthus edulis Michx. ex Moq.	Michx. ex Moq.	synonym	49	NAD-ME	100, 53	Atriplicoid	69	C	United States of America	Florida, Georgia, Connecticut, Delaware, District of Columbia, Maine, Maryland, Masachusettes, New Hampshire, New Jersey, New York, North Carolina, Pennsylvania, Rhode I., South Carolina, Virginia	NA	NA	19, 49	NA	NA	NA	NA	NA	NA	TRUE	FALSE	FALSE	19	TRUE	NA	110
Amaranthaceae	Amaranthus	1	60	66	Amaranthus	Amaranthus cannabinus	Amaranthus giganteus	L'Hér. ex Moq.	synonym	49	NAD-ME	100, 53	Atriplicoid	69	C	United States of America	Florida, Georgia, Connecticut, Delaware, District of Columbia, Maine, Maryland, Masachusettes, New Hampshire, New Jersey, New York, North Carolina, Pennsylvania, Rhode I., South Carolina, Virginia	NA	NA	19, 49	NA	NA	NA	NA	NA	NA	TRUE	FALSE	FALSE	19	TRUE	NA	110
Amaranthaceae	Amaranthus	1	60	66	Amaranthus	Amaranthus cannabinus	Amaranthus macrocaulos	Poir.	synonym	49	NAD-ME	100, 53	Atriplicoid	69	C	United States of America	Florida, Georgia, Connecticut, Delaware, District of Columbia, Maine, Maryland, Masachusettes, New Hampshire, New Jersey, New York, North Carolina, Pennsylvania, Rhode I., South Carolina, Virginia	NA	NA	19, 49	NA	NA	NA	NA	NA	NA	TRUE	FALSE	FALSE	19	TRUE	NA	110
Amaranthaceae	Amaranthus	1	60	66	Amaranthus	Amaranthus cardenasianus	Amaranthus cardenasianus	Hunz.	accepted	NA	NAD-ME	100	Atriplicoid	69	D	Argentina, Bolivia, Peru	Argentina Northwest, Salta	NA	NA	49	NA	NA	NA	NA	NA	NA	TRUE	FALSE	FALSE	19	NA	NA	NA
Amaranthaceae	Amaranthus	1	60	66	Amaranthus	Amaranthus caudatus	Amaranthus caudatus	L.	accepted	NA	NAD-ME	71	Atriplicoid	71	D	Argentina, Bolivia, Ecuador, Peru	Argentina Northwest	NA	NA	18, 19, 49	TRUE	FALSE	18	NA	NA	NA	TRUE	FALSE	FALSE	18, 19	NA	NA	NA
Amaranthaceae	Amaranthus	1	60	66	Amaranthus	Amaranthus caudatus	Amaranthus abyssinicus	L.H.Bailey	synonym	49	NAD-ME	71	Atriplicoid	71	D	Argentina, Bolivia, Ecuador, Peru	Argentina Northwest	NA	NA	18, 19, 49	TRUE	FALSE	18	NA	NA	NA	TRUE	FALSE	FALSE	18, 19	NA	NA	NA
Amaranthaceae	Amaranthus	1	60	66	Amaranthus	Amaranthus caudatus	Amaranthus cararu	Moq.	synonym	49	NAD-ME	71	Atriplicoid	71	D	Argentina, Bolivia, Ecuador, Peru	Argentina Northwest	NA	NA	18, 19, 49	TRUE	FALSE	18	NA	NA	NA	TRUE	FALSE	FALSE	18, 19	NA	NA	NA
Amaranthaceae	Amaranthus	1	60	66	Amaranthus	Amaranthus caudatus	Amaranthus caudatus subsp. saueri	V.Jehlík	synonym	49	NAD-ME	71	Atriplicoid	71	D	Argentina, Bolivia, Ecuador, Peru	Argentina Northwest	NA	NA	18, 19, 49	TRUE	FALSE	18	NA	NA	NA	TRUE	FALSE	FALSE	18, 19	NA	NA	NA
Amaranthaceae	Amaranthus	1	60	66	Amaranthus	Amaranthus caudatus	Amaranthus dussii	Sprenger	synonym	49	NAD-ME	71	Atriplicoid	71	D	Argentina, Bolivia, Ecuador, Peru	Argentina Northwest	NA	NA	18, 19, 49	TRUE	FALSE	18	NA	NA	NA	TRUE	FALSE	FALSE	18, 19	NA	NA	NA
Amaranthaceae	Amaranthus	1	60	66	Amaranthus	Amaranthus caudatus	Amaranthus edulis Speg.	Speg.	synonym	49	NAD-ME	71	Atriplicoid	71	D	Argentina, Bolivia, Ecuador, Peru	Argentina Northwest	NA	NA	18, 19, 49	TRUE	FALSE	18	NA	NA	NA	TRUE	FALSE	FALSE	18, 19	NA	NA	NA
Amaranthaceae	Amaranthus	1	60	66	Amaranthus	Amaranthus caudatus	Amaranthus edulis var. spadiceus	Hunz.	synonym	49	NAD-ME	71	Atriplicoid	71	D	Argentina, Bolivia, Ecuador, Peru	Argentina Northwest	NA	NA	18, 19, 49	TRUE	FALSE	18	NA	NA	NA	TRUE	FALSE	FALSE	18, 19	NA	NA	NA
Amaranthaceae	Amaranthus	1	60	66	Amaranthus	Amaranthus caudatus	Amaranthus edulis var. typicus	Hunz.	synonym	49	NAD-ME	71	Atriplicoid	71	D	Argentina, Bolivia, Ecuador, Peru	Argentina Northwest	NA	NA	18, 19, 49	TRUE	FALSE	18	NA	NA	NA	TRUE	FALSE	FALSE	18, 19	NA	NA	NA
Amaranthaceae	Amaranthus	1	60	66	Amaranthus	Amaranthus caudatus	Amaranthus hybridus subsp. caudatus	(L.) Iamonico & Galasso	synonym	49	NAD-ME	71	Atriplicoid	71	D	Argentina, Bolivia, Ecuador, Peru	Argentina Northwest	NA	NA	18, 19, 49	TRUE	FALSE	18	NA	NA	NA	TRUE	FALSE	FALSE	18, 19	NA	NA	NA
Amaranthaceae	Amaranthus	1	60	66	Amaranthus	Amaranthus caudatus	Amaranthus mantegazzianus	Pass.	synonym	49	NAD-ME	71	Atriplicoid	71	D	Argentina, Bolivia, Ecuador, Peru	Argentina Northwest	NA	NA	18, 19, 49	TRUE	FALSE	18	NA	NA	NA	TRUE	FALSE	FALSE	18, 19	NA	NA	NA
Amaranthaceae	Amaranthus	1	60	66	Amaranthus	Amaranthus caudatus	Amaranthus maximus	Mill.	synonym	49	NAD-ME	71	Atriplicoid	71	D	Argentina, Bolivia, Ecuador, Peru	Argentina Northwest	NA	NA	18, 19, 49	TRUE	FALSE	18	NA	NA	NA	TRUE	FALSE	FALSE	18, 19	NA	NA	NA
Amaranthaceae	Amaranthus	1	60	66	Amaranthus	Amaranthus caudatus	Amaranthus pendulinus	Moq.	synonym	49	NAD-ME	71	Atriplicoid	71	D	Argentina, Bolivia, Ecuador, Peru	Argentina Northwest	NA	NA	18, 19, 49	TRUE	FALSE	18	NA	NA	NA	TRUE	FALSE	FALSE	18, 19	NA	NA	NA
Amaranthaceae	Amaranthus	1	60	66	Amaranthus	Amaranthus caudatus	Amaranthus pendulus	Moq.	synonym	49	NAD-ME	71	Atriplicoid	71	D	Argentina, Bolivia, Ecuador, Peru	Argentina Northwest	NA	NA	18, 19, 49	TRUE	FALSE	18	NA	NA	NA	TRUE	FALSE	FALSE	18, 19	NA	NA	NA
Amaranthaceae	Amaranthus	1	60	66	Amaranthus	Amaranthus caudatus	Euxolus arvensis	Rojas Acosta	synonym	49	NAD-ME	71	Atriplicoid	71	D	Argentina, Bolivia, Ecuador, Peru	Argentina Northwest	NA	NA	18, 19, 49	TRUE	FALSE	18	NA	NA	NA	TRUE	FALSE	FALSE	18, 19	NA	NA	NA
Amaranthaceae	Amaranthus	1	60	66	Amaranthus	Amaranthus celosioides	Amaranthus celosioides	Kunth	accepted	NA	NAD-ME	100	Atriplicoid	69	D	Colombia, Peru	NA	NA	NA	49	FALSE	TRUE	127	NA	NA	NA	TRUE	FALSE	FALSE	19	NA	NA	NA
Amaranthaceae	Amaranthus	1	60	66	Amaranthus	Amaranthus celosioides	Amaranthus hybridus var. pergaminensis	Covas	synonym	49	NAD-ME	100	Atriplicoid	69	D	Colombia, Peru	NA	NA	NA	49	FALSE	TRUE	127	NA	NA	NA	TRUE	FALSE	FALSE	19	NA	NA	NA
Amaranthaceae	Amaranthus	1	60	66	Amaranthus	Amaranthus crassipes	Amaranthus crassipes	Schltdl.	accepted	NA	NAD-ME	100	Atriplicoid	69	C, D	United States of America, Aruba, Bahamas, Cayman Is., Colombia, Cuba, Dominican Republic, Haiti, Jamaica, Mexico Gulf, Mexico, Puerto Rico, Turks-Caicos Is., Venezuela	Alabama, Leeward Is., Louisiana, Arizona, Florida, Mexico Northeast, Mexico Northwest	NA	NA	19, 49	TRUE	FALSE	19	NA	NA	NA	TRUE	FALSE	FALSE	19	NA	NA	NA
Amaranthaceae	Amaranthus	1	60	66	Amaranthus	Amaranthus crassipes	Euxolus crassipes	(Schltdl.) Hieron.	synonym	49	NAD-ME	100	Atriplicoid	69	C, D	United States of America, Aruba, Bahamas, Cayman Is., Colombia, Cuba, Dominican Republic, Haiti, Jamaica, Mexico Gulf, Mexico, Puerto Rico, Turks-Caicos Is., Venezuela	Alabama, Leeward Is., Louisiana, Arizona, Florida, Mexico Northeast, Mexico Northwest	NA	NA	19, 49	TRUE	FALSE	19	NA	NA	NA	TRUE	FALSE	FALSE	19	NA	NA	NA
Amaranthaceae	Amaranthus	1	60	66	Amaranthus	Amaranthus crassipes	Scleropus amaranthoides	Schrad.	synonym	49	NAD-ME	100	Atriplicoid	69	C, D	United States of America, Aruba, Bahamas, Cayman Is., Colombia, Cuba, Dominican Republic, Haiti, Jamaica, Mexico Gulf, Mexico, Puerto Rico, Turks-Caicos Is., Venezuela	Alabama, Leeward Is., Louisiana, Arizona, Florida, Mexico Northeast, Mexico Northwest	NA	NA	19, 49	TRUE	FALSE	19	NA	NA	NA	TRUE	FALSE	FALSE	19	NA	NA	NA
Amaranthaceae	Amaranthus	1	60	66	Amaranthus	Amaranthus crassipes	Scleropus crassipes	(Schltdl.) Moq.	synonym	49	NAD-ME	100	Atriplicoid	69	C, D	United States of America, Aruba, Bahamas, Cayman Is., Colombia, Cuba, Dominican Republic, Haiti, Jamaica, Mexico Gulf, Mexico, Puerto Rico, Turks-Caicos Is., Venezuela	Alabama, Leeward Is., Louisiana, Arizona, Florida, Mexico Northeast, Mexico Northwest	NA	NA	19, 49	TRUE	FALSE	19	NA	NA	NA	TRUE	FALSE	FALSE	19	NA	NA	NA
Amaranthaceae	Amaranthus	1	60	66	Amaranthus	Amaranthus crispus	Amaranthus crispus	(Lesp. & Thévenau) A.Braun ex J.M.Coult. & S.Watson	accepted	NA	NAD-ME	71	Atriplicoid	71	D	Argentina, Chile Central, Uruguay	Argentina Northeast, Argentina Northwest, Argentina South	NA	NA	49	TRUE	FALSE	19	NA	NA	NA	TRUE	FALSE	FALSE	19	NA	NA	NA
Amaranthaceae	Amaranthus	1	60	66	Amaranthus	Amaranthus crispus	Albersia crispa	(Lesp. & Thévenau) Asch. ex Hausskn.	synonym	49	NAD-ME	71	Atriplicoid	71	D	Argentina, Chile Central, Uruguay	Argentina Northeast, Argentina Northwest, Argentina South	NA	NA	49	TRUE	FALSE	19	NA	NA	NA	TRUE	FALSE	FALSE	19	NA	NA	NA
Amaranthaceae	Amaranthus	1	60	66	Amaranthus	Amaranthus crispus	Amaranthus cristulatus	Speg.	synonym	49	NAD-ME	71	Atriplicoid	71	D	Argentina, Chile Central, Uruguay	Argentina Northeast, Argentina Northwest, Argentina South	NA	NA	49	TRUE	FALSE	19	NA	NA	NA	TRUE	FALSE	FALSE	19	NA	NA	NA
Amaranthaceae	Amaranthus	1	60	66	Amaranthus	Amaranthus crispus	Euxolus crispus	Lesp. & Thévenau	synonym	19, 49	NAD-ME	71	Atriplicoid	71	D	Argentina, Chile Central, Uruguay	Argentina Northeast, Argentina Northwest, Argentina South	NA	NA	49	TRUE	FALSE	19	NA	NA	NA	TRUE	FALSE	FALSE	19	NA	NA	NA
Amaranthaceae	Amaranthus	1	60	66	Amaranthus	Amaranthus cruentus	Amaranthus cruentus	L.	accepted	NA	NAD-ME	71	Atriplicoid	71	C	El Salvador, Guatemala, Honduras, Mexico, Mexico Gulf, Nicaragua, Panama	Mexico Central, Mexico Southeast, Mexico Southwest	NA	NA	19, 49	TRUE	FALSE	117	NA	NA	NA	TRUE	FALSE	FALSE	19	NA	NA	NA
Amaranthaceae	Amaranthus	1	60	66	Amaranthus	Amaranthus cruentus	Amaranthus carneus Moq.	Moq.	synonym	49	NAD-ME	71	Atriplicoid	71	C	El Salvador, Guatemala, Honduras, Mexico, Mexico Gulf, Nicaragua, Panama	Mexico Central, Mexico Southeast, Mexico Southwest	NA	NA	19, 49	TRUE	FALSE	117	NA	NA	NA	TRUE	FALSE	FALSE	19	NA	NA	NA
Amaranthaceae	Amaranthus	1	60	66	Amaranthus	Amaranthus cruentus	Amaranthus anacardana	Hook.f.	synonym	49	NAD-ME	71	Atriplicoid	71	C	El Salvador, Guatemala, Honduras, Mexico, Mexico Gulf, Nicaragua, Panama	Mexico Central, Mexico Southeast, Mexico Southwest	NA	NA	19, 49	TRUE	FALSE	117	NA	NA	NA	TRUE	FALSE	FALSE	19	NA	NA	NA
Amaranthaceae	Amaranthus	1	60	66	Amaranthus	Amaranthus cruentus	Amaranthus arardhanus	Sweet	synonym	49	NAD-ME	71	Atriplicoid	71	C	El Salvador, Guatemala, Honduras, Mexico, Mexico Gulf, Nicaragua, Panama	Mexico Central, Mexico Southeast, Mexico Southwest	NA	NA	19, 49	TRUE	FALSE	117	NA	NA	NA	TRUE	FALSE	FALSE	19	NA	NA	NA
Amaranthaceae	Amaranthus	1	60	66	Amaranthus	Amaranthus cruentus	Amaranthus aureus Besser	Besser	synonym	49	NAD-ME	71	Atriplicoid	71	C	El Salvador, Guatemala, Honduras, Mexico, Mexico Gulf, Nicaragua, Panama	Mexico Central, Mexico Southeast, Mexico Southwest	NA	NA	19, 49	TRUE	FALSE	117	NA	NA	NA	TRUE	FALSE	FALSE	19	NA	NA	NA
Amaranthaceae	Amaranthus	1	60	66	Amaranthus	Amaranthus cruentus	Amaranthus brasiliensis	Moq.	synonym	49	NAD-ME	71	Atriplicoid	71	C	El Salvador, Guatemala, Honduras, Mexico, Mexico Gulf, Nicaragua, Panama	Mexico Central, Mexico Southeast, Mexico Southwest	NA	NA	19, 49	TRUE	FALSE	117	NA	NA	NA	TRUE	FALSE	FALSE	19	NA	NA	NA
Amaranthaceae	Amaranthus	1	60	66	Amaranthus	Amaranthus cruentus	Amaranthus cruentus var. albus	S.Das	synonym	49	NAD-ME	71	Atriplicoid	71	C	El Salvador, Guatemala, Honduras, Mexico, Mexico Gulf, Nicaragua, Panama	Mexico Central, Mexico Southeast, Mexico Southwest	NA	NA	19, 49	TRUE	FALSE	117	NA	NA	NA	TRUE	FALSE	FALSE	19	NA	NA	NA
Amaranthaceae	Amaranthus	1	60	66	Amaranthus	Amaranthus cruentus	Amaranthus farinaceus	Roxb. ex Moq.	synonym	49	NAD-ME	71	Atriplicoid	71	C	El Salvador, Guatemala, Honduras, Mexico, Mexico Gulf, Nicaragua, Panama	Mexico Central, Mexico Southeast, Mexico Southwest	NA	NA	19, 49	TRUE	FALSE	117	NA	NA	NA	TRUE	FALSE	FALSE	19	NA	NA	NA
Amaranthaceae	Amaranthus	1	60	66	Amaranthus	Amaranthus cruentus	Amaranthus flavus	L.	synonym	49	NAD-ME	71	Atriplicoid	71	C	El Salvador, Guatemala, Honduras, Mexico, Mexico Gulf, Nicaragua, Panama	Mexico Central, Mexico Southeast, Mexico Southwest	NA	NA	19, 49	TRUE	FALSE	117	NA	NA	NA	TRUE	FALSE	FALSE	19	NA	NA	NA
Amaranthaceae	Amaranthus	1	60	66	Amaranthus	Amaranthus cruentus	Amaranthus guadelupensis	Moq.	synonym	49	NAD-ME	71	Atriplicoid	71	C	El Salvador, Guatemala, Honduras, Mexico, Mexico Gulf, Nicaragua, Panama	Mexico Central, Mexico Southeast, Mexico Southwest	NA	NA	19, 49	TRUE	FALSE	117	NA	NA	NA	TRUE	FALSE	FALSE	19	NA	NA	NA
Amaranthaceae	Amaranthus	1	60	66	Amaranthus	Amaranthus cruentus	Amaranthus hybridus subsp. cruentus	(L.) Thell.	synonym	19, 49	NAD-ME	71	Atriplicoid	71	C	El Salvador, Guatemala, Honduras, Mexico, Mexico Gulf, Nicaragua, Panama	Mexico Central, Mexico Southeast, Mexico Southwest	NA	NA	19, 49	TRUE	FALSE	117	NA	NA	NA	TRUE	FALSE	FALSE	19	NA	NA	NA
Amaranthaceae	Amaranthus	1	60	66	Amaranthus	Amaranthus cruentus	Amaranthus hybridus subsp. patulus	(Bertol.) Carretero	synonym	49	NAD-ME	71	Atriplicoid	71	C	El Salvador, Guatemala, Honduras, Mexico, Mexico Gulf, Nicaragua, Panama	Mexico Central, Mexico Southeast, Mexico Southwest	NA	NA	19, 49	TRUE	FALSE	117	NA	NA	NA	TRUE	FALSE	FALSE	19	NA	NA	NA
Amaranthaceae	Amaranthus	1	60	66	Amaranthus	Amaranthus cruentus	Amaranthus hybridus var. paniculatus	(L.) Uline & W.L.Bray	synonym	49	NAD-ME	71	Atriplicoid	71	C	El Salvador, Guatemala, Honduras, Mexico, Mexico Gulf, Nicaragua, Panama	Mexico Central, Mexico Southeast, Mexico Southwest	NA	NA	19, 49	TRUE	FALSE	117	NA	NA	NA	TRUE	FALSE	FALSE	19	NA	NA	NA
Amaranthaceae	Amaranthus	1	60	66	Amaranthus	Amaranthus cruentus	Amaranthus hybridus var. patulus	(Bertol.) Thell.	synonym	49	NAD-ME	71	Atriplicoid	71	C	El Salvador, Guatemala, Honduras, Mexico, Mexico Gulf, Nicaragua, Panama	Mexico Central, Mexico Southeast, Mexico Southwest	NA	NA	19, 49	TRUE	FALSE	117	NA	NA	NA	TRUE	FALSE	FALSE	19	NA	NA	NA
Amaranthaceae	Amaranthus	1	60	66	Amaranthus	Amaranthus cruentus	Amaranthus hybridus var. sanguineus	(L.) Farw.	synonym	49	NAD-ME	71	Atriplicoid	71	C	El Salvador, Guatemala, Honduras, Mexico, Mexico Gulf, Nicaragua, Panama	Mexico Central, Mexico Southeast, Mexico Southwest	NA	NA	19, 49	TRUE	FALSE	117	NA	NA	NA	TRUE	FALSE	FALSE	19	NA	NA	NA
Amaranthaceae	Amaranthus	1	60	66	Amaranthus	Amaranthus cruentus	Amaranthus incarnatus	Moq.	synonym	49	NAD-ME	71	Atriplicoid	71	C	El Salvador, Guatemala, Honduras, Mexico, Mexico Gulf, Nicaragua, Panama	Mexico Central, Mexico Southeast, Mexico Southwest	NA	NA	19, 49	TRUE	FALSE	117	NA	NA	NA	TRUE	FALSE	FALSE	19	NA	NA	NA
Amaranthaceae	Amaranthus	1	60	66	Amaranthus	Amaranthus cruentus	Amaranthus montevidensis	Moq.	synonym	49	NAD-ME	71	Atriplicoid	71	C	El Salvador, Guatemala, Honduras, Mexico, Mexico Gulf, Nicaragua, Panama	Mexico Central, Mexico Southeast, Mexico Southwest	NA	NA	19, 49	TRUE	FALSE	117	NA	NA	NA	TRUE	FALSE	FALSE	19	NA	NA	NA
Amaranthaceae	Amaranthus	1	60	66	Amaranthus	Amaranthus cruentus	Amaranthus paniculatus	L.	synonym	49	NAD-ME	71	Atriplicoid	71	C	El Salvador, Guatemala, Honduras, Mexico, Mexico Gulf, Nicaragua, Panama	Mexico Central, Mexico Southeast, Mexico Southwest	NA	NA	19, 49	TRUE	FALSE	117	NA	NA	NA	TRUE	FALSE	FALSE	19	NA	NA	NA
Amaranthaceae	Amaranthus	1	60	66	Amaranthus	Amaranthus cruentus	Amaranthus paniculatus var. cruentus	(L.) Moq.	synonym	49	NAD-ME	71	Atriplicoid	71	C	El Salvador, Guatemala, Honduras, Mexico, Mexico Gulf, Nicaragua, Panama	Mexico Central, Mexico Southeast, Mexico Southwest	NA	NA	19, 49	TRUE	FALSE	117	NA	NA	NA	TRUE	FALSE	FALSE	19	NA	NA	NA
Amaranthaceae	Amaranthus	1	60	66	Amaranthus	Amaranthus cruentus	Amaranthus paniculatus var. sanguineus (L.) Moq.	(L.) Moq.	synonym	49	NAD-ME	71	Atriplicoid	71	C	El Salvador, Guatemala, Honduras, Mexico, Mexico Gulf, Nicaragua, Panama	Mexico Central, Mexico Southeast, Mexico Southwest	NA	NA	19, 49	TRUE	FALSE	117	NA	NA	NA	TRUE	FALSE	FALSE	19	NA	NA	NA
Amaranthaceae	Amaranthus	1	60	66	Amaranthus	Amaranthus cruentus	Amaranthus paniculatus var. speciosus	L.H.Bailey	synonym	49	NAD-ME	71	Atriplicoid	71	C	El Salvador, Guatemala, Honduras, Mexico, Mexico Gulf, Nicaragua, Panama	Mexico Central, Mexico Southeast, Mexico Southwest	NA	NA	19, 49	TRUE	FALSE	117	NA	NA	NA	TRUE	FALSE	FALSE	19	NA	NA	NA
Amaranthaceae	Amaranthus	1	60	66	Amaranthus	Amaranthus cruentus	Amaranthus purgans	Moq.	synonym	49	NAD-ME	71	Atriplicoid	71	C	El Salvador, Guatemala, Honduras, Mexico, Mexico Gulf, Nicaragua, Panama	Mexico Central, Mexico Southeast, Mexico Southwest	NA	NA	19, 49	TRUE	FALSE	117	NA	NA	NA	TRUE	FALSE	FALSE	19	NA	NA	NA
Amaranthaceae	Amaranthus	1	60	66	Amaranthus	Amaranthus cruentus	Amaranthus rubescens	Moq.	synonym	49	NAD-ME	71	Atriplicoid	71	C	El Salvador, Guatemala, Honduras, Mexico, Mexico Gulf, Nicaragua, Panama	Mexico Central, Mexico Southeast, Mexico Southwest	NA	NA	19, 49	TRUE	FALSE	117	NA	NA	NA	TRUE	FALSE	FALSE	19	NA	NA	NA
Amaranthaceae	Amaranthus	1	60	66	Amaranthus	Amaranthus cruentus	Amaranthus sanguineus	L.	synonym	49	NAD-ME	71	Atriplicoid	71	C	El Salvador, Guatemala, Honduras, Mexico, Mexico Gulf, Nicaragua, Panama	Mexico Central, Mexico Southeast, Mexico Southwest	NA	NA	19, 49	TRUE	FALSE	117	NA	NA	NA	TRUE	FALSE	FALSE	19	NA	NA	NA
Amaranthaceae	Amaranthus	1	60	66	Amaranthus	Amaranthus cruentus	Amaranthus sanguinolentus	Schrad. ex Moq.	synonym	49	NAD-ME	71	Atriplicoid	71	C	El Salvador, Guatemala, Honduras, Mexico, Mexico Gulf, Nicaragua, Panama	Mexico Central, Mexico Southeast, Mexico Southwest	NA	NA	19, 49	TRUE	FALSE	117	NA	NA	NA	TRUE	FALSE	FALSE	19	NA	NA	NA
Amaranthaceae	Amaranthus	1	60	66	Amaranthus	Amaranthus cruentus	Amaranthus speciosus	Sims	synonym	49	NAD-ME	71	Atriplicoid	71	C	El Salvador, Guatemala, Honduras, Mexico, Mexico Gulf, Nicaragua, Panama	Mexico Central, Mexico Southeast, Mexico Southwest	NA	NA	19, 49	TRUE	FALSE	117	NA	NA	NA	TRUE	FALSE	FALSE	19	NA	NA	NA
Amaranthaceae	Amaranthus	1	60	66	Amaranthus	Amaranthus cruentus	Amaranthus tristis var. leptostachys	Moq.	synonym	49	NAD-ME	71	Atriplicoid	71	C	El Salvador, Guatemala, Honduras, Mexico, Mexico Gulf, Nicaragua, Panama	Mexico Central, Mexico Southeast, Mexico Southwest	NA	NA	19, 49	TRUE	FALSE	117	NA	NA	NA	TRUE	FALSE	FALSE	19	NA	NA	NA
Amaranthaceae	Amaranthus	1	60	66	Amaranthus	Amaranthus cruentus	Amaranthus violaceus	Moq.	synonym	49	NAD-ME	71	Atriplicoid	71	C	El Salvador, Guatemala, Honduras, Mexico, Mexico Gulf, Nicaragua, Panama	Mexico Central, Mexico Southeast, Mexico Southwest	NA	NA	19, 49	TRUE	FALSE	117	NA	NA	NA	TRUE	FALSE	FALSE	19	NA	NA	NA
Amaranthaceae	Amaranthus	1	60	66	Amaranthus	Amaranthus cruentus	Amaranthus spicatus Wirzén	Wirzén	synonym	49	NAD-ME	71	Atriplicoid	71	C	El Salvador, Guatemala, Honduras, Mexico, Mexico Gulf, Nicaragua, Panama	Mexico Central, Mexico Southeast, Mexico Southwest	NA	NA	19, 49	TRUE	FALSE	117	NA	NA	NA	TRUE	FALSE	FALSE	19	NA	NA	NA
Amaranthaceae	Amaranthus	1	60	66	Amaranthus	Amaranthus cruentus	Amaranthus strictus Willd.	Willd.	synonym	49	NAD-ME	71	Atriplicoid	71	C	El Salvador, Guatemala, Honduras, Mexico, Mexico Gulf, Nicaragua, Panama	Mexico Central, Mexico Southeast, Mexico Southwest	NA	NA	19, 49	TRUE	FALSE	117	NA	NA	NA	TRUE	FALSE	FALSE	19	NA	NA	NA
Amaranthaceae	Amaranthus	1	60	66	Amaranthus	Amaranthus deflexus	Amaranthus deflexus	L.	accepted	NA	NAD-ME	71	Atriplicoid	71	C	Argentina, Bolivia, Chile, Peru, Uruguay	Argentina Northeast, Argentina Northwest, Argentina South, Chile Central, Chile North, Chile South	NA	NA	18, 19, 49	FALSE	TRUE	18, 49	NA	NA	NA	TRUE	FALSE	FALSE	18, 19	NA	NA	NA
Amaranthaceae	Amaranthus	1	60	66	Amaranthus	Amaranthus deflexus	Albersia deflexa	(L.) Fourr.	synonym	49	NAD-ME	71	Atriplicoid	71	C	Argentina, Bolivia, Chile, Peru, Uruguay	Argentina Northeast, Argentina Northwest, Argentina South, Chile Central, Chile North, Chile South	NA	NA	18, 19, 49	FALSE	TRUE	18, 49	NA	NA	NA	TRUE	FALSE	FALSE	18, 19	NA	NA	NA
Amaranthaceae	Amaranthus	1	60	66	Amaranthus	Amaranthus deflexus	Albersia prostrata	(Balb.) Kunth	synonym	49	NAD-ME	71	Atriplicoid	71	C	Argentina, Bolivia, Chile, Peru, Uruguay	Argentina Northeast, Argentina Northwest, Argentina South, Chile Central, Chile North, Chile South	NA	NA	18, 19, 49	FALSE	TRUE	18, 49	NA	NA	NA	TRUE	FALSE	FALSE	18, 19	NA	NA	NA
Amaranthaceae	Amaranthus	1	60	66	Amaranthus	Amaranthus deflexus	Amarantellus argentinus	Speg.	synonym	49	NAD-ME	71	Atriplicoid	71	C	Argentina, Bolivia, Chile, Peru, Uruguay	Argentina Northeast, Argentina Northwest, Argentina South, Chile Central, Chile North, Chile South	NA	NA	18, 19, 49	FALSE	TRUE	18, 49	NA	NA	NA	TRUE	FALSE	FALSE	18, 19	NA	NA	NA
Amaranthaceae	Amaranthus	1	60	66	Amaranthus	Amaranthus deflexus	Amaranthus deflexus var. rufescens	(Godr.) Thell.	synonym	49	NAD-ME	71	Atriplicoid	71	C	Argentina, Bolivia, Chile, Peru, Uruguay	Argentina Northeast, Argentina Northwest, Argentina South, Chile Central, Chile North, Chile South	NA	NA	18, 19, 49	FALSE	TRUE	18, 49	NA	NA	NA	TRUE	FALSE	FALSE	18, 19	NA	NA	NA
Amaranthaceae	Amaranthus	1	60	66	Amaranthus	Amaranthus deflexus	Amaranthus minor (Moq) Sennen	(Moq.) Sennen	synonym	49	NAD-ME	71	Atriplicoid	71	C	Argentina, Bolivia, Chile, Peru, Uruguay	Argentina Northeast, Argentina Northwest, Argentina South, Chile Central, Chile North, Chile South	NA	NA	18, 19, 49	FALSE	TRUE	18, 49	NA	NA	NA	TRUE	FALSE	FALSE	18, 19	NA	NA	NA
Amaranthaceae	Amaranthus	1	60	66	Amaranthus	Amaranthus deflexus	Euxolus deflexus	(L.) Raf.	synonym	49	NAD-ME	71	Atriplicoid	71	C	Argentina, Bolivia, Chile, Peru, Uruguay	Argentina Northeast, Argentina Northwest, Argentina South, Chile Central, Chile North, Chile South	NA	NA	18, 19, 49	FALSE	TRUE	18, 49	NA	NA	NA	TRUE	FALSE	FALSE	18, 19	NA	NA	NA
Amaranthaceae	Amaranthus	1	60	66	Amaranthus	Amaranthus deflexus	Euxolus deflexus var. ascendens	Moq.	synonym	49	NAD-ME	71	Atriplicoid	71	C	Argentina, Bolivia, Chile, Peru, Uruguay	Argentina Northeast, Argentina Northwest, Argentina South, Chile Central, Chile North, Chile South	NA	NA	18, 19, 49	FALSE	TRUE	18, 49	NA	NA	NA	TRUE	FALSE	FALSE	18, 19	NA	NA	NA
Amaranthaceae	Amaranthus	1	60	66	Amaranthus	Amaranthus deflexus	Euxolus deflexus var. rufescens	Godr.	synonym	49	NAD-ME	71	Atriplicoid	71	C	Argentina, Bolivia, Chile, Peru, Uruguay	Argentina Northeast, Argentina Northwest, Argentina South, Chile Central, Chile North, Chile South	NA	NA	18, 19, 49	FALSE	TRUE	18, 49	NA	NA	NA	TRUE	FALSE	FALSE	18, 19	NA	NA	NA
Amaranthaceae	Amaranthus	1	60	66	Amaranthus	Amaranthus deflexus	Galliaria prostrata	(Balb.) Bubani	synonym	49	NAD-ME	71	Atriplicoid	71	C	Argentina, Bolivia, Chile, Peru, Uruguay	Argentina Northeast, Argentina Northwest, Argentina South, Chile Central, Chile North, Chile South	NA	NA	18, 19, 49	FALSE	TRUE	18, 49	NA	NA	NA	TRUE	FALSE	FALSE	18, 19	NA	NA	NA
Amaranthaceae	Amaranthus	1	60	66	Amaranthus	Amaranthus deflexus	Glomeraria deflexa	(L.) Cav.	synonym	49	NAD-ME	71	Atriplicoid	71	C	Argentina, Bolivia, Chile, Peru, Uruguay	Argentina Northeast, Argentina Northwest, Argentina South, Chile Central, Chile North, Chile South	NA	NA	18, 19, 49	FALSE	TRUE	18, 49	NA	NA	NA	TRUE	FALSE	FALSE	18, 19	NA	NA	NA
Amaranthaceae	Amaranthus	1	60	66	Amaranthus	Amaranthus deflexus	Amaranthus prostratus Balb.	Balb.	synonym	49	NAD-ME	71	Atriplicoid	71	C	Argentina, Bolivia, Chile, Peru, Uruguay	Argentina Northeast, Argentina Northwest, Argentina South, Chile Central, Chile North, Chile South	NA	NA	18, 19, 49	FALSE	TRUE	18, 49	NA	NA	NA	TRUE	FALSE	FALSE	18, 19	NA	NA	NA
Amaranthaceae	Amaranthus	1	60	66	Amaranthus	Amaranthus fimbriatus	Amaranthus fimbriatus	(Torr.) Benth.	accepted	NA	NAD-ME	100	Atriplicoid	69	C	United States of America, Mexico	Arizona, California, Texas, Utah, Mexico Northeast, Mexico Northwest, Mexico Southwest	NA	NA	19, 49	TRUE	FALSE	117	NA	NA	NA	TRUE	FALSE	FALSE	19	NA	NA	NA
Amaranthaceae	Amaranthus	1	60	66	Amaranthus	Amaranthus fimbriatus	Amaranthus fimbriatus var. denticulatus	(Torr.) Uline & W.L.Bray	synonym	19, 49	NAD-ME	100	Atriplicoid	69	C	United States of America, Mexico	Arizona, California, Texas, Utah, Mexico Northeast, Mexico Northwest, Mexico Southwest	NA	NA	19, 49	TRUE	FALSE	117	NA	NA	NA	TRUE	FALSE	FALSE	19	NA	NA	NA
Amaranthaceae	Amaranthus	1	60	66	Amaranthus	Amaranthus fimbriatus	Amaranthus venulosus	S.Watson	synonym	49	NAD-ME	100	Atriplicoid	69	C	United States of America, Mexico	Arizona, California, Texas, Utah, Mexico Northeast, Mexico Northwest, Mexico Southwest	NA	NA	19, 49	TRUE	FALSE	117	NA	NA	NA	TRUE	FALSE	FALSE	19	NA	NA	NA
Amaranthaceae	Amaranthus	1	60	66	Amaranthus	Amaranthus fimbriatus	Amblogyna fimbriata	(Torr.) A.Gray	synonym	49	NAD-ME	100	Atriplicoid	69	C	United States of America, Mexico	Arizona, California, Texas, Utah, Mexico Northeast, Mexico Northwest, Mexico Southwest	NA	NA	19, 49	TRUE	FALSE	117	NA	NA	NA	TRUE	FALSE	FALSE	19	NA	NA	NA
Amaranthaceae	Amaranthus	1	60	66	Amaranthus	Amaranthus fimbriatus	Sarratia berlandieri var. denticulata	Torr.	synonym	49	NAD-ME	100	Atriplicoid	69	C	United States of America, Mexico	Arizona, California, Texas, Utah, Mexico Northeast, Mexico Northwest, Mexico Southwest	NA	NA	19, 49	TRUE	FALSE	117	NA	NA	NA	TRUE	FALSE	FALSE	19	NA	NA	NA
Amaranthaceae	Amaranthus	1	60	66	Amaranthus	Amaranthus fimbriatus	Sarratia berlandieri var. fimbriata	Torr.	synonym	19, 49	NAD-ME	100	Atriplicoid	69	C	United States of America, Mexico	Arizona, California, Texas, Utah, Mexico Northeast, Mexico Northwest, Mexico Southwest	NA	NA	19, 49	TRUE	FALSE	117	NA	NA	NA	TRUE	FALSE	FALSE	19	NA	NA	NA
Amaranthaceae	Amaranthus	1	60	66	Amaranthus	Amaranthus floridanus	Amaranthus floridanus	(S.Watson) J.D.Sauer	accepted	NA	NAD-ME	100	Atriplicoid	69	C	United States of America	Florida	NA	NA	49	NA	NA	NA	NA	NA	NA	TRUE	FALSE	FALSE	19	NA	NA	NA
Amaranthaceae	Amaranthus	1	60	66	Amaranthus	Amaranthus floridanus	Acnida floridana	S.Watson	synonym	19, 49	NAD-ME	100	Atriplicoid	69	C	United States of America	Florida	NA	NA	49	NA	NA	NA	NA	NA	NA	TRUE	FALSE	FALSE	19	NA	NA	NA
Amaranthaceae	Amaranthus	1	60	66	Amaranthus	Amaranthus graecizans	Amaranthus graecizans	L.	accepted	NA	NAD-ME	71	Atriplicoid	71	A, E, F	Bahrain, Kuwait, Qatar, Afghanistan, Albania, Algeria, Angola, Benin, Bulgaria, Burkina, Cameroon, Cape Verde, Central African Repu, Chad, Cyprus, Greece, Egypt, Eritrea, Ethiopia, France, Ghana, Greece, Gulf of Guinea Is., Iran, Iraq, Italy, Kenya, Libya, Mali, Mauritania, Morocco, Niger, Nigeria, Oman, Pakistan, Palestine, Portugal, Rwanda, Saudi Arabia, Senegal, Somalia, Spain, Sudan, Tanzania…	Azores, Baleares, Canary Is., Gulf States, Kreta	NA	NA	49	TRUE	FALSE	18, 19	NA	NA	NA	TRUE	FALSE	FALSE	18, 19	NA	NA	NA
Amaranthaceae	Amaranthus	1	60	66	Amaranthus	Amaranthus graecizans	Amaranthus angustifolius	M.Bieb. ex Willd.	synonym	49	NAD-ME	71	Atriplicoid	71	A, E, F	Bahrain, Kuwait, Qatar, Afghanistan, Albania, Algeria, Angola, Benin, Bulgaria, Burkina, Cameroon, Cape Verde, Central African Repu, Chad, Cyprus, Greece, Egypt, Eritrea, Ethiopia, France, Ghana, Greece, Gulf of Guinea Is., Iran, Iraq, Italy, Kenya, Libya, Mali, Mauritania, Morocco, Niger, Nigeria, Oman, Pakistan, Palestine, Portugal, Rwanda, Saudi Arabia, Senegal, Somalia, Spain, Sudan, Tanzania…	Azores, Baleares, Canary Is., Gulf States, Kreta	NA	NA	49	TRUE	FALSE	18, 19	NA	NA	NA	TRUE	FALSE	FALSE	18, 19	NA	NA	NA
Amaranthaceae	Amaranthus	1	60	66	Amaranthus	Amaranthus graecizans	Amaranthus blitum var. graecizans	(L.) Moq.	synonym	49	NAD-ME	71	Atriplicoid	71	A, E, F	Bahrain, Kuwait, Qatar, Afghanistan, Albania, Algeria, Angola, Benin, Bulgaria, Burkina, Cameroon, Cape Verde, Central African Repu, Chad, Cyprus, Greece, Egypt, Eritrea, Ethiopia, France, Ghana, Greece, Gulf of Guinea Is., Iran, Iraq, Italy, Kenya, Libya, Mali, Mauritania, Morocco, Niger, Nigeria, Oman, Pakistan, Palestine, Portugal, Rwanda, Saudi Arabia, Senegal, Somalia, Spain, Sudan, Tanzania…	Azores, Baleares, Canary Is., Gulf States, Kreta	NA	NA	49	TRUE	FALSE	18, 19	NA	NA	NA	TRUE	FALSE	FALSE	18, 19	NA	NA	NA
Amaranthaceae	Amaranthus	1	60	66	Amaranthus	Amaranthus graecizans	Amaranthus graecizans var. Normalis	Kuntze	synonym	49	NAD-ME	71	Atriplicoid	71	A, E, F	Bahrain, Kuwait, Qatar, Afghanistan, Albania, Algeria, Angola, Benin, Bulgaria, Burkina, Cameroon, Cape Verde, Central African Repu, Chad, Cyprus, Greece, Egypt, Eritrea, Ethiopia, France, Ghana, Greece, Gulf of Guinea Is., Iran, Iraq, Italy, Kenya, Libya, Mali, Mauritania, Morocco, Niger, Nigeria, Oman, Pakistan, Palestine, Portugal, Rwanda, Saudi Arabia, Senegal, Somalia, Spain, Sudan, Tanzania…	Azores, Baleares, Canary Is., Gulf States, Kreta	NA	NA	49	TRUE	FALSE	18, 19	NA	NA	NA	TRUE	FALSE	FALSE	18, 19	NA	NA	NA
Amaranthaceae	Amaranthus	1	60	66	Amaranthus	Amaranthus graecizans	Amaranthus graecizans var. pachytepalus	Aellen	synonym	49	NAD-ME	71	Atriplicoid	71	A, E, F	Bahrain, Kuwait, Qatar, Afghanistan, Albania, Algeria, Angola, Benin, Bulgaria, Burkina, Cameroon, Cape Verde, Central African Repu, Chad, Cyprus, Greece, Egypt, Eritrea, Ethiopia, France, Ghana, Greece, Gulf of Guinea Is., Iran, Iraq, Italy, Kenya, Libya, Mali, Mauritania, Morocco, Niger, Nigeria, Oman, Pakistan, Palestine, Portugal, Rwanda, Saudi Arabia, Senegal, Somalia, Spain, Sudan, Tanzania…	Azores, Baleares, Canary Is., Gulf States, Kreta	NA	NA	49	TRUE	FALSE	18, 19	NA	NA	NA	TRUE	FALSE	FALSE	18, 19	NA	NA	NA
Amaranthaceae	Amaranthus	1	60	66	Amaranthus	Amaranthus graecizans	Amaranthus hierichuntinus	Vis.	synonym	49	NAD-ME	71	Atriplicoid	71	A, E, F	Bahrain, Kuwait, Qatar, Afghanistan, Albania, Algeria, Angola, Benin, Bulgaria, Burkina, Cameroon, Cape Verde, Central African Repu, Chad, Cyprus, Greece, Egypt, Eritrea, Ethiopia, France, Ghana, Greece, Gulf of Guinea Is., Iran, Iraq, Italy, Kenya, Libya, Mali, Mauritania, Morocco, Niger, Nigeria, Oman, Pakistan, Palestine, Portugal, Rwanda, Saudi Arabia, Senegal, Somalia, Spain, Sudan, Tanzania…	Azores, Baleares, Canary Is., Gulf States, Kreta	NA	NA	49	TRUE	FALSE	18, 19	NA	NA	NA	TRUE	FALSE	FALSE	18, 19	NA	NA	NA
Amaranthaceae	Amaranthus	1	60	66	Amaranthus	Amaranthus graecizans	Amaranthus paolii	Chiov.	synonym	49	NAD-ME	71	Atriplicoid	71	A, E, F	Bahrain, Kuwait, Qatar, Afghanistan, Albania, Algeria, Angola, Benin, Bulgaria, Burkina, Cameroon, Cape Verde, Central African Repu, Chad, Cyprus, Greece, Egypt, Eritrea, Ethiopia, France, Ghana, Greece, Gulf of Guinea Is., Iran, Iraq, Italy, Kenya, Libya, Mali, Mauritania, Morocco, Niger, Nigeria, Oman, Pakistan, Palestine, Portugal, Rwanda, Saudi Arabia, Senegal, Somalia, Spain, Sudan, Tanzania…	Azores, Baleares, Canary Is., Gulf States, Kreta	NA	NA	49	TRUE	FALSE	18, 19	NA	NA	NA	TRUE	FALSE	FALSE	18, 19	NA	NA	NA
Amaranthaceae	Amaranthus	1	60	66	Amaranthus	Amaranthus graecizans	Amaranthus roxburghianus var. aschersonianus	(Thell.) N.C.Nair	synonym	49	NAD-ME	71	Atriplicoid	71	A, E, F	Bahrain, Kuwait, Qatar, Afghanistan, Albania, Algeria, Angola, Benin, Bulgaria, Burkina, Cameroon, Cape Verde, Central African Repu, Chad, Cyprus, Greece, Egypt, Eritrea, Ethiopia, France, Ghana, Greece, Gulf of Guinea Is., Iran, Iraq, Italy, Kenya, Libya, Mali, Mauritania, Morocco, Niger, Nigeria, Oman, Pakistan, Palestine, Portugal, Rwanda, Saudi Arabia, Senegal, Somalia, Spain, Sudan, Tanzania…	Azores, Baleares, Canary Is., Gulf States, Kreta	NA	NA	49	TRUE	FALSE	18, 19	NA	NA	NA	TRUE	FALSE	FALSE	18, 19	NA	NA	NA
Amaranthaceae	Amaranthus	1	60	66	Amaranthus	Amaranthus graecizans	Blitum graecizans	(L.) Moench	synonym	49	NAD-ME	71	Atriplicoid	71	A, E, F	Bahrain, Kuwait, Qatar, Afghanistan, Albania, Algeria, Angola, Benin, Bulgaria, Burkina, Cameroon, Cape Verde, Central African Repu, Chad, Cyprus, Greece, Egypt, Eritrea, Ethiopia, France, Ghana, Greece, Gulf of Guinea Is., Iran, Iraq, Italy, Kenya, Libya, Mali, Mauritania, Morocco, Niger, Nigeria, Oman, Pakistan, Palestine, Portugal, Rwanda, Saudi Arabia, Senegal, Somalia, Spain, Sudan, Tanzania…	Azores, Baleares, Canary Is., Gulf States, Kreta	NA	NA	49	TRUE	FALSE	18, 19	NA	NA	NA	TRUE	FALSE	FALSE	18, 19	NA	NA	NA
Amaranthaceae	Amaranthus	1	60	66	Amaranthus	Amaranthus graecizans	Galliaria graecizans	(L.) Nieuwl.	synonym	49	NAD-ME	71	Atriplicoid	71	A, E, F	Bahrain, Kuwait, Qatar, Afghanistan, Albania, Algeria, Angola, Benin, Bulgaria, Burkina, Cameroon, Cape Verde, Central African Repu, Chad, Cyprus, Greece, Egypt, Eritrea, Ethiopia, France, Ghana, Greece, Gulf of Guinea Is., Iran, Iraq, Italy, Kenya, Libya, Mali, Mauritania, Morocco, Niger, Nigeria, Oman, Pakistan, Palestine, Portugal, Rwanda, Saudi Arabia, Senegal, Somalia, Spain, Sudan, Tanzania…	Azores, Baleares, Canary Is., Gulf States, Kreta	NA	NA	49	TRUE	FALSE	18, 19	NA	NA	NA	TRUE	FALSE	FALSE	18, 19	NA	NA	NA
Amaranthaceae	Amaranthus	1	60	66	Amaranthus	Amaranthus graecizans	Glomeraria graecizans	(L.) Cav.	synonym	49	NAD-ME	71	Atriplicoid	71	A, E, F	Bahrain, Kuwait, Qatar, Afghanistan, Albania, Algeria, Angola, Benin, Bulgaria, Burkina, Cameroon, Cape Verde, Central African Repu, Chad, Cyprus, Greece, Egypt, Eritrea, Ethiopia, France, Ghana, Greece, Gulf of Guinea Is., Iran, Iraq, Italy, Kenya, Libya, Mali, Mauritania, Morocco, Niger, Nigeria, Oman, Pakistan, Palestine, Portugal, Rwanda, Saudi Arabia, Senegal, Somalia, Spain, Sudan, Tanzania…	Azores, Baleares, Canary Is., Gulf States, Kreta	NA	NA	49	TRUE	FALSE	18, 19	NA	NA	NA	TRUE	FALSE	FALSE	18, 19	NA	NA	NA
Amaranthaceae	Amaranthus	1	60	66	Amaranthus	Amaranthus graecizans subsp. silvestris	Amaranthus graecizans subsp. silvestris	(Vill.) Brenan	accepted	NA	NAD-ME	100	Atriplicoid	69	A, E, F	Afghanistan, Algeria, Cameroon, Cyprus, Egypt, Eritrea, Ethiopia, France, India, Iran, Italy, Kenya, Lebanon, Syrian Arab Republic, Libya, Portugal, Malawi, Mauritania, Morocco, Mozambique, Oman, Pakistan, Palestine, Rwanda, Saudi Arabia, Somalia, Spain, Sudan, Tanzania, Tunisia, Turkmenistan, Uganda, Uzbekistan, Zambia, Congo, Zimbabwe	Canary Is,	NA	NA	49	NA	NA	NA	NA	NA	NA	TRUE	FALSE	FALSE	19	NA	NA	NA
Amaranthaceae	Amaranthus	1	60	66	Amaranthus	Amaranthus graecizans subsp. silvestris	Amaranthus angustifolius var. silvestris	(Villiers) Thell.	synonym	49	NAD-ME	100	Atriplicoid	69	A, E, F	Afghanistan, Algeria, Cameroon, Cyprus, Egypt, Eritrea, Ethiopia, France, India, Iran, Italy, Kenya, Lebanon, Syrian Arab Republic, Libya, Portugal, Malawi, Mauritania, Morocco, Mozambique, Oman, Pakistan, Palestine, Rwanda, Saudi Arabia, Somalia, Spain, Sudan, Tanzania, Tunisia, Turkmenistan, Uganda, Uzbekistan, Zambia, Congo, Zimbabwe	Canary Is,	NA	NA	49	NA	NA	NA	NA	NA	NA	TRUE	FALSE	FALSE	19	NA	NA	NA
Amaranthaceae	Amaranthus	1	60	66	Amaranthus	Amaranthus graecizans subsp. silvestris	Amaranthus graecizans var. silvestris	(Vill.) Asch. & Schweinf.	synonym	49	NAD-ME	100	Atriplicoid	69	A, E, F	Afghanistan, Algeria, Cameroon, Cyprus, Egypt, Eritrea, Ethiopia, France, India, Iran, Italy, Kenya, Lebanon, Syrian Arab Republic, Libya, Portugal, Malawi, Mauritania, Morocco, Mozambique, Oman, Pakistan, Palestine, Rwanda, Saudi Arabia, Somalia, Spain, Sudan, Tanzania, Tunisia, Turkmenistan, Uganda, Uzbekistan, Zambia, Congo, Zimbabwe	Canary Is,	NA	NA	49	NA	NA	NA	NA	NA	NA	TRUE	FALSE	FALSE	19	NA	NA	NA
Amaranthaceae	Amaranthus	1	60	66	Amaranthus	Amaranthus graecizans subsp. silvestris	Amaranthus parvulus	Peter	synonym	49	NAD-ME	100	Atriplicoid	69	A, E, F	Afghanistan, Algeria, Cameroon, Cyprus, Egypt, Eritrea, Ethiopia, France, India, Iran, Italy, Kenya, Lebanon, Syrian Arab Republic, Libya, Portugal, Malawi, Mauritania, Morocco, Mozambique, Oman, Pakistan, Palestine, Rwanda, Saudi Arabia, Somalia, Spain, Sudan, Tanzania, Tunisia, Turkmenistan, Uganda, Uzbekistan, Zambia, Congo, Zimbabwe	Canary Is,	NA	NA	49	NA	NA	NA	NA	NA	NA	TRUE	FALSE	FALSE	19	NA	NA	NA
Amaranthaceae	Amaranthus	1	60	66	Amaranthus	Amaranthus graecizans subsp. silvestris	Amaranthus silvestris	Vill.	synonym	49	NAD-ME	100	Atriplicoid	69	A, E, F	Afghanistan, Algeria, Cameroon, Cyprus, Egypt, Eritrea, Ethiopia, France, India, Iran, Italy, Kenya, Lebanon, Syrian Arab Republic, Libya, Portugal, Malawi, Mauritania, Morocco, Mozambique, Oman, Pakistan, Palestine, Rwanda, Saudi Arabia, Somalia, Spain, Sudan, Tanzania, Tunisia, Turkmenistan, Uganda, Uzbekistan, Zambia, Congo, Zimbabwe	Canary Is,	NA	NA	49	NA	NA	NA	NA	NA	NA	TRUE	FALSE	FALSE	19	NA	NA	NA
Amaranthaceae	Amaranthus	1	60	66	Amaranthus	Amaranthus graecizans subsp. silvestris	Galliaria silvestris	(Vill.) Bubani	synonym	49	NAD-ME	100	Atriplicoid	69	A, E, F	Afghanistan, Algeria, Cameroon, Cyprus, Egypt, Eritrea, Ethiopia, France, India, Iran, Italy, Kenya, Lebanon, Syrian Arab Republic, Libya, Portugal, Malawi, Mauritania, Morocco, Mozambique, Oman, Pakistan, Palestine, Rwanda, Saudi Arabia, Somalia, Spain, Sudan, Tanzania, Tunisia, Turkmenistan, Uganda, Uzbekistan, Zambia, Congo, Zimbabwe	Canary Is,	NA	NA	49	NA	NA	NA	NA	NA	NA	TRUE	FALSE	FALSE	19	NA	NA	NA
Amaranthaceae	Amaranthus	1	60	66	Amaranthus	Amaranthus greggii	Amaranthus greggii	S.Watson	accepted	NA	NAD-ME	100	Atriplicoid	69	C	United States of America, Mexico Gulf, Mexico	Louisiana, Texas, Mexico Northeast, Mexico Southeast	NA	NA	49	NA	NA	NA	NA	NA	NA	TRUE	FALSE	FALSE	19	NA	NA	NA
Amaranthaceae	Amaranthus	1	60	66	Amaranthus	Amaranthus greggii	Amaranthus annectens	S.F.Blake	synonym	49	NAD-ME	100	Atriplicoid	69	C	United States of America, Mexico Gulf, Mexico	Louisiana, Texas, Mexico Northeast, Mexico Southeast	NA	NA	49	NA	NA	NA	NA	NA	NA	TRUE	FALSE	FALSE	19	NA	NA	NA
Amaranthaceae	Amaranthus	1	60	66	Amaranthus	Amaranthus greggii	Amaranthus greggii var. muelleri	Uline & W.L.Bray	synonym	49	NAD-ME	100	Atriplicoid	69	C	United States of America, Mexico Gulf, Mexico	Louisiana, Texas, Mexico Northeast, Mexico Southeast	NA	NA	49	NA	NA	NA	NA	NA	NA	TRUE	FALSE	FALSE	19	NA	NA	NA
Amaranthaceae	Amaranthus	1	60	66	Amaranthus	Amaranthus greggii	Amaranthus muelleri	(Uline & W.L.Bray) Kov.	synonym	49	NAD-ME	100	Atriplicoid	69	C	United States of America, Mexico Gulf, Mexico	Louisiana, Texas, Mexico Northeast, Mexico Southeast	NA	NA	49	NA	NA	NA	NA	NA	NA	TRUE	FALSE	FALSE	19	NA	NA	NA
Amaranthaceae	Amaranthus	1	60	66	Amaranthus	Amaranthus greggii	Amaranthus myrianthus	Standl.	synonym	49	NAD-ME	100	Atriplicoid	69	C	United States of America, Mexico Gulf, Mexico	Louisiana, Texas, Mexico Northeast, Mexico Southeast	NA	NA	49	NA	NA	NA	NA	NA	NA	TRUE	FALSE	FALSE	19	NA	NA	NA
Amaranthaceae	Amaranthus	1	60	66	Amaranthus	Amaranthus hybridus	Amaranthus hybridus L.	L.	accepted	NA	NAD-ME	71	Atriplicoid	71	C, D	United States of America, Belize, Colombia, Costa Rica, Ecuador, Canada, El Salvador, Guatemala, Honduras, Mexico, Nicaragua, Panama, Peru, Venezuela	Alabama, Mississippi, Rhode I., South Carolina, Tennessee, Texas, Pennsylvania, New Hampshire, North Carolina, Ontario, New Jersey, New York, Louisiana, Maryland, Masachusettes, Florida, Delaware, Arkansas, Georgia, Mexico Central, Mexico Gulf, Mexico Northeast, Mexico Southeast, Mexico Southwest, Vermont, Virginia	NA	NA	49	TRUE	FALSE	56, 58	NA	NA	NA	TRUE	FALSE	FALSE	19	NA	NA	NA
Amaranthaceae	Amaranthus	1	60	66	Amaranthus	Amaranthus hybridus	Amaranthus aureus	Moq.	synonym	49	NAD-ME	71	Atriplicoid	71	C, D	United States of America, Belize, Colombia, Costa Rica, Ecuador, Canada, El Salvador, Guatemala, Honduras, Mexico, Nicaragua, Panama, Peru, Venezuela	Alabama, Mississippi, Rhode I., South Carolina, Tennessee, Texas, Pennsylvania, New Hampshire, North Carolina, Ontario, New Jersey, New York, Louisiana, Maryland, Masachusettes, Florida, Delaware, Arkansas, Georgia, Mexico Central, Mexico Gulf, Mexico Northeast, Mexico Southeast, Mexico Southwest, Vermont, Virginia	NA	NA	49	TRUE	FALSE	56, 58	NA	NA	NA	TRUE	FALSE	FALSE	19	NA	NA	NA
Amaranthaceae	Amaranthus	1	60	66	Amaranthus	Amaranthus hybridus	Amaranthus batalleri	Sennen	synonym	49	NAD-ME	71	Atriplicoid	71	C, D	United States of America, Belize, Colombia, Costa Rica, Ecuador, Canada, El Salvador, Guatemala, Honduras, Mexico, Nicaragua, Panama, Peru, Venezuela	Alabama, Mississippi, Rhode I., South Carolina, Tennessee, Texas, Pennsylvania, New Hampshire, North Carolina, Ontario, New Jersey, New York, Louisiana, Maryland, Masachusettes, Florida, Delaware, Arkansas, Georgia, Mexico Central, Mexico Gulf, Mexico Northeast, Mexico Southeast, Mexico Southwest, Vermont, Virginia	NA	NA	49	TRUE	FALSE	56, 58	NA	NA	NA	TRUE	FALSE	FALSE	19	NA	NA	NA
Amaranthaceae	Amaranthus	1	60	66	Amaranthus	Amaranthus hybridus	Amaranthus bellardii	Moq.	synonym	49	NAD-ME	71	Atriplicoid	71	C, D	United States of America, Belize, Colombia, Costa Rica, Ecuador, Canada, El Salvador, Guatemala, Honduras, Mexico, Nicaragua, Panama, Peru, Venezuela	Alabama, Mississippi, Rhode I., South Carolina, Tennessee, Texas, Pennsylvania, New Hampshire, North Carolina, Ontario, New Jersey, New York, Louisiana, Maryland, Masachusettes, Florida, Delaware, Arkansas, Georgia, Mexico Central, Mexico Gulf, Mexico Northeast, Mexico Southeast, Mexico Southwest, Vermont, Virginia	NA	NA	49	TRUE	FALSE	56, 58	NA	NA	NA	TRUE	FALSE	FALSE	19	NA	NA	NA
Amaranthaceae	Amaranthus	1	60	66	Amaranthus	Amaranthus hybridus	Amaranthus bouchonii	Thell.	synonym	49	NAD-ME	71	Atriplicoid	71	C, D	United States of America, Belize, Colombia, Costa Rica, Ecuador, Canada, El Salvador, Guatemala, Honduras, Mexico, Nicaragua, Panama, Peru, Venezuela	Alabama, Mississippi, Rhode I., South Carolina, Tennessee, Texas, Pennsylvania, New Hampshire, North Carolina, Ontario, New Jersey, New York, Louisiana, Maryland, Masachusettes, Florida, Delaware, Arkansas, Georgia, Mexico Central, Mexico Gulf, Mexico Northeast, Mexico Southeast, Mexico Southwest, Vermont, Virginia	NA	NA	49	TRUE	FALSE	56, 58	NA	NA	NA	TRUE	FALSE	FALSE	19	NA	NA	NA
Amaranthaceae	Amaranthus	1	60	66	Amaranthus	Amaranthus hybridus	Amaranthus chlorostachys	Willd.	synonym	49	NAD-ME	71	Atriplicoid	71	C, D	United States of America, Belize, Colombia, Costa Rica, Ecuador, Canada, El Salvador, Guatemala, Honduras, Mexico, Nicaragua, Panama, Peru, Venezuela	Alabama, Mississippi, Rhode I., South Carolina, Tennessee, Texas, Pennsylvania, New Hampshire, North Carolina, Ontario, New Jersey, New York, Louisiana, Maryland, Masachusettes, Florida, Delaware, Arkansas, Georgia, Mexico Central, Mexico Gulf, Mexico Northeast, Mexico Southeast, Mexico Southwest, Vermont, Virginia	NA	NA	49	TRUE	FALSE	56, 58	NA	NA	NA	TRUE	FALSE	FALSE	19	NA	NA	NA
Amaranthaceae	Amaranthus	1	60	66	Amaranthus	Amaranthus hybridus	Amaranthus cruentus var. patulus	(Bertol.) Lambinon	synonym	49	NAD-ME	71	Atriplicoid	71	C, D	United States of America, Belize, Colombia, Costa Rica, Ecuador, Canada, El Salvador, Guatemala, Honduras, Mexico, Nicaragua, Panama, Peru, Venezuela	Alabama, Mississippi, Rhode I., South Carolina, Tennessee, Texas, Pennsylvania, New Hampshire, North Carolina, Ontario, New Jersey, New York, Louisiana, Maryland, Masachusettes, Florida, Delaware, Arkansas, Georgia, Mexico Central, Mexico Gulf, Mexico Northeast, Mexico Southeast, Mexico Southwest, Vermont, Virginia	NA	NA	49	TRUE	FALSE	56, 58	NA	NA	NA	TRUE	FALSE	FALSE	19	NA	NA	NA
Amaranthaceae	Amaranthus	1	60	66	Amaranthus	Amaranthus hybridus	Amaranthus eugenii	Sennen	synonym	49	NAD-ME	71	Atriplicoid	71	C, D	United States of America, Belize, Colombia, Costa Rica, Ecuador, Canada, El Salvador, Guatemala, Honduras, Mexico, Nicaragua, Panama, Peru, Venezuela	Alabama, Mississippi, Rhode I., South Carolina, Tennessee, Texas, Pennsylvania, New Hampshire, North Carolina, Ontario, New Jersey, New York, Louisiana, Maryland, Masachusettes, Florida, Delaware, Arkansas, Georgia, Mexico Central, Mexico Gulf, Mexico Northeast, Mexico Southeast, Mexico Southwest, Vermont, Virginia	NA	NA	49	TRUE	FALSE	56, 58	NA	NA	NA	TRUE	FALSE	FALSE	19	NA	NA	NA
Amaranthaceae	Amaranthus	1	60	66	Amaranthus	Amaranthus hybridus	Amaranthus flavescens	Moq.	synonym	49	NAD-ME	71	Atriplicoid	71	C, D	United States of America, Belize, Colombia, Costa Rica, Ecuador, Canada, El Salvador, Guatemala, Honduras, Mexico, Nicaragua, Panama, Peru, Venezuela	Alabama, Mississippi, Rhode I., South Carolina, Tennessee, Texas, Pennsylvania, New Hampshire, North Carolina, Ontario, New Jersey, New York, Louisiana, Maryland, Masachusettes, Florida, Delaware, Arkansas, Georgia, Mexico Central, Mexico Gulf, Mexico Northeast, Mexico Southeast, Mexico Southwest, Vermont, Virginia	NA	NA	49	TRUE	FALSE	56, 58	NA	NA	NA	TRUE	FALSE	FALSE	19	NA	NA	NA
Amaranthaceae	Amaranthus	1	60	66	Amaranthus	Amaranthus hybridus	Amaranthus hecticus	Willd.	synonym	49	NAD-ME	71	Atriplicoid	71	C, D	United States of America, Belize, Colombia, Costa Rica, Ecuador, Canada, El Salvador, Guatemala, Honduras, Mexico, Nicaragua, Panama, Peru, Venezuela	Alabama, Mississippi, Rhode I., South Carolina, Tennessee, Texas, Pennsylvania, New Hampshire, North Carolina, Ontario, New Jersey, New York, Louisiana, Maryland, Masachusettes, Florida, Delaware, Arkansas, Georgia, Mexico Central, Mexico Gulf, Mexico Northeast, Mexico Southeast, Mexico Southwest, Vermont, Virginia	NA	NA	49	TRUE	FALSE	56, 58	NA	NA	NA	TRUE	FALSE	FALSE	19	NA	NA	NA
Amaranthaceae	Amaranthus	1	60	66	Amaranthus	Amaranthus hybridus	Amaranthus hybridus f. aciculatus	Thell.	synonym	49	NAD-ME	71	Atriplicoid	71	C, D	United States of America, Belize, Colombia, Costa Rica, Ecuador, Canada, El Salvador, Guatemala, Honduras, Mexico, Nicaragua, Panama, Peru, Venezuela	Alabama, Mississippi, Rhode I., South Carolina, Tennessee, Texas, Pennsylvania, New Hampshire, North Carolina, Ontario, New Jersey, New York, Louisiana, Maryland, Masachusettes, Florida, Delaware, Arkansas, Georgia, Mexico Central, Mexico Gulf, Mexico Northeast, Mexico Southeast, Mexico Southwest, Vermont, Virginia	NA	NA	49	TRUE	FALSE	56, 58	NA	NA	NA	TRUE	FALSE	FALSE	19	NA	NA	NA
Amaranthaceae	Amaranthus	1	60	66	Amaranthus	Amaranthus hybridus	Amaranthus hybridus subvar. aciculatus	(Thell.) Carretero	synonym	49	NAD-ME	71	Atriplicoid	71	C, D	United States of America, Belize, Colombia, Costa Rica, Ecuador, Canada, El Salvador, Guatemala, Honduras, Mexico, Nicaragua, Panama, Peru, Venezuela	Alabama, Mississippi, Rhode I., South Carolina, Tennessee, Texas, Pennsylvania, New Hampshire, North Carolina, Ontario, New Jersey, New York, Louisiana, Maryland, Masachusettes, Florida, Delaware, Arkansas, Georgia, Mexico Central, Mexico Gulf, Mexico Northeast, Mexico Southeast, Mexico Southwest, Vermont, Virginia	NA	NA	49	TRUE	FALSE	56, 58	NA	NA	NA	TRUE	FALSE	FALSE	19	NA	NA	NA
Amaranthaceae	Amaranthus	1	60	66	Amaranthus	Amaranthus hybridus	Amaranthus hybridus subsp. bouchonii	(Thell.) O.Bolòs & Vigo	synonym	49	NAD-ME	71	Atriplicoid	71	C, D	United States of America, Belize, Colombia, Costa Rica, Ecuador, Canada, El Salvador, Guatemala, Honduras, Mexico, Nicaragua, Panama, Peru, Venezuela	Alabama, Mississippi, Rhode I., South Carolina, Tennessee, Texas, Pennsylvania, New Hampshire, North Carolina, Ontario, New Jersey, New York, Louisiana, Maryland, Masachusettes, Florida, Delaware, Arkansas, Georgia, Mexico Central, Mexico Gulf, Mexico Northeast, Mexico Southeast, Mexico Southwest, Vermont, Virginia	NA	NA	49	TRUE	FALSE	56, 58	NA	NA	NA	TRUE	FALSE	FALSE	19	NA	NA	NA
Amaranthaceae	Amaranthus	1	60	66	Amaranthus	Amaranthus hybridus	Amaranthus hybridus subvar. aristulatus	Thell.	synonym	49	NAD-ME	71	Atriplicoid	71	C, D	United States of America, Belize, Colombia, Costa Rica, Ecuador, Canada, El Salvador, Guatemala, Honduras, Mexico, Nicaragua, Panama, Peru, Venezuela	Alabama, Mississippi, Rhode I., South Carolina, Tennessee, Texas, Pennsylvania, New Hampshire, North Carolina, Ontario, New Jersey, New York, Louisiana, Maryland, Masachusettes, Florida, Delaware, Arkansas, Georgia, Mexico Central, Mexico Gulf, Mexico Northeast, Mexico Southeast, Mexico Southwest, Vermont, Virginia	NA	NA	49	TRUE	FALSE	56, 58	NA	NA	NA	TRUE	FALSE	FALSE	19	NA	NA	NA
Amaranthaceae	Amaranthus	1	60	66	Amaranthus	Amaranthus hybridus	Amaranthus hybridus subsp. incurvatus	(Trimen ex Gren. & Gord.) Brenan	synonym	49	NAD-ME	71	Atriplicoid	71	C, D	United States of America, Belize, Colombia, Costa Rica, Ecuador, Canada, El Salvador, Guatemala, Honduras, Mexico, Nicaragua, Panama, Peru, Venezuela	Alabama, Mississippi, Rhode I., South Carolina, Tennessee, Texas, Pennsylvania, New Hampshire, North Carolina, Ontario, New Jersey, New York, Louisiana, Maryland, Masachusettes, Florida, Delaware, Arkansas, Georgia, Mexico Central, Mexico Gulf, Mexico Northeast, Mexico Southeast, Mexico Southwest, Vermont, Virginia	NA	NA	49	TRUE	FALSE	56, 58	NA	NA	NA	TRUE	FALSE	FALSE	19	NA	NA	NA
Amaranthaceae	Amaranthus	1	60	66	Amaranthus	Amaranthus hybridus	Amaranthus hybridus var. batalleri	(Sennen) Carretero	synonym	49	NAD-ME	71	Atriplicoid	71	C, D	United States of America, Belize, Colombia, Costa Rica, Ecuador, Canada, El Salvador, Guatemala, Honduras, Mexico, Nicaragua, Panama, Peru, Venezuela	Alabama, Mississippi, Rhode I., South Carolina, Tennessee, Texas, Pennsylvania, New Hampshire, North Carolina, Ontario, New Jersey, New York, Louisiana, Maryland, Masachusettes, Florida, Delaware, Arkansas, Georgia, Mexico Central, Mexico Gulf, Mexico Northeast, Mexico Southeast, Mexico Southwest, Vermont, Virginia	NA	NA	49	TRUE	FALSE	56, 58	NA	NA	NA	TRUE	FALSE	FALSE	19	NA	NA	NA
Amaranthaceae	Amaranthus	1	60	66	Amaranthus	Amaranthus hybridus	Amaranthus hybridus var. bellardii	Moq.	synonym	49	NAD-ME	71	Atriplicoid	71	C, D	United States of America, Belize, Colombia, Costa Rica, Ecuador, Canada, El Salvador, Guatemala, Honduras, Mexico, Nicaragua, Panama, Peru, Venezuela	Alabama, Mississippi, Rhode I., South Carolina, Tennessee, Texas, Pennsylvania, New Hampshire, North Carolina, Ontario, New Jersey, New York, Louisiana, Maryland, Masachusettes, Florida, Delaware, Arkansas, Georgia, Mexico Central, Mexico Gulf, Mexico Northeast, Mexico Southeast, Mexico Southwest, Vermont, Virginia	NA	NA	49	TRUE	FALSE	56, 58	NA	NA	NA	TRUE	FALSE	FALSE	19	NA	NA	NA
Amaranthaceae	Amaranthus	1	60	66	Amaranthus	Amaranthus hybridus	Amaranthus hybridus var. bouchonii	(Thell.) Lambinon	synonym	49	NAD-ME	71	Atriplicoid	71	C, D	United States of America, Belize, Colombia, Costa Rica, Ecuador, Canada, El Salvador, Guatemala, Honduras, Mexico, Nicaragua, Panama, Peru, Venezuela	Alabama, Mississippi, Rhode I., South Carolina, Tennessee, Texas, Pennsylvania, New Hampshire, North Carolina, Ontario, New Jersey, New York, Louisiana, Maryland, Masachusettes, Florida, Delaware, Arkansas, Georgia, Mexico Central, Mexico Gulf, Mexico Northeast, Mexico Southeast, Mexico Southwest, Vermont, Virginia	NA	NA	49	TRUE	FALSE	56, 58	NA	NA	NA	TRUE	FALSE	FALSE	19	NA	NA	NA
Amaranthaceae	Amaranthus	1	60	66	Amaranthus	Amaranthus hybridus	Amaranthus hybridus var. densus	Farw.	synonym	49	NAD-ME	71	Atriplicoid	71	C, D	United States of America, Belize, Colombia, Costa Rica, Ecuador, Canada, El Salvador, Guatemala, Honduras, Mexico, Nicaragua, Panama, Peru, Venezuela	Alabama, Mississippi, Rhode I., South Carolina, Tennessee, Texas, Pennsylvania, New Hampshire, North Carolina, Ontario, New Jersey, New York, Louisiana, Maryland, Masachusettes, Florida, Delaware, Arkansas, Georgia, Mexico Central, Mexico Gulf, Mexico Northeast, Mexico Southeast, Mexico Southwest, Vermont, Virginia	NA	NA	49	TRUE	FALSE	56, 58	NA	NA	NA	TRUE	FALSE	FALSE	19	NA	NA	NA
Amaranthaceae	Amaranthus	1	60	66	Amaranthus	Amaranthus hybridus	Amaranthus hybridus subvar. genuinus	(Thell.) Carretero	synonym	49	NAD-ME	71	Atriplicoid	71	C, D	United States of America, Belize, Colombia, Costa Rica, Ecuador, Canada, El Salvador, Guatemala, Honduras, Mexico, Nicaragua, Panama, Peru, Venezuela	Alabama, Mississippi, Rhode I., South Carolina, Tennessee, Texas, Pennsylvania, New Hampshire, North Carolina, Ontario, New Jersey, New York, Louisiana, Maryland, Masachusettes, Florida, Delaware, Arkansas, Georgia, Mexico Central, Mexico Gulf, Mexico Northeast, Mexico Southeast, Mexico Southwest, Vermont, Virginia	NA	NA	49	TRUE	FALSE	56, 58	NA	NA	NA	TRUE	FALSE	FALSE	19	NA	NA	NA
Amaranthaceae	Amaranthus	1	60	66	Amaranthus	Amaranthus hybridus	Amaranthus hybridus var. hecticus	(Willd.) Moq.	synonym	49	NAD-ME	71	Atriplicoid	71	C, D	United States of America, Belize, Colombia, Costa Rica, Ecuador, Canada, El Salvador, Guatemala, Honduras, Mexico, Nicaragua, Panama, Peru, Venezuela	Alabama, Mississippi, Rhode I., South Carolina, Tennessee, Texas, Pennsylvania, New Hampshire, North Carolina, Ontario, New Jersey, New York, Louisiana, Maryland, Masachusettes, Florida, Delaware, Arkansas, Georgia, Mexico Central, Mexico Gulf, Mexico Northeast, Mexico Southeast, Mexico Southwest, Vermont, Virginia	NA	NA	49	TRUE	FALSE	56, 58	NA	NA	NA	TRUE	FALSE	FALSE	19	NA	NA	NA
Amaranthaceae	Amaranthus	1	60	66	Amaranthus	Amaranthus hybridus	Amaranthus hybridus var. laetus	(Willd.) Moq.	synonym	49	NAD-ME	71	Atriplicoid	71	C, D	United States of America, Belize, Colombia, Costa Rica, Ecuador, Canada, El Salvador, Guatemala, Honduras, Mexico, Nicaragua, Panama, Peru, Venezuela	Alabama, Mississippi, Rhode I., South Carolina, Tennessee, Texas, Pennsylvania, New Hampshire, North Carolina, Ontario, New Jersey, New York, Louisiana, Maryland, Masachusettes, Florida, Delaware, Arkansas, Georgia, Mexico Central, Mexico Gulf, Mexico Northeast, Mexico Southeast, Mexico Southwest, Vermont, Virginia	NA	NA	49	TRUE	FALSE	56, 58	NA	NA	NA	TRUE	FALSE	FALSE	19	NA	NA	NA
Amaranthaceae	Amaranthus	1	60	66	Amaranthus	Amaranthus hybridus	Amaranthus hybridus subvar. multispiculatus	(Sennen) Carretero	synonym	49	NAD-ME	71	Atriplicoid	71	C, D	United States of America, Belize, Colombia, Costa Rica, Ecuador, Canada, El Salvador, Guatemala, Honduras, Mexico, Nicaragua, Panama, Peru, Venezuela	Alabama, Mississippi, Rhode I., South Carolina, Tennessee, Texas, Pennsylvania, New Hampshire, North Carolina, Ontario, New Jersey, New York, Louisiana, Maryland, Masachusettes, Florida, Delaware, Arkansas, Georgia, Mexico Central, Mexico Gulf, Mexico Northeast, Mexico Southeast, Mexico Southwest, Vermont, Virginia	NA	NA	49	TRUE	FALSE	56, 58	NA	NA	NA	TRUE	FALSE	FALSE	19	NA	NA	NA
Amaranthaceae	Amaranthus	1	60	66	Amaranthus	Amaranthus hybridus	Amaranthus hybridus var. prostratus	Moq.	synonym	49	NAD-ME	71	Atriplicoid	71	C, D	United States of America, Belize, Colombia, Costa Rica, Ecuador, Canada, El Salvador, Guatemala, Honduras, Mexico, Nicaragua, Panama, Peru, Venezuela	Alabama, Mississippi, Rhode I., South Carolina, Tennessee, Texas, Pennsylvania, New Hampshire, North Carolina, Ontario, New Jersey, New York, Louisiana, Maryland, Masachusettes, Florida, Delaware, Arkansas, Georgia, Mexico Central, Mexico Gulf, Mexico Northeast, Mexico Southeast, Mexico Southwest, Vermont, Virginia	NA	NA	49	TRUE	FALSE	56, 58	NA	NA	NA	TRUE	FALSE	FALSE	19	NA	NA	NA
Amaranthaceae	Amaranthus	1	60	66	Amaranthus	Amaranthus hybridus	Amaranthus hybridus var. rubricaulis	Moq.	synonym	49	NAD-ME	71	Atriplicoid	71	C, D	United States of America, Belize, Colombia, Costa Rica, Ecuador, Canada, El Salvador, Guatemala, Honduras, Mexico, Nicaragua, Panama, Peru, Venezuela	Alabama, Mississippi, Rhode I., South Carolina, Tennessee, Texas, Pennsylvania, New Hampshire, North Carolina, Ontario, New Jersey, New York, Louisiana, Maryland, Masachusettes, Florida, Delaware, Arkansas, Georgia, Mexico Central, Mexico Gulf, Mexico Northeast, Mexico Southeast, Mexico Southwest, Vermont, Virginia	NA	NA	49	TRUE	FALSE	56, 58	NA	NA	NA	TRUE	FALSE	FALSE	19	NA	NA	NA
Amaranthaceae	Amaranthus	1	60	66	Amaranthus	Amaranthus hybridus	Amaranthus intermedius	Guss. ex Moq.	synonym	49	NAD-ME	71	Atriplicoid	71	C, D	United States of America, Belize, Colombia, Costa Rica, Ecuador, Canada, El Salvador, Guatemala, Honduras, Mexico, Nicaragua, Panama, Peru, Venezuela	Alabama, Mississippi, Rhode I., South Carolina, Tennessee, Texas, Pennsylvania, New Hampshire, North Carolina, Ontario, New Jersey, New York, Louisiana, Maryland, Masachusettes, Florida, Delaware, Arkansas, Georgia, Mexico Central, Mexico Gulf, Mexico Northeast, Mexico Southeast, Mexico Southwest, Vermont, Virginia	NA	NA	49	TRUE	FALSE	56, 58	NA	NA	NA	TRUE	FALSE	FALSE	19	NA	NA	NA
Amaranthaceae	Amaranthus	1	60	66	Amaranthus	Amaranthus hybridus	Amaranthus laetus	Willd.	synonym	49	NAD-ME	71	Atriplicoid	71	C, D	United States of America, Belize, Colombia, Costa Rica, Ecuador, Canada, El Salvador, Guatemala, Honduras, Mexico, Nicaragua, Panama, Peru, Venezuela	Alabama, Mississippi, Rhode I., South Carolina, Tennessee, Texas, Pennsylvania, New Hampshire, North Carolina, Ontario, New Jersey, New York, Louisiana, Maryland, Masachusettes, Florida, Delaware, Arkansas, Georgia, Mexico Central, Mexico Gulf, Mexico Northeast, Mexico Southeast, Mexico Southwest, Vermont, Virginia	NA	NA	49	TRUE	FALSE	56, 58	NA	NA	NA	TRUE	FALSE	FALSE	19	NA	NA	NA
Amaranthaceae	Amaranthus	1	60	66	Amaranthus	Amaranthus hybridus	Amaranthus laxiflorus	Comelli ex Pollini	synonym	49	NAD-ME	71	Atriplicoid	71	C, D	United States of America, Belize, Colombia, Costa Rica, Ecuador, Canada, El Salvador, Guatemala, Honduras, Mexico, Nicaragua, Panama, Peru, Venezuela	Alabama, Mississippi, Rhode I., South Carolina, Tennessee, Texas, Pennsylvania, New Hampshire, North Carolina, Ontario, New Jersey, New York, Louisiana, Maryland, Masachusettes, Florida, Delaware, Arkansas, Georgia, Mexico Central, Mexico Gulf, Mexico Northeast, Mexico Southeast, Mexico Southwest, Vermont, Virginia	NA	NA	49	TRUE	FALSE	56, 58	NA	NA	NA	TRUE	FALSE	FALSE	19	NA	NA	NA
Amaranthaceae	Amaranthus	1	60	66	Amaranthus	Amaranthus hybridus	Amaranthus neglectus	Moq.	synonym	49	NAD-ME	71	Atriplicoid	71	C, D	United States of America, Belize, Colombia, Costa Rica, Ecuador, Canada, El Salvador, Guatemala, Honduras, Mexico, Nicaragua, Panama, Peru, Venezuela	Alabama, Mississippi, Rhode I., South Carolina, Tennessee, Texas, Pennsylvania, New Hampshire, North Carolina, Ontario, New Jersey, New York, Louisiana, Maryland, Masachusettes, Florida, Delaware, Arkansas, Georgia, Mexico Central, Mexico Gulf, Mexico Northeast, Mexico Southeast, Mexico Southwest, Vermont, Virginia	NA	NA	49	TRUE	FALSE	56, 58	NA	NA	NA	TRUE	FALSE	FALSE	19	NA	NA	NA
Amaranthaceae	Amaranthus	1	60	66	Amaranthus	Amaranthus hybridus	Amaranthus paniculatus var. sanguineus Regel	Regel	synonym	49	NAD-ME	71	Atriplicoid	71	C, D	United States of America, Belize, Colombia, Costa Rica, Ecuador, Canada, El Salvador, Guatemala, Honduras, Mexico, Nicaragua, Panama, Peru, Venezuela	Alabama, Mississippi, Rhode I., South Carolina, Tennessee, Texas, Pennsylvania, New Hampshire, North Carolina, Ontario, New Jersey, New York, Louisiana, Maryland, Masachusettes, Florida, Delaware, Arkansas, Georgia, Mexico Central, Mexico Gulf, Mexico Northeast, Mexico Southeast, Mexico Southwest, Vermont, Virginia	NA	NA	49	TRUE	FALSE	56, 58	NA	NA	NA	TRUE	FALSE	FALSE	19	NA	NA	NA
Amaranthaceae	Amaranthus	1	60	66	Amaranthus	Amaranthus hybridus	Amaranthus patulus	Bertol.	synonym	49	NAD-ME	71	Atriplicoid	71	C, D	United States of America, Belize, Colombia, Costa Rica, Ecuador, Canada, El Salvador, Guatemala, Honduras, Mexico, Nicaragua, Panama, Peru, Venezuela	Alabama, Mississippi, Rhode I., South Carolina, Tennessee, Texas, Pennsylvania, New Hampshire, North Carolina, Ontario, New Jersey, New York, Louisiana, Maryland, Masachusettes, Florida, Delaware, Arkansas, Georgia, Mexico Central, Mexico Gulf, Mexico Northeast, Mexico Southeast, Mexico Southwest, Vermont, Virginia	NA	NA	49	TRUE	FALSE	56, 58	NA	NA	NA	TRUE	FALSE	FALSE	19	NA	NA	NA
Amaranthaceae	Amaranthus	1	60	66	Amaranthus	Amaranthus hybridus	Amaranthus powellii subsp. bouchonii	(Thell.) Costea & Carretero	synonym	49	NAD-ME	71	Atriplicoid	71	C, D	United States of America, Belize, Colombia, Costa Rica, Ecuador, Canada, El Salvador, Guatemala, Honduras, Mexico, Nicaragua, Panama, Peru, Venezuela	Alabama, Mississippi, Rhode I., South Carolina, Tennessee, Texas, Pennsylvania, New Hampshire, North Carolina, Ontario, New Jersey, New York, Louisiana, Maryland, Masachusettes, Florida, Delaware, Arkansas, Georgia, Mexico Central, Mexico Gulf, Mexico Northeast, Mexico Southeast, Mexico Southwest, Vermont, Virginia	NA	NA	49	TRUE	FALSE	56, 58	NA	NA	NA	TRUE	FALSE	FALSE	19	NA	NA	NA
Amaranthaceae	Amaranthus	1	60	66	Amaranthus	Amaranthus hybridus	Amaranthus pseudoretroflexus	(Thell.) Almq.	synonym	49	NAD-ME	71	Atriplicoid	71	C, D	United States of America, Belize, Colombia, Costa Rica, Ecuador, Canada, El Salvador, Guatemala, Honduras, Mexico, Nicaragua, Panama, Peru, Venezuela	Alabama, Mississippi, Rhode I., South Carolina, Tennessee, Texas, Pennsylvania, New Hampshire, North Carolina, Ontario, New Jersey, New York, Louisiana, Maryland, Masachusettes, Florida, Delaware, Arkansas, Georgia, Mexico Central, Mexico Gulf, Mexico Northeast, Mexico Southeast, Mexico Southwest, Vermont, Virginia	NA	NA	49	TRUE	FALSE	56, 58	NA	NA	NA	TRUE	FALSE	FALSE	19	NA	NA	NA
Amaranthaceae	Amaranthus	1	60	66	Amaranthus	Amaranthus hybridus	Amaranthus timeroyi	Jord. ex Moq.	synonym	49	NAD-ME	71	Atriplicoid	71	C, D	United States of America, Belize, Colombia, Costa Rica, Ecuador, Canada, El Salvador, Guatemala, Honduras, Mexico, Nicaragua, Panama, Peru, Venezuela	Alabama, Mississippi, Rhode I., South Carolina, Tennessee, Texas, Pennsylvania, New Hampshire, North Carolina, Ontario, New Jersey, New York, Louisiana, Maryland, Masachusettes, Florida, Delaware, Arkansas, Georgia, Mexico Central, Mexico Gulf, Mexico Northeast, Mexico Southeast, Mexico Southwest, Vermont, Virginia	NA	NA	49	TRUE	FALSE	56, 58	NA	NA	NA	TRUE	FALSE	FALSE	19	NA	NA	NA
Amaranthaceae	Amaranthus	1	60	66	Amaranthus	Amaranthus hybridus	Amaranthus trivialis	Rota	synonym	49	NAD-ME	71	Atriplicoid	71	C, D	United States of America, Belize, Colombia, Costa Rica, Ecuador, Canada, El Salvador, Guatemala, Honduras, Mexico, Nicaragua, Panama, Peru, Venezuela	Alabama, Mississippi, Rhode I., South Carolina, Tennessee, Texas, Pennsylvania, New Hampshire, North Carolina, Ontario, New Jersey, New York, Louisiana, Maryland, Masachusettes, Florida, Delaware, Arkansas, Georgia, Mexico Central, Mexico Gulf, Mexico Northeast, Mexico Southeast, Mexico Southwest, Vermont, Virginia	NA	NA	49	TRUE	FALSE	56, 58	NA	NA	NA	TRUE	FALSE	FALSE	19	NA	NA	NA
Amaranthaceae	Amaranthus	1	60	66	Amaranthus	Amaranthus hybridus	Galliaria hybrida	(L.) Nieuwl.	synonym	49	NAD-ME	71	Atriplicoid	71	C, D	United States of America, Belize, Colombia, Costa Rica, Ecuador, Canada, El Salvador, Guatemala, Honduras, Mexico, Nicaragua, Panama, Peru, Venezuela	Alabama, Mississippi, Rhode I., South Carolina, Tennessee, Texas, Pennsylvania, New Hampshire, North Carolina, Ontario, New Jersey, New York, Louisiana, Maryland, Masachusettes, Florida, Delaware, Arkansas, Georgia, Mexico Central, Mexico Gulf, Mexico Northeast, Mexico Southeast, Mexico Southwest, Vermont, Virginia	NA	NA	49	TRUE	FALSE	56, 58	NA	NA	NA	TRUE	FALSE	FALSE	19	NA	NA	NA
Amaranthaceae	Amaranthus	1	60	66	Amaranthus	Amaranthus hybridus	Galliaria patula	(Bertol.) Bubani	synonym	49	NAD-ME	71	Atriplicoid	71	C, D	United States of America, Belize, Colombia, Costa Rica, Ecuador, Canada, El Salvador, Guatemala, Honduras, Mexico, Nicaragua, Panama, Peru, Venezuela	Alabama, Mississippi, Rhode I., South Carolina, Tennessee, Texas, Pennsylvania, New Hampshire, North Carolina, Ontario, New Jersey, New York, Louisiana, Maryland, Masachusettes, Florida, Delaware, Arkansas, Georgia, Mexico Central, Mexico Gulf, Mexico Northeast, Mexico Southeast, Mexico Southwest, Vermont, Virginia	NA	NA	49	TRUE	FALSE	56, 58	NA	NA	NA	TRUE	FALSE	FALSE	19	NA	NA	NA
Amaranthaceae	Amaranthus	1	60	66	Amaranthus	Amaranthus hybridus	Amaranthus spicatus Rchb.	Rchb.	synonym	49	NAD-ME	71	Atriplicoid	71	C, D	United States of America, Belize, Colombia, Costa Rica, Ecuador, Canada, El Salvador, Guatemala, Honduras, Mexico, Nicaragua, Panama, Peru, Venezuela	Alabama, Mississippi, Rhode I., South Carolina, Tennessee, Texas, Pennsylvania, New Hampshire, North Carolina, Ontario, New Jersey, New York, Louisiana, Maryland, Masachusettes, Florida, Delaware, Arkansas, Georgia, Mexico Central, Mexico Gulf, Mexico Northeast, Mexico Southeast, Mexico Southwest, Vermont, Virginia	NA	NA	49	TRUE	FALSE	56, 58	NA	NA	NA	TRUE	FALSE	FALSE	19	NA	NA	NA
Amaranthaceae	Amaranthus	1	60	66	Amaranthus	Amaranthus hybridus subsp. quitensis	Amaranthus hybridus subsp. quitensis	(Kunth) Costea & Carretero	accepted	NA	NAD-ME	100	Atriplicoid	69	D	Argentina, Bolivia, Brazil West-Central, Ecuador, Paraguay, Peru, Uruguay	Argentina Northeast, Galapagos, Argentina Northwest, Argentina South	NA	NA	49	NA	NA	NA	NA	NA	NA	TRUE	FALSE	FALSE	19	NA	NA	NA
Amaranthaceae	Amaranthus	1	60	66	Amaranthus	Amaranthus hybridus subsp. quitensis	Amaranthus artineanus	Muschl.	synonym	49	NAD-ME	100	Atriplicoid	69	D	Argentina, Bolivia, Brazil West-Central, Ecuador, Paraguay, Peru, Uruguay	Argentina Northeast, Galapagos, Argentina Northwest, Argentina South	NA	NA	49	NA	NA	NA	NA	NA	NA	TRUE	FALSE	FALSE	19	NA	NA	NA
Amaranthaceae	Amaranthus	1	60	66	Amaranthus	Amaranthus hybridus subsp. quitensis	Amaranthus hybridus var. quitensis	(Kunth) Covas	synonym	49	NAD-ME	100	Atriplicoid	69	D	Argentina, Bolivia, Brazil West-Central, Ecuador, Paraguay, Peru, Uruguay	Argentina Northeast, Galapagos, Argentina Northwest, Argentina South	NA	NA	49	NA	NA	NA	NA	NA	NA	TRUE	FALSE	FALSE	19	NA	NA	NA
Amaranthaceae	Amaranthus	1	60	66	Amaranthus	Amaranthus hybridus subsp. quitensis	Amaranthus quitensis	Kunth	synonym	49	NAD-ME	100	Atriplicoid	69	D	Argentina, Bolivia, Brazil West-Central, Ecuador, Paraguay, Peru, Uruguay	Argentina Northeast, Galapagos, Argentina Northwest, Argentina South	NA	NA	49	NA	NA	NA	NA	NA	NA	TRUE	FALSE	FALSE	19	NA	NA	NA
Amaranthaceae	Amaranthus	1	60	66	Amaranthus	Amaranthus hybridus subsp. quitensis	Amaranthus quitensis f. rufescens	Thell.	synonym	49	NAD-ME	100	Atriplicoid	69	D	Argentina, Bolivia, Brazil West-Central, Ecuador, Paraguay, Peru, Uruguay	Argentina Northeast, Galapagos, Argentina Northwest, Argentina South	NA	NA	49	NA	NA	NA	NA	NA	NA	TRUE	FALSE	FALSE	19	NA	NA	NA
Amaranthaceae	Amaranthus	1	60	66	Amaranthus	Amaranthus hybridus subsp. quitensis	Amaranthus quitensis var. stuckertianus	Thell.	synonym	49	NAD-ME	100	Atriplicoid	69	D	Argentina, Bolivia, Brazil West-Central, Ecuador, Paraguay, Peru, Uruguay	Argentina Northeast, Galapagos, Argentina Northwest, Argentina South	NA	NA	49	NA	NA	NA	NA	NA	NA	TRUE	FALSE	FALSE	19	NA	NA	NA
Amaranthaceae	Amaranthus	1	60	66	Amaranthus	Amaranthus hybridus subsp. quitensis	Amaranthus retroflexus subsp. quitensis	(Kunth) O.Bolòs & Vigo	synonym	49	NAD-ME	100	Atriplicoid	69	D	Argentina, Bolivia, Brazil West-Central, Ecuador, Paraguay, Peru, Uruguay	Argentina Northeast, Galapagos, Argentina Northwest, Argentina South	NA	NA	49	NA	NA	NA	NA	NA	NA	TRUE	FALSE	FALSE	19	NA	NA	NA
Amaranthaceae	Amaranthus	1	60	66	Amaranthus	Amaranthus hypochondriacus	Amaranthus hypochondriacus	L.	accepted	NA	NAD-ME	71	Atriplicoid	71	C	United States of America, Lebanon, Syrian Arab Republic, Mexico	Kansas, Minnesota, Missouri, Nebraska, Texas, Wisconsin, Mexico Central, Mexico Gulf, Mexico Northeast, Mexico Northwest, Mexico Southwest	NA	NA	19, 49	TRUE	FALSE	18	NA	NA	NA	TRUE	FALSE	FALSE	18, 19	NA	NA	NA
Amaranthaceae	Amaranthus	1	60	66	Amaranthus	Amaranthus hypochondriacus	Amaranthus hybridus Vell.	Vell.	synonym	49	NAD-ME	71	Atriplicoid	71	C	United States of America, Lebanon, Syrian Arab Republic, Mexico	Kansas, Minnesota, Missouri, Nebraska, Texas, Wisconsin, Mexico Central, Mexico Gulf, Mexico Northeast, Mexico Northwest, Mexico Southwest	NA	NA	19, 49	TRUE	FALSE	18	NA	NA	NA	TRUE	FALSE	FALSE	18, 19	NA	NA	NA
Amaranthaceae	Amaranthus	1	60	66	Amaranthus	Amaranthus hypochondriacus	Amaranthus bernhardii	Moq.	synonym	49	NAD-ME	71	Atriplicoid	71	C	United States of America, Lebanon, Syrian Arab Republic, Mexico	Kansas, Minnesota, Missouri, Nebraska, Texas, Wisconsin, Mexico Central, Mexico Gulf, Mexico Northeast, Mexico Northwest, Mexico Southwest	NA	NA	19, 49	TRUE	FALSE	18	NA	NA	NA	TRUE	FALSE	FALSE	18, 19	NA	NA	NA
Amaranthaceae	Amaranthus	1	60	66	Amaranthus	Amaranthus hypochondriacus	Amaranthus chlorostachys convar. erythrostachys	(Moq.) Aellen	synonym	49	NAD-ME	71	Atriplicoid	71	C	United States of America, Lebanon, Syrian Arab Republic, Mexico	Kansas, Minnesota, Missouri, Nebraska, Texas, Wisconsin, Mexico Central, Mexico Gulf, Mexico Northeast, Mexico Northwest, Mexico Southwest	NA	NA	19, 49	TRUE	FALSE	18	NA	NA	NA	TRUE	FALSE	FALSE	18, 19	NA	NA	NA
Amaranthaceae	Amaranthus	1	60	66	Amaranthus	Amaranthus hypochondriacus	Amaranthus frumentaceus	Buch.-Ham. ex Roxb.	synonym	49	NAD-ME	71	Atriplicoid	71	C	United States of America, Lebanon, Syrian Arab Republic, Mexico	Kansas, Minnesota, Missouri, Nebraska, Texas, Wisconsin, Mexico Central, Mexico Gulf, Mexico Northeast, Mexico Northwest, Mexico Southwest	NA	NA	19, 49	TRUE	FALSE	18	NA	NA	NA	TRUE	FALSE	FALSE	18, 19	NA	NA	NA
Amaranthaceae	Amaranthus	1	60	66	Amaranthus	Amaranthus hypochondriacus	Amaranthus hybridus subsp. hypochondriacus	(L.) Thell.	synonym	49	NAD-ME	71	Atriplicoid	71	C	United States of America, Lebanon, Syrian Arab Republic, Mexico	Kansas, Minnesota, Missouri, Nebraska, Texas, Wisconsin, Mexico Central, Mexico Gulf, Mexico Northeast, Mexico Northwest, Mexico Southwest	NA	NA	19, 49	TRUE	FALSE	18	NA	NA	NA	TRUE	FALSE	FALSE	18, 19	NA	NA	NA
Amaranthaceae	Amaranthus	1	60	66	Amaranthus	Amaranthus hypochondriacus	Amaranthus hybridus var. erythrostachys	Moq.	synonym	49	NAD-ME	71	Atriplicoid	71	C	United States of America, Lebanon, Syrian Arab Republic, Mexico	Kansas, Minnesota, Missouri, Nebraska, Texas, Wisconsin, Mexico Central, Mexico Gulf, Mexico Northeast, Mexico Northwest, Mexico Southwest	NA	NA	19, 49	TRUE	FALSE	18	NA	NA	NA	TRUE	FALSE	FALSE	18, 19	NA	NA	NA
Amaranthaceae	Amaranthus	1	60	66	Amaranthus	Amaranthus hypochondriacus	Amaranthus hybridus var. hypochondriacus	(L.) H.Rob.	synonym	49	NAD-ME	71	Atriplicoid	71	C	United States of America, Lebanon, Syrian Arab Republic, Mexico	Kansas, Minnesota, Missouri, Nebraska, Texas, Wisconsin, Mexico Central, Mexico Gulf, Mexico Northeast, Mexico Northwest, Mexico Southwest	NA	NA	19, 49	TRUE	FALSE	18	NA	NA	NA	TRUE	FALSE	FALSE	18, 19	NA	NA	NA
Amaranthaceae	Amaranthus	1	60	66	Amaranthus	Amaranthus hypochondriacus	Amaranthus hybridus var. leucocarpus	(S.Watson) Hunz.	synonym	49	NAD-ME	71	Atriplicoid	71	C	United States of America, Lebanon, Syrian Arab Republic, Mexico	Kansas, Minnesota, Missouri, Nebraska, Texas, Wisconsin, Mexico Central, Mexico Gulf, Mexico Northeast, Mexico Northwest, Mexico Southwest	NA	NA	19, 49	TRUE	FALSE	18	NA	NA	NA	TRUE	FALSE	FALSE	18, 19	NA	NA	NA
Amaranthaceae	Amaranthus	1	60	66	Amaranthus	Amaranthus hypochondriacus	Amaranthus hypochondriacus var. macrostachys	Moq.	synonym	49	NAD-ME	71	Atriplicoid	71	C	United States of America, Lebanon, Syrian Arab Republic, Mexico	Kansas, Minnesota, Missouri, Nebraska, Texas, Wisconsin, Mexico Central, Mexico Gulf, Mexico Northeast, Mexico Northwest, Mexico Southwest	NA	NA	19, 49	TRUE	FALSE	18	NA	NA	NA	TRUE	FALSE	FALSE	18, 19	NA	NA	NA
Amaranthaceae	Amaranthus	1	60	66	Amaranthus	Amaranthus hypochondriacus	Amaranthus hypochondriacus var. monstrosus	Moq.	synonym	49	NAD-ME	71	Atriplicoid	71	C	United States of America, Lebanon, Syrian Arab Republic, Mexico	Kansas, Minnesota, Missouri, Nebraska, Texas, Wisconsin, Mexico Central, Mexico Gulf, Mexico Northeast, Mexico Northwest, Mexico Southwest	NA	NA	19, 49	TRUE	FALSE	18	NA	NA	NA	TRUE	FALSE	FALSE	18, 19	NA	NA	NA
Amaranthaceae	Amaranthus	1	60	66	Amaranthus	Amaranthus hypochondriacus	Amaranthus hypochondriacus var. racemosus	Moq.	synonym	49	NAD-ME	71	Atriplicoid	71	C	United States of America, Lebanon, Syrian Arab Republic, Mexico	Kansas, Minnesota, Missouri, Nebraska, Texas, Wisconsin, Mexico Central, Mexico Gulf, Mexico Northeast, Mexico Northwest, Mexico Southwest	NA	NA	19, 49	TRUE	FALSE	18	NA	NA	NA	TRUE	FALSE	FALSE	18, 19	NA	NA	NA
Amaranthaceae	Amaranthus	1	60	66	Amaranthus	Amaranthus hypochondriacus	Amaranthus hypochondriacus var. tortuosus	Moq.	synonym	49	NAD-ME	71	Atriplicoid	71	C	United States of America, Lebanon, Syrian Arab Republic, Mexico	Kansas, Minnesota, Missouri, Nebraska, Texas, Wisconsin, Mexico Central, Mexico Gulf, Mexico Northeast, Mexico Northwest, Mexico Southwest	NA	NA	19, 49	TRUE	FALSE	18	NA	NA	NA	TRUE	FALSE	FALSE	18, 19	NA	NA	NA
Amaranthaceae	Amaranthus	1	60	66	Amaranthus	Amaranthus hypochondriacus	Amaranthus leucospermus	S.Watson	synonym	49	NAD-ME	71	Atriplicoid	71	C	United States of America, Lebanon, Syrian Arab Republic, Mexico	Kansas, Minnesota, Missouri, Nebraska, Texas, Wisconsin, Mexico Central, Mexico Gulf, Mexico Northeast, Mexico Northwest, Mexico Southwest	NA	NA	19, 49	TRUE	FALSE	18	NA	NA	NA	TRUE	FALSE	FALSE	18, 19	NA	NA	NA
Amaranthaceae	Amaranthus	1	60	66	Amaranthus	Amaranthus hypochondriacus	Amaranthus leucocarpus	S.Watson	synonym	49	NAD-ME	71	Atriplicoid	71	C	United States of America, Lebanon, Syrian Arab Republic, Mexico	Kansas, Minnesota, Missouri, Nebraska, Texas, Wisconsin, Mexico Central, Mexico Gulf, Mexico Northeast, Mexico Northwest, Mexico Southwest	NA	NA	19, 49	TRUE	FALSE	18	NA	NA	NA	TRUE	FALSE	FALSE	18, 19	NA	NA	NA
Amaranthaceae	Amaranthus	1	60	66	Amaranthus	Amaranthus hypochondriacus	Amaranthus macrostachyus	Mérat ex Moq.	synonym	49	NAD-ME	71	Atriplicoid	71	C	United States of America, Lebanon, Syrian Arab Republic, Mexico	Kansas, Minnesota, Missouri, Nebraska, Texas, Wisconsin, Mexico Central, Mexico Gulf, Mexico Northeast, Mexico Northwest, Mexico Southwest	NA	NA	19, 49	TRUE	FALSE	18	NA	NA	NA	TRUE	FALSE	FALSE	18, 19	NA	NA	NA
Amaranthaceae	Amaranthus	1	60	66	Amaranthus	Amaranthus interruptus	Amaranthus interruptus	R.Br.	accepted	NA	NAD-ME	100	Atriplicoid	69	B, E	New Guinea, Australia	Northern Territory, Queensland, Solomon Is., South Australia, Western Australia	NA	NA	49	NA	NA	NA	NA	NA	NA	TRUE	FALSE	FALSE	19	NA	NA	NA
Amaranthaceae	Amaranthus	1	60	66	Amaranthus	Amaranthus interruptus	Amaranthus lancifolius Delile ex Moq.	Delile ex Moq.	synonym	49	NAD-ME	100	Atriplicoid	69	B, E	New Guinea, Australia	Northern Territory, Queensland, Solomon Is., South Australia, Western Australia	NA	NA	49	NA	NA	NA	NA	NA	NA	TRUE	FALSE	FALSE	19	NA	NA	NA
Amaranthaceae	Amaranthus	1	60	66	Amaranthus	Amaranthus interruptus	Amaranthus lineatus	R.Br.	synonym	49	NAD-ME	100	Atriplicoid	69	B, E	New Guinea, Australia	Northern Territory, Queensland, Solomon Is., South Australia, Western Australia	NA	NA	49	NA	NA	NA	NA	NA	NA	TRUE	FALSE	FALSE	19	NA	NA	NA
Amaranthaceae	Amaranthus	1	60	66	Amaranthus	Amaranthus interruptus	Amaranthus spathulatus	Desf. ex Moq.	synonym	49	NAD-ME	100	Atriplicoid	69	B, E	New Guinea, Australia	Northern Territory, Queensland, Solomon Is., South Australia, Western Australia	NA	NA	49	NA	NA	NA	NA	NA	NA	TRUE	FALSE	FALSE	19	NA	NA	NA
Amaranthaceae	Amaranthus	1	60	66	Amaranthus	Amaranthus interruptus	Euxolus interruptus	(R.Br.) Moq.	synonym	49	NAD-ME	100	Atriplicoid	69	B, E	New Guinea, Australia	Northern Territory, Queensland, Solomon Is., South Australia, Western Australia	NA	NA	49	NA	NA	NA	NA	NA	NA	TRUE	FALSE	FALSE	19	NA	NA	NA
Amaranthaceae	Amaranthus	1	60	66	Amaranthus	Amaranthus interruptus	Euxolus lineatus	(R.Br.) Moq.	synonym	49	NAD-ME	100	Atriplicoid	69	B, E	New Guinea, Australia	Northern Territory, Queensland, Solomon Is., South Australia, Western Australia	NA	NA	49	NA	NA	NA	NA	NA	NA	TRUE	FALSE	FALSE	19	NA	NA	NA
Amaranthaceae	Amaranthus	1	60	66	Amaranthus	Amaranthus kloosianus	Amaranthus kloosianus	Hunz.	accepted	NA	NAD-ME	100	Atriplicoid	69	D	Argentina	Argentina Northeast, Argentina Northwest	NA	NA	49	NA	NA	NA	NA	NA	NA	TRUE	FALSE	FALSE	19	NA	NA	NA
Amaranthaceae	Amaranthus	1	60	66	Amaranthus	Amaranthus macrocarpus	Amaranthus macrocarpus	Benth.	accepted	NA	NAD-ME	100	Atriplicoid	69	B	Australia	New South Wales, Northern Territory, Queensland, South Australia, Victoria	NA	NA	49	NA	NA	NA	NA	NA	NA	TRUE	FALSE	FALSE	19	NA	NA	NA
Amaranthaceae	Amaranthus	1	60	66	Amaranthus	Amaranthus macrocarpus	Amaranthus macrocarpus var. Melanocarpus	Thell.	synonym	49	NAD-ME	100	Atriplicoid	69	B	Australia	New South Wales, Northern Territory, Queensland, South Australia, Victoria	NA	NA	49	NA	NA	NA	NA	NA	NA	TRUE	FALSE	FALSE	19	NA	NA	NA
Amaranthaceae	Amaranthus	1	60	66	Amaranthus	Amaranthus macrocarpus	Euxolus macrocarpus	(Benth.) F.Muell.	synonym	49	NAD-ME	100	Atriplicoid	69	B	Australia	New South Wales, Northern Territory, Queensland, South Australia, Victoria	NA	NA	49	NA	NA	NA	NA	NA	NA	TRUE	FALSE	FALSE	19	NA	NA	NA
Amaranthaceae	Amaranthus	1	60	66	Amaranthus	Amaranthus mitchellii	Amaranthus mitchellii	Benth.	accepted	NA	NAD-ME	100	Atriplicoid	69	B	Australia	New South Wales, Northern Territory, Queensland, South Australia, Western Australia	NA	NA	49	NA	NA	NA	NA	NA	NA	TRUE	FALSE	FALSE	19	NA	NA	NA
Amaranthaceae	Amaranthus	1	60	66	Amaranthus	Amaranthus mitchellii	Amaranthus mitchellii var. strictifolius	Domin	synonym	49	NAD-ME	100	Atriplicoid	69	B	Australia	New South Wales, Northern Territory, Queensland, South Australia, Western Australia	NA	NA	49	NA	NA	NA	NA	NA	NA	TRUE	FALSE	FALSE	19	NA	NA	NA
Amaranthaceae	Amaranthus	1	60	66	Amaranthus	Amaranthus mitchellii	Amaranthus mitchellii var. typicus	Domin	synonym	49	NAD-ME	100	Atriplicoid	69	B	Australia	New South Wales, Northern Territory, Queensland, South Australia, Western Australia	NA	NA	49	NA	NA	NA	NA	NA	NA	TRUE	FALSE	FALSE	19	NA	NA	NA
Amaranthaceae	Amaranthus	1	60	66	Amaranthus	Amaranthus mitchellii	Euxolus mitchellii	(Benth.) F.Muell.	synonym	49	NAD-ME	100	Atriplicoid	69	B	Australia	New South Wales, Northern Territory, Queensland, South Australia, Western Australia	NA	NA	49	NA	NA	NA	NA	NA	NA	TRUE	FALSE	FALSE	19	NA	NA	NA
Amaranthaceae	Amaranthus	1	60	66	Amaranthus	Amaranthus mitchellii	Amaranthus undulatus Lindl.	Lindl.	synonym	49	NAD-ME	100	Atriplicoid	69	B	Australia	New South Wales, Northern Territory, Queensland, South Australia, Western Australia	NA	NA	49	NA	NA	NA	NA	NA	NA	TRUE	FALSE	FALSE	19	NA	NA	NA
Amaranthaceae	Amaranthus	1	60	66	Amaranthus	Amaranthus muricatus	Amaranthus muricatus	(Gillies ex Moq.) Hieron.	accepted	NA	NAD-ME	71	Atriplicoid	71	D	Argentina, Bolivia, Paraguay, Uruguay	Argentina Northeast, Argentina Northwest	NA	NA	19, 49	TRUE	TRUE	19	NA	NA	NA	TRUE	FALSE	FALSE	19	NA	NA	NA
Amaranthaceae	Amaranthus	1	60	66	Amaranthus	Amaranthus muricatus	Amaranthus tarraconensis	Sennen & Pau	synonym	19, 49	NAD-ME	71	Atriplicoid	71	D	Argentina, Bolivia, Paraguay, Uruguay	Argentina Northeast, Argentina Northwest	NA	NA	19, 49	TRUE	TRUE	19	NA	NA	NA	TRUE	FALSE	FALSE	19	NA	NA	NA
Amaranthaceae	Amaranthus	1	60	66	Amaranthus	Amaranthus muricatus	Euxolus muricatus	Gillies ex Moq.	synonym	19, 49	NAD-ME	71	Atriplicoid	71	D	Argentina, Bolivia, Paraguay, Uruguay	Argentina Northeast, Argentina Northwest	NA	NA	19, 49	TRUE	TRUE	19	NA	NA	NA	TRUE	FALSE	FALSE	19	NA	NA	NA
Amaranthaceae	Amaranthus	1	60	66	Amaranthus	Amaranthus obcordatus	Amaranthus obcordatus	(A.Gray) Standl.	accepted	NA	NAD-ME	100	Atriplicoid	69	C	United States of America, Mexico	Arizona, Texas, Sinaloa, Sonora	NA	NA	19, 49	NA	NA	NA	NA	NA	NA	TRUE	FALSE	FALSE	19	NA	NA	NA
Amaranthaceae	Amaranthus	1	60	66	Amaranthus	Amaranthus obcordatus	Amaranthus jonesii	(Uline & W.L.Bray) Kov.	synonym	49	NAD-ME	100	Atriplicoid	69	C	United States of America, Mexico	Arizona, Texas, Sinaloa, Sonora	NA	NA	19, 49	NA	NA	NA	NA	NA	NA	TRUE	FALSE	FALSE	19	NA	NA	NA
Amaranthaceae	Amaranthus	1	60	66	Amaranthus	Amaranthus obcordatus	Amaranthus urceolatus var. jonesii	Uline & W.L.Bray	synonym	49	NAD-ME	100	Atriplicoid	69	C	United States of America, Mexico	Arizona, Texas, Sinaloa, Sonora	NA	NA	19, 49	NA	NA	NA	NA	NA	NA	TRUE	FALSE	FALSE	19	NA	NA	NA
Amaranthaceae	Amaranthus	1	60	66	Amaranthus	Amaranthus obcordatus	Amblogyna urceolata var. obcordata	A.Gray	synonym	19, 49	NAD-ME	100	Atriplicoid	69	C	United States of America, Mexico	Arizona, Texas, Sinaloa, Sonora	NA	NA	19, 49	NA	NA	NA	NA	NA	NA	TRUE	FALSE	FALSE	19	NA	NA	NA
Amaranthaceae	Amaranthus	1	60	66	Amaranthus	Amaranthus palmeri	Amaranthus palmeri	S.Watson	accepted	NA	NAD-ME	71	Atriplicoid	71	C	United States of America, Mexico	Arizona, Nevada, Texas, California, Mexico Central, Mexico Gulf, Mexico Northeast, Mexico Northwest, Mexico Southwest	NA	NA	19, 49	TRUE	FALSE	117	NA	NA	NA	TRUE	FALSE	FALSE	19	NA	NA	NA
Amaranthaceae	Amaranthus	1	60	66	Amaranthus	Amaranthus persimilis	Amaranthus persimilis	Hunz.	accepted	NA	NAD-ME	100	Atriplicoid	69	D	Argentina	Argentina Northwest	NA	NA	49	NA	NA	NA	NA	NA	NA	TRUE	FALSE	FALSE	19	NA	NA	NA
Amaranthaceae	Amaranthus	1	60	66	Amaranthus	Amaranthus peruvianus	Amaranthus peruvianus	(Schauer) Standl.	accepted	NA	NAD-ME	100	Atriplicoid	69	D	Argentina, Bolivia, Peru	Argentina Northwest	NA	NA	49	NA	NA	NA	NA	NA	NA	TRUE	FALSE	FALSE	19	NA	NA	NA
Amaranthaceae	Amaranthus	1	60	66	Amaranthus	Amaranthus peruvianus	Mengea peruviana	Schauer	synonym	49	NAD-ME	100	Atriplicoid	69	D	Argentina, Bolivia, Peru	Argentina Northwest	NA	NA	49	NA	NA	NA	NA	NA	NA	TRUE	FALSE	FALSE	19	NA	NA	NA
Amaranthaceae	Amaranthus	1	60	66	Amaranthus	Amaranthus polygonoides	Amaranthus polygonoides L.	L.	accepted	NA	NAD-ME	71	Atriplicoid	71	C	Aruba, Bahamas, Belize, Cuba, Dominican Republic, Guatemala, Haiti, Honduras, Jamaica, Mexico, Puerto Rico	Florida, Leeward Is., South Carolina, Texas, Windward Is., Mexico Gulf, Mexico Northeast, Mexico Northwest, Mexico Southeast, Mexico Southwest	NA	NA	19, 49	TRUE	FALSE	19	NA	NA	NA	TRUE	FALSE	FALSE	19	NA	NA	NA
Amaranthaceae	Amaranthus	1	60	66	Amaranthus	Amaranthus polygonoides	Albersia polygonoides	(L.) Kunth	synonym	49	NAD-ME	71	Atriplicoid	71	C	Aruba, Bahamas, Belize, Cuba, Dominican Republic, Guatemala, Haiti, Honduras, Jamaica, Mexico, Puerto Rico	Florida, Leeward Is., South Carolina, Texas, Windward Is., Mexico Gulf, Mexico Northeast, Mexico Northwest, Mexico Southeast, Mexico Southwest	NA	NA	19, 49	TRUE	FALSE	19	NA	NA	NA	TRUE	FALSE	FALSE	19	NA	NA	NA
Amaranthaceae	Amaranthus	1	60	66	Amaranthus	Amaranthus polygonoides	Amaranthus berlandieri	(Moq.) Uline & W.L.Bray	synonym	19, 49	NAD-ME	71	Atriplicoid	71	C	Aruba, Bahamas, Belize, Cuba, Dominican Republic, Guatemala, Haiti, Honduras, Jamaica, Mexico, Puerto Rico	Florida, Leeward Is., South Carolina, Texas, Windward Is., Mexico Gulf, Mexico Northeast, Mexico Northwest, Mexico Southeast, Mexico Southwest	NA	NA	19, 49	TRUE	FALSE	19	NA	NA	NA	TRUE	FALSE	FALSE	19	NA	NA	NA
Amaranthaceae	Amaranthus	1	60	66	Amaranthus	Amaranthus polygonoides	Amaranthus taishanensis	F.Z.Li & C.K.Ni	synonym	49	NAD-ME	71	Atriplicoid	71	C	Aruba, Bahamas, Belize, Cuba, Dominican Republic, Guatemala, Haiti, Honduras, Jamaica, Mexico, Puerto Rico	Florida, Leeward Is., South Carolina, Texas, Windward Is., Mexico Gulf, Mexico Northeast, Mexico Northwest, Mexico Southeast, Mexico Southwest	NA	NA	19, 49	TRUE	FALSE	19	NA	NA	NA	TRUE	FALSE	FALSE	19	NA	NA	NA
Amaranthaceae	Amaranthus	1	60	66	Amaranthus	Amaranthus polygonoides	Amaranthus verticillatus	Pav. ex Moq.	synonym	49	NAD-ME	71	Atriplicoid	71	C	Aruba, Bahamas, Belize, Cuba, Dominican Republic, Guatemala, Haiti, Honduras, Jamaica, Mexico, Puerto Rico	Florida, Leeward Is., South Carolina, Texas, Windward Is., Mexico Gulf, Mexico Northeast, Mexico Northwest, Mexico Southeast, Mexico Southwest	NA	NA	19, 49	TRUE	FALSE	19	NA	NA	NA	TRUE	FALSE	FALSE	19	NA	NA	NA
Amaranthaceae	Amaranthus	1	60	66	Amaranthus	Amaranthus polygonoides	Amblogyna polygonoides	(L.) Raf.	synonym	49	NAD-ME	71	Atriplicoid	71	C	Aruba, Bahamas, Belize, Cuba, Dominican Republic, Guatemala, Haiti, Honduras, Jamaica, Mexico, Puerto Rico	Florida, Leeward Is., South Carolina, Texas, Windward Is., Mexico Gulf, Mexico Northeast, Mexico Northwest, Mexico Southeast, Mexico Southwest	NA	NA	19, 49	TRUE	FALSE	19	NA	NA	NA	TRUE	FALSE	FALSE	19	NA	NA	NA
Amaranthaceae	Amaranthus	1	60	66	Amaranthus	Amaranthus polygonoides	Glomeraria polygonoides	(L.) Cav.	synonym	49	NAD-ME	71	Atriplicoid	71	C	Aruba, Bahamas, Belize, Cuba, Dominican Republic, Guatemala, Haiti, Honduras, Jamaica, Mexico, Puerto Rico	Florida, Leeward Is., South Carolina, Texas, Windward Is., Mexico Gulf, Mexico Northeast, Mexico Northwest, Mexico Southeast, Mexico Southwest	NA	NA	19, 49	TRUE	FALSE	19	NA	NA	NA	TRUE	FALSE	FALSE	19	NA	NA	NA
Amaranthaceae	Amaranthus	1	60	66	Amaranthus	Amaranthus polygonoides	Roemeria polygonoides	(L.) Moench	synonym	49	NAD-ME	71	Atriplicoid	71	C	Aruba, Bahamas, Belize, Cuba, Dominican Republic, Guatemala, Haiti, Honduras, Jamaica, Mexico, Puerto Rico	Florida, Leeward Is., South Carolina, Texas, Windward Is., Mexico Gulf, Mexico Northeast, Mexico Northwest, Mexico Southeast, Mexico Southwest	NA	NA	19, 49	TRUE	FALSE	19	NA	NA	NA	TRUE	FALSE	FALSE	19	NA	NA	NA
Amaranthaceae	Amaranthus	1	60	66	Amaranthus	Amaranthus polygonoides	Sarratia berlandieri	Moq.	synonym	49	NAD-ME	71	Atriplicoid	71	C	Aruba, Bahamas, Belize, Cuba, Dominican Republic, Guatemala, Haiti, Honduras, Jamaica, Mexico, Puerto Rico	Florida, Leeward Is., South Carolina, Texas, Windward Is., Mexico Gulf, Mexico Northeast, Mexico Northwest, Mexico Southeast, Mexico Southwest	NA	NA	19, 49	TRUE	FALSE	19	NA	NA	NA	TRUE	FALSE	FALSE	19	NA	NA	NA
Amaranthaceae	Amaranthus	1	60	66	Amaranthus	Amaranthus polygonoides	Sarratia polygonoides	(L.) Moq.	synonym	49	NAD-ME	71	Atriplicoid	71	C	Aruba, Bahamas, Belize, Cuba, Dominican Republic, Guatemala, Haiti, Honduras, Jamaica, Mexico, Puerto Rico	Florida, Leeward Is., South Carolina, Texas, Windward Is., Mexico Gulf, Mexico Northeast, Mexico Northwest, Mexico Southeast, Mexico Southwest	NA	NA	19, 49	TRUE	FALSE	19	NA	NA	NA	TRUE	FALSE	FALSE	19	NA	NA	NA
Amaranthaceae	Amaranthus	1	60	66	Amaranthus	Amaranthus powellii	Amaranthus powellii	S.Watson	accepted	NA	NAD-ME	71	Atriplicoid	71	C	United States of America, Mexico	Arizona, Texas, Utah, Nevada, California, Colorado, Mexico Central, Mexico Northeast, Mexico Northwest, Mexico Southeast, Mexico Southwest	NA	NA	19, 49	TRUE	FALSE	117	NA	NA	NA	TRUE	FALSE	FALSE	19	NA	NA	NA
Amaranthaceae	Amaranthus	1	60	66	Amaranthus	Amaranthus powellii	Amaranthus bracteosus	Uline & W.L.Bray	synonym	19, 49	NAD-ME	71	Atriplicoid	71	C	United States of America, Mexico	Arizona, Texas, Utah, Nevada, California, Colorado, Mexico Central, Mexico Northeast, Mexico Northwest, Mexico Southeast, Mexico Southwest	NA	NA	19, 49	TRUE	FALSE	117	NA	NA	NA	TRUE	FALSE	FALSE	19	NA	NA	NA
Amaranthaceae	Amaranthus	1	60	66	Amaranthus	Amaranthus powellii	Amaranthus chlorostachys var. powellii	(S.Watson) Priszter	synonym	49	NAD-ME	71	Atriplicoid	71	C	United States of America, Mexico	Arizona, Texas, Utah, Nevada, California, Colorado, Mexico Central, Mexico Northeast, Mexico Northwest, Mexico Southeast, Mexico Southwest	NA	NA	19, 49	TRUE	FALSE	117	NA	NA	NA	TRUE	FALSE	FALSE	19	NA	NA	NA
Amaranthaceae	Amaranthus	1	60	66	Amaranthus	Amaranthus powellii	Amaranthus chlorostachys var. pseudoretroflexus	Thell.	synonym	49	NAD-ME	71	Atriplicoid	71	C	United States of America, Mexico	Arizona, Texas, Utah, Nevada, California, Colorado, Mexico Central, Mexico Northeast, Mexico Northwest, Mexico Southeast, Mexico Southwest	NA	NA	19, 49	TRUE	FALSE	117	NA	NA	NA	TRUE	FALSE	FALSE	19	NA	NA	NA
Amaranthaceae	Amaranthus	1	60	66	Amaranthus	Amaranthus powellii	Amaranthus hybridus subsp. powellii	(S.Watson) Karlsson	synonym	49	NAD-ME	71	Atriplicoid	71	C	United States of America, Mexico	Arizona, Texas, Utah, Nevada, California, Colorado, Mexico Central, Mexico Northeast, Mexico Northwest, Mexico Southeast, Mexico Southwest	NA	NA	19, 49	TRUE	FALSE	117	NA	NA	NA	TRUE	FALSE	FALSE	19	NA	NA	NA
Amaranthaceae	Amaranthus	1	60	66	Amaranthus	Amaranthus powellii	Amaranthus hybridus var. pseudoretroflexus	(Thell.) Carretero	synonym	49	NAD-ME	71	Atriplicoid	71	C	United States of America, Mexico	Arizona, Texas, Utah, Nevada, California, Colorado, Mexico Central, Mexico Northeast, Mexico Northwest, Mexico Southeast, Mexico Southwest	NA	NA	19, 49	TRUE	FALSE	117	NA	NA	NA	TRUE	FALSE	FALSE	19	NA	NA	NA
Amaranthaceae	Amaranthus	1	60	66	Amaranthus	Amaranthus powellii	Amaranthus hypochondriacus var. powellii	(S.Watson) Pedersen	synonym	49	NAD-ME	71	Atriplicoid	71	C	United States of America, Mexico	Arizona, Texas, Utah, Nevada, California, Colorado, Mexico Central, Mexico Northeast, Mexico Northwest, Mexico Southeast, Mexico Southwest	NA	NA	19, 49	TRUE	FALSE	117	NA	NA	NA	TRUE	FALSE	FALSE	19	NA	NA	NA
Amaranthaceae	Amaranthus	1	60	66	Amaranthus	Amaranthus powellii	Amaranthus obovatus	S.Watson	synonym	49	NAD-ME	71	Atriplicoid	71	C	United States of America, Mexico	Arizona, Texas, Utah, Nevada, California, Colorado, Mexico Central, Mexico Northeast, Mexico Northwest, Mexico Southeast, Mexico Southwest	NA	NA	19, 49	TRUE	FALSE	117	NA	NA	NA	TRUE	FALSE	FALSE	19	NA	NA	NA
Amaranthaceae	Amaranthus	1	60	66	Amaranthus	Amaranthus powellii	Amaranthus retroflexus var. powellii	(S.Watson) B.Boivin	synonym	19, 49	NAD-ME	71	Atriplicoid	71	C	United States of America, Mexico	Arizona, Texas, Utah, Nevada, California, Colorado, Mexico Central, Mexico Northeast, Mexico Northwest, Mexico Southeast, Mexico Southwest	NA	NA	19, 49	TRUE	FALSE	117	NA	NA	NA	TRUE	FALSE	FALSE	19	NA	NA	NA
Amaranthaceae	Amaranthus	1	60	66	Amaranthus	Amaranthus powellii	Amaranthus retroflexus var. pseudoretroflexus	(Thell.) B.Boivin	synonym	49	NAD-ME	71	Atriplicoid	71	C	United States of America, Mexico	Arizona, Texas, Utah, Nevada, California, Colorado, Mexico Central, Mexico Northeast, Mexico Northwest, Mexico Southeast, Mexico Southwest	NA	NA	19, 49	TRUE	FALSE	117	NA	NA	NA	TRUE	FALSE	FALSE	19	NA	NA	NA
Amaranthaceae	Amaranthus	1	60	66	Amaranthus	Amaranthus praetermissus	Amaranthus praetermissus	Brenan	accepted	NA	NAD-ME	100	Atriplicoid	69	A	Angola, Botswana, South Africa, Namibia, Zimbabwe	Northern Provinces, Free State	NA	NA	49	TRUE	FALSE	58	NA	NA	NA	TRUE	FALSE	FALSE	19	NA	NA	NA
Amaranthaceae	Amaranthus	1	60	66	Amaranthus	Amaranthus pumilus	Amaranthus pumilus	Raf.	accepted	NA	NAD-ME	100	Atriplicoid	69	C	United States of America	Connecticut, Delaware, Maryland, New York, North Carolina, Pennsylvania, Rhode I., South Carolina	NA	NA	19, 49	TRUE	FALSE	19	NA	NA	NA	TRUE	FALSE	FALSE	19	NA	NA	NA
Amaranthaceae	Amaranthus	1	60	66	Amaranthus	Amaranthus pumilus	Euxolus pumilus	(Raf.) Chapm.	synonym	49	NAD-ME	100	Atriplicoid	69	C	United States of America	Connecticut, Delaware, Maryland, New York, North Carolina, Pennsylvania, Rhode I., South Carolina	NA	NA	19, 49	TRUE	FALSE	19	NA	NA	NA	TRUE	FALSE	FALSE	19	NA	NA	NA
Amaranthaceae	Amaranthus	1	60	66	Amaranthus	Amaranthus retroflexus	Amaranthus retroflexus	L.	accepted	NA	NAD-ME	71, 53, 100	Atriplicoid	71, 53	C	Mexico	Mexico Central, Mexico Gulf, Mexico Northeast, Mexico Southeast, Mexico Southwest	NA	NA	19, 49	TRUE	FALSE	21, 58	NA	NA	NA	TRUE	FALSE	FALSE	19, 21, 58	TRUE	NA	142
Amaranthaceae	Amaranthus	1	60	66	Amaranthus	Amaranthus retroflexus	Amaranthus bullatus	Besser ex Spreng.	synonym	49	NAD-ME	71, 53, 100	Atriplicoid	71, 53	C	Mexico	Mexico Central, Mexico Gulf, Mexico Northeast, Mexico Southeast, Mexico Southwest	NA	NA	19, 49	TRUE	FALSE	21, 58	NA	NA	NA	TRUE	FALSE	FALSE	19, 21, 58	TRUE	NA	142
Amaranthaceae	Amaranthus	1	60	66	Amaranthus	Amaranthus retroflexus	Amaranthus curvifolius	Spreng.	synonym	49	NAD-ME	71, 53, 100	Atriplicoid	71, 53	C	Mexico	Mexico Central, Mexico Gulf, Mexico Northeast, Mexico Southeast, Mexico Southwest	NA	NA	19, 49	TRUE	FALSE	21, 58	NA	NA	NA	TRUE	FALSE	FALSE	19, 21, 58	TRUE	NA	142
Amaranthaceae	Amaranthus	1	60	66	Amaranthus	Amaranthus retroflexus	Amaranthus delilei	Richt. & Loret	synonym	49	NAD-ME	71, 53, 100	Atriplicoid	71, 53	C	Mexico	Mexico Central, Mexico Gulf, Mexico Northeast, Mexico Southeast, Mexico Southwest	NA	NA	19, 49	TRUE	FALSE	21, 58	NA	NA	NA	TRUE	FALSE	FALSE	19, 21, 58	TRUE	NA	142
Amaranthaceae	Amaranthus	1	60	66	Amaranthus	Amaranthus retroflexus	Amaranthus dubius E.H.L.Krause	E.H.L.Krause	synonym	49	NAD-ME	71, 53, 100	Atriplicoid	71, 53	C	Mexico	Mexico Central, Mexico Gulf, Mexico Northeast, Mexico Southeast, Mexico Southwest	NA	NA	19, 49	TRUE	FALSE	21, 58	NA	NA	NA	TRUE	FALSE	FALSE	19, 21, 58	TRUE	NA	142
Amaranthaceae	Amaranthus	1	60	66	Amaranthus	Amaranthus retroflexus	Amaranthus johnstonii	Kov.	synonym	49	NAD-ME	71, 53, 100	Atriplicoid	71, 53	C	Mexico	Mexico Central, Mexico Gulf, Mexico Northeast, Mexico Southeast, Mexico Southwest	NA	NA	19, 49	TRUE	FALSE	21, 58	NA	NA	NA	TRUE	FALSE	FALSE	19, 21, 58	TRUE	NA	142
Amaranthaceae	Amaranthus	1	60	66	Amaranthus	Amaranthus retroflexus	Amaranthus recurvatus	Desf.	synonym	49	NAD-ME	71, 53, 100	Atriplicoid	71, 53	C	Mexico	Mexico Central, Mexico Gulf, Mexico Northeast, Mexico Southeast, Mexico Southwest	NA	NA	19, 49	TRUE	FALSE	21, 58	NA	NA	NA	TRUE	FALSE	FALSE	19, 21, 58	TRUE	NA	142
Amaranthaceae	Amaranthus	1	60	66	Amaranthus	Amaranthus retroflexus	Amaranthus retroflexus f. rubricaulis	Thell. ex Probst	synonym	49	NAD-ME	71, 53, 100	Atriplicoid	71, 53	C	Mexico	Mexico Central, Mexico Gulf, Mexico Northeast, Mexico Southeast, Mexico Southwest	NA	NA	19, 49	TRUE	FALSE	21, 58	NA	NA	NA	TRUE	FALSE	FALSE	19, 21, 58	TRUE	NA	142
Amaranthaceae	Amaranthus	1	60	66	Amaranthus	Amaranthus retroflexus	Amaranthus retroflexus subsp. delilei	(Richt. & Loret) Tzvelev	synonym	49	NAD-ME	71, 53, 100	Atriplicoid	71, 53	C	Mexico	Mexico Central, Mexico Gulf, Mexico Northeast, Mexico Southeast, Mexico Southwest	NA	NA	19, 49	TRUE	FALSE	21, 58	NA	NA	NA	TRUE	FALSE	FALSE	19, 21, 58	TRUE	NA	142
Amaranthaceae	Amaranthus	1	60	66	Amaranthus	Amaranthus retroflexus	Amaranthus retroflexus var. rubricaulis	Thell.	synonym	49	NAD-ME	71, 53, 100	Atriplicoid	71, 53	C	Mexico	Mexico Central, Mexico Gulf, Mexico Northeast, Mexico Southeast, Mexico Southwest	NA	NA	19, 49	TRUE	FALSE	21, 58	NA	NA	NA	TRUE	FALSE	FALSE	19, 21, 58	TRUE	NA	142
Amaranthaceae	Amaranthus	1	60	66	Amaranthus	Amaranthus retroflexus	Amaranthus retroflexus var. salicifolius	I.M.Johnst.	synonym	19, 49	NAD-ME	71, 53, 100	Atriplicoid	71, 53	C	Mexico	Mexico Central, Mexico Gulf, Mexico Northeast, Mexico Southeast, Mexico Southwest	NA	NA	19, 49	TRUE	FALSE	21, 58	NA	NA	NA	TRUE	FALSE	FALSE	19, 21, 58	TRUE	NA	142
Amaranthaceae	Amaranthus	1	60	66	Amaranthus	Amaranthus retroflexus	Amaranthus rigidus	Schult. ex Steud.	synonym	49	NAD-ME	71, 53, 100	Atriplicoid	71, 53	C	Mexico	Mexico Central, Mexico Gulf, Mexico Northeast, Mexico Southeast, Mexico Southwest	NA	NA	19, 49	TRUE	FALSE	21, 58	NA	NA	NA	TRUE	FALSE	FALSE	19, 21, 58	TRUE	NA	142
Amaranthaceae	Amaranthus	1	60	66	Amaranthus	Amaranthus retroflexus	Amaranthus spicatus Lam.	Lam.	synonym	49	NAD-ME	71, 53, 100	Atriplicoid	71, 53	C	Mexico	Mexico Central, Mexico Gulf, Mexico Northeast, Mexico Southeast, Mexico Southwest	NA	NA	19, 49	TRUE	FALSE	21, 58	NA	NA	NA	TRUE	FALSE	FALSE	19, 21, 58	TRUE	NA	142
Amaranthaceae	Amaranthus	1	60	66	Amaranthus	Amaranthus retroflexus	Galliaria retroflexa	(L.) Nieuwl.	synonym	49	NAD-ME	71, 53, 100	Atriplicoid	71, 53	C	Mexico	Mexico Central, Mexico Gulf, Mexico Northeast, Mexico Southeast, Mexico Southwest	NA	NA	19, 49	TRUE	FALSE	21, 58	NA	NA	NA	TRUE	FALSE	FALSE	19, 21, 58	TRUE	NA	142
Amaranthaceae	Amaranthus	1	60	66	Amaranthus	Amaranthus retroflexus	Galliaria scabra	Bubani	synonym	49	NAD-ME	71, 53, 100	Atriplicoid	71, 53	C	Mexico	Mexico Central, Mexico Gulf, Mexico Northeast, Mexico Southeast, Mexico Southwest	NA	NA	19, 49	TRUE	FALSE	21, 58	NA	NA	NA	TRUE	FALSE	FALSE	19, 21, 58	TRUE	NA	142
Amaranthaceae	Amaranthus	1	60	66	Amaranthus	Amaranthus retroflexus	Amaranthus strictus Ten.	Ten.	synonym	49	NAD-ME	71, 53, 100	Atriplicoid	71, 53	C	Mexico	Mexico Central, Mexico Gulf, Mexico Northeast, Mexico Southeast, Mexico Southwest	NA	NA	19, 49	TRUE	FALSE	21, 58	NA	NA	NA	TRUE	FALSE	FALSE	19, 21, 58	TRUE	NA	142
Amaranthaceae	Amaranthus	1	60	66	Amaranthus	Amaranthus scariosus	Amaranthus scariosus	Benth.	accepted	NA	NAD-ME	100	Atriplicoid	69	C	Costa Rica, Guatemala, Honduras, Mexico Gulf, Mexico, Nicaragua	Mexico Northeast, Mexico Southeast, Mexico Southwest	NA	NA	49	NA	NA	NA	NA	NA	NA	TRUE	FALSE	FALSE	19	NA	NA	NA
Amaranthaceae	Amaranthus	1	60	66	Amaranthus	Amaranthus scariosus	Amaranthus floridus	Benth.	synonym	49	NAD-ME	100	Atriplicoid	69	C	Costa Rica, Guatemala, Honduras, Mexico Gulf, Mexico, Nicaragua	Mexico Northeast, Mexico Southeast, Mexico Southwest	NA	NA	49	NA	NA	NA	NA	NA	NA	TRUE	FALSE	FALSE	19	NA	NA	NA
Amaranthaceae	Amaranthus	1	60	66	Amaranthus	Amaranthus scariosus	Sarratia scariosa	(Benth.) Moq.	synonym	49	NAD-ME	100	Atriplicoid	69	C	Costa Rica, Guatemala, Honduras, Mexico Gulf, Mexico, Nicaragua	Mexico Northeast, Mexico Southeast, Mexico Southwest	NA	NA	49	NA	NA	NA	NA	NA	NA	TRUE	FALSE	FALSE	19	NA	NA	NA
Amaranthaceae	Amaranthus	1	60	66	Amaranthus	Amaranthus scleranthoides	Amaranthus scleranthoides	(Andersson) Andersson	accepted	NA	NAD-ME	100	Atriplicoid	69	D	Ecuador	Galapagos	NA	NA	49	NA	NA	NA	NA	NA	NA	TRUE	FALSE	FALSE	19	NA	NA	NA
Amaranthaceae	Amaranthus	1	60	66	Amaranthus	Amaranthus scleranthoides	Amaranthus rugulosus	(J.T.Howell) Kov.	synonym	49	NAD-ME	100	Atriplicoid	69	D	Ecuador	Galapagos	NA	NA	49	NA	NA	NA	NA	NA	NA	TRUE	FALSE	FALSE	19	NA	NA	NA
Amaranthaceae	Amaranthus	1	60	66	Amaranthus	Amaranthus scleranthoides	Amaranthus scleranthoides f. abingdonensis	A.Stewart	synonym	49	NAD-ME	100	Atriplicoid	69	D	Ecuador	Galapagos	NA	NA	49	NA	NA	NA	NA	NA	NA	TRUE	FALSE	FALSE	19	NA	NA	NA
Amaranthaceae	Amaranthus	1	60	66	Amaranthus	Amaranthus scleranthoides	Amaranthus scleranthoides f. albemarlensis	A.Stewart	synonym	49	NAD-ME	100	Atriplicoid	69	D	Ecuador	Galapagos	NA	NA	49	NA	NA	NA	NA	NA	NA	TRUE	FALSE	FALSE	19	NA	NA	NA
Amaranthaceae	Amaranthus	1	60	66	Amaranthus	Amaranthus scleranthoides	Amaranthus scleranthoides f. rugulosus	J.T.Howell	synonym	49	NAD-ME	100	Atriplicoid	69	D	Ecuador	Galapagos	NA	NA	49	NA	NA	NA	NA	NA	NA	TRUE	FALSE	FALSE	19	NA	NA	NA
Amaranthaceae	Amaranthus	1	60	66	Amaranthus	Amaranthus scleranthoides	Amaranthus scleranthoides f. typica	J.T.Howell	synonym	49	NAD-ME	100	Atriplicoid	69	D	Ecuador	Galapagos	NA	NA	49	NA	NA	NA	NA	NA	NA	TRUE	FALSE	FALSE	19	NA	NA	NA
Amaranthaceae	Amaranthus	1	60	66	Amaranthus	Amaranthus scleranthoides	Euxolus scleranthoides	Andersson	synonym	49	NAD-ME	100	Atriplicoid	69	D	Ecuador	Galapagos	NA	NA	49	NA	NA	NA	NA	NA	NA	TRUE	FALSE	FALSE	19	NA	NA	NA
Amaranthaceae	Amaranthus	1	60	66	Amaranthus	Amaranthus spinosus	Amaranthus spinosus	L.	accepted	NA	NAD-ME	71	Atriplicoid	71	C, D	Argentina, Bahamas, Belize, Bolivia, Brazil, Cayman Is., Colombia, Costa Rica, Cuba, Dominican Republic, Ecuador, El Salvador, Guatemala, Haiti, Honduras, Jamaica, Mexico, Nicaragua, Panama, Paraguay, Peru, Puerto Rico, Trinidad-Tobago, Turks-Caicos Is., Venezuela, Venezuelan Antilles	Galapagos, Argentina Northeast, Argentina Northwest, Brazil North, Brazil Northeast, Brazil South, Brazil Southeast, Brazil West-Central, Mexico Central, Mexico Gulf, Mexico Northeast, Mexico Northwest, Mexico Southeast, Mexico Southwest	NA	NA	18, 49	TRUE	FALSE	18, 21, 58	NA	NA	NA	TRUE	FALSE	FALSE	18, 19, 21	NA	NA	NA
Amaranthaceae	Amaranthus	1	60	66	Amaranthus	Amaranthus spinosus	Amaranthus caracasanus	Kunth	synonym	49	NAD-ME	71	Atriplicoid	71	C, D	Argentina, Bahamas, Belize, Bolivia, Brazil, Cayman Is., Colombia, Costa Rica, Cuba, Dominican Republic, Ecuador, El Salvador, Guatemala, Haiti, Honduras, Jamaica, Mexico, Nicaragua, Panama, Paraguay, Peru, Puerto Rico, Trinidad-Tobago, Turks-Caicos Is., Venezuela, Venezuelan Antilles	Galapagos, Argentina Northeast, Argentina Northwest, Brazil North, Brazil Northeast, Brazil South, Brazil Southeast, Brazil West-Central, Mexico Central, Mexico Gulf, Mexico Northeast, Mexico Northwest, Mexico Southeast, Mexico Southwest	NA	NA	18, 49	TRUE	FALSE	18, 21, 58	NA	NA	NA	TRUE	FALSE	FALSE	18, 19, 21	NA	NA	NA
Amaranthaceae	Amaranthus	1	60	66	Amaranthus	Amaranthus spinosus	Amaranthus coracanus	Mart.	synonym	49	NAD-ME	71	Atriplicoid	71	C, D	Argentina, Bahamas, Belize, Bolivia, Brazil, Cayman Is., Colombia, Costa Rica, Cuba, Dominican Republic, Ecuador, El Salvador, Guatemala, Haiti, Honduras, Jamaica, Mexico, Nicaragua, Panama, Paraguay, Peru, Puerto Rico, Trinidad-Tobago, Turks-Caicos Is., Venezuela, Venezuelan Antilles	Galapagos, Argentina Northeast, Argentina Northwest, Brazil North, Brazil Northeast, Brazil South, Brazil Southeast, Brazil West-Central, Mexico Central, Mexico Gulf, Mexico Northeast, Mexico Northwest, Mexico Southeast, Mexico Southwest	NA	NA	18, 49	TRUE	FALSE	18, 21, 58	NA	NA	NA	TRUE	FALSE	FALSE	18, 19, 21	NA	NA	NA
Amaranthaceae	Amaranthus	1	60	66	Amaranthus	Amaranthus spinosus	Amaranthus diacanthus	Raf.	synonym	49	NAD-ME	71	Atriplicoid	71	C, D	Argentina, Bahamas, Belize, Bolivia, Brazil, Cayman Is., Colombia, Costa Rica, Cuba, Dominican Republic, Ecuador, El Salvador, Guatemala, Haiti, Honduras, Jamaica, Mexico, Nicaragua, Panama, Paraguay, Peru, Puerto Rico, Trinidad-Tobago, Turks-Caicos Is., Venezuela, Venezuelan Antilles	Galapagos, Argentina Northeast, Argentina Northwest, Brazil North, Brazil Northeast, Brazil South, Brazil Southeast, Brazil West-Central, Mexico Central, Mexico Gulf, Mexico Northeast, Mexico Northwest, Mexico Southeast, Mexico Southwest	NA	NA	18, 49	TRUE	FALSE	18, 21, 58	NA	NA	NA	TRUE	FALSE	FALSE	18, 19, 21	NA	NA	NA
Amaranthaceae	Amaranthus	1	60	66	Amaranthus	Amaranthus spinosus	Galliaria spitosa	(L.) Nieuwl.	synonym	49	NAD-ME	71	Atriplicoid	71	C, D	Argentina, Bahamas, Belize, Bolivia, Brazil, Cayman Is., Colombia, Costa Rica, Cuba, Dominican Republic, Ecuador, El Salvador, Guatemala, Haiti, Honduras, Jamaica, Mexico, Nicaragua, Panama, Paraguay, Peru, Puerto Rico, Trinidad-Tobago, Turks-Caicos Is., Venezuela, Venezuelan Antilles	Galapagos, Argentina Northeast, Argentina Northwest, Brazil North, Brazil Northeast, Brazil South, Brazil Southeast, Brazil West-Central, Mexico Central, Mexico Gulf, Mexico Northeast, Mexico Northwest, Mexico Southeast, Mexico Southwest	NA	NA	18, 49	TRUE	FALSE	18, 21, 58	NA	NA	NA	TRUE	FALSE	FALSE	18, 19, 21	NA	NA	NA
Amaranthaceae	Amaranthus	1	60	66	Amaranthus	Amaranthus squamulatus	Amaranthus squamulatus	(Andersson) B.L.Rob.	accepted	NA	NAD-ME	100	Atriplicoid	69	D	Ecuador	Galapagos	NA	NA	49	NA	NA	NA	NA	NA	NA	TRUE	FALSE	FALSE	19	NA	NA	NA
Amaranthaceae	Amaranthus	1	60	66	Amaranthus	Amaranthus squamulatus	Amaranthus squarrulosus	(A.Gray) Uline & W.L.Bray	synonym	49	NAD-ME	100	Atriplicoid	69	D	Ecuador	Galapagos	NA	NA	49	NA	NA	NA	NA	NA	NA	TRUE	FALSE	FALSE	19	NA	NA	NA
Amaranthaceae	Amaranthus	1	60	66	Amaranthus	Amaranthus squamulatus	Amblogyna squarrulosa	A.Gray	synonym	49	NAD-ME	100	Atriplicoid	69	D	Ecuador	Galapagos	NA	NA	49	NA	NA	NA	NA	NA	NA	TRUE	FALSE	FALSE	19	NA	NA	NA
Amaranthaceae	Amaranthus	1	60	66	Amaranthus	Amaranthus squamulatus	Scleropus squamulatus	Andersson	synonym	49	NAD-ME	100	Atriplicoid	69	D	Ecuador	Galapagos	NA	NA	49	NA	NA	NA	NA	NA	NA	TRUE	FALSE	FALSE	19	NA	NA	NA
Amaranthaceae	Amaranthus	1	60	66	Amaranthus	Amaranthus standleyanus	Amaranthus standleyanus	Parodi ex Covas	accepted	NA	NAD-ME	71	Atriplicoid	71	D	Argentina, Bolivia, Paraguay, Uruguay	Argentina Northeast, Argentina Northwest, Argentina South	NA	NA	49	NA	NA	NA	NA	NA	NA	TRUE	FALSE	FALSE	19	NA	NA	NA
Amaranthaceae	Amaranthus	1	60	66	Amaranthus	Amaranthus standleyanus	Amaranthus parodii	Standl.	synonym	49	NAD-ME	71	Atriplicoid	71	D	Argentina, Bolivia, Paraguay, Uruguay	Argentina Northeast, Argentina Northwest, Argentina South	NA	NA	49	NA	NA	NA	NA	NA	NA	TRUE	FALSE	FALSE	19	NA	NA	NA
Amaranthaceae	Amaranthus	1	60	66	Amaranthus	Amaranthus standleyanus	Amaranthus vulgatissimus var. sublanceolatus	Thell.	synonym	49	NAD-ME	71	Atriplicoid	71	D	Argentina, Bolivia, Paraguay, Uruguay	Argentina Northeast, Argentina Northwest, Argentina South	NA	NA	49	NA	NA	NA	NA	NA	NA	TRUE	FALSE	FALSE	19	NA	NA	NA
Amaranthaceae	Amaranthus	1	60	66	Amaranthus	Amaranthus tamariscinus	Amaranthus tamariscinus	Nutt.	accepted	NA	NAD-ME	100	Atriplicoid	69	C	United States of America	Arkansas	NA	NA	49	NA	NA	NA	NA	NA	NA	TRUE	FALSE	FALSE	19	NA	NA	NA
Amaranthaceae	Amaranthus	1	60	66	Amaranthus	Amaranthus tamariscinus	Acnida × tamariscina	(Nutt.) Alph.Wood	synonym	49	NAD-ME	100	Atriplicoid	69	C	United States of America	Arkansas	NA	NA	49	NA	NA	NA	NA	NA	NA	TRUE	FALSE	FALSE	19	NA	NA	NA
Amaranthaceae	Amaranthus	1	60	66	Amaranthus	Amaranthus tamariscinus	Montelia × tamariscina	(Nutt.) A.Gray	synonym	49	NAD-ME	100	Atriplicoid	69	C	United States of America	Arkansas	NA	NA	49	NA	NA	NA	NA	NA	NA	TRUE	FALSE	FALSE	19	NA	NA	NA
Amaranthaceae	Amaranthus	1	60	66	Amaranthus	Amaranthus tamaulipensis	Amaranthus tamaulipensis	Henrickson	accepted	NA	NAD-ME	100	Atriplicoid	69	C	United States of America, Mexico	Texas, Mexico Northeast, Mexico Southeast, Tabasco, Tamaulipas	San Luis Potosi	NA	19, 49	NA	NA	NA	NA	NA	NA	TRUE	FALSE	FALSE	19	NA	NA	NA
Amaranthaceae	Amaranthus	1	60	66	Amaranthus	Amaranthus tenuifolius	Amaranthus tenuifolius	Willd.	accepted	NA	NAD-ME	100	Atriplicoid	69	E	Bangladesh, India, Nepal	NA	NA	NA	18, 49	TRUE	FALSE	18	NA	NA	NA	TRUE	FALSE	FALSE	18, 19	NA	NA	NA
Amaranthaceae	Amaranthus	1	60	66	Amaranthus	Amaranthus tenuifolius	Mengea tenuifolia	(Willd.) Moq.	synonym	49	NAD-ME	100	Atriplicoid	69	E	Bangladesh, India, Nepal	NA	NA	NA	18, 49	TRUE	FALSE	18	NA	NA	NA	TRUE	FALSE	FALSE	18, 19	NA	NA	NA
Amaranthaceae	Amaranthus	1	60	66	Amaranthus	Amaranthus thunbergii	Amaranthus thunbergii	Moq.	accepted	NA	NAD-ME	100	Atriplicoid	69	A	Angola, Botswana, South Africa, Eritrea, Ethiopia, Kenya, Lesotho, Malawi, Mozambique, Namibia, Somalia, Swaziland, Tanzania, Uganda, Zambia, Congo, Zimbabwe	KwaZulu-Natal, Zaire	NA	NA	19, 49	TRUE	FALSE	19, 58	NA	NA	NA	TRUE	FALSE	FALSE	19, 58	NA	NA	NA
Amaranthaceae	Amaranthus	1	60	66	Amaranthus	Amaranthus thunbergii	Amaranthus albus Thunb.	Thunb.	synonym	49	NAD-ME	100	Atriplicoid	69	A	Angola, Botswana, South Africa, Eritrea, Ethiopia, Kenya, Lesotho, Malawi, Mozambique, Namibia, Somalia, Swaziland, Tanzania, Uganda, Zambia, Congo, Zimbabwe	KwaZulu-Natal, Zaire	NA	NA	19, 49	TRUE	FALSE	19, 58	NA	NA	NA	TRUE	FALSE	FALSE	19, 58	NA	NA	NA
Amaranthaceae	Amaranthus	1	60	66	Amaranthus	Amaranthus torreyi	Amaranthus torreyi	(A.Gray) Benth. ex S.Watson	accepted	NA	NAD-ME	100	Atriplicoid	69	C	United States of America, Mexico	Arizona, Texas, California, Mexico Central, Mexico Northeast, Mexico Northwest, Mexico Southwest	NA	NA	19, 49	TRUE	FALSE	117	NA	NA	NA	TRUE	FALSE	FALSE	19	NA	NA	NA
Amaranthaceae	Amaranthus	1	60	66	Amaranthus	Amaranthus torreyi	Amaranthus bigelowii	Uline & W.L.Bray	synonym	19, 49	NAD-ME	100	Atriplicoid	69	C	United States of America, Mexico	Arizona, Texas, California, Mexico Central, Mexico Northeast, Mexico Northwest, Mexico Southwest	NA	NA	19, 49	TRUE	FALSE	117	NA	NA	NA	TRUE	FALSE	FALSE	19	NA	NA	NA
Amaranthaceae	Amaranthus	1	60	66	Amaranthus	Amaranthus torreyi	Amaranthus bigelowii var. emarginatus	(Torr.) Uline & W.L.Bray	synonym	49	NAD-ME	100	Atriplicoid	69	C	United States of America, Mexico	Arizona, Texas, California, Mexico Central, Mexico Northeast, Mexico Northwest, Mexico Southwest	NA	NA	19, 49	TRUE	FALSE	117	NA	NA	NA	TRUE	FALSE	FALSE	19	NA	NA	NA
Amaranthaceae	Amaranthus	1	60	66	Amaranthus	Amaranthus torreyi	Amaranthus chihuahuensis	S.Watson	synonym	49	NAD-ME	100	Atriplicoid	69	C	United States of America, Mexico	Arizona, Texas, California, Mexico Central, Mexico Northeast, Mexico Northwest, Mexico Southwest	NA	NA	19, 49	TRUE	FALSE	117	NA	NA	NA	TRUE	FALSE	FALSE	19	NA	NA	NA
Amaranthaceae	Amaranthus	1	60	66	Amaranthus	Amaranthus torreyi	Amaranthus pringlei	S.Watson	synonym	19, 49	NAD-ME	100	Atriplicoid	69	C	United States of America, Mexico	Arizona, Texas, California, Mexico Central, Mexico Northeast, Mexico Northwest, Mexico Southwest	NA	NA	19, 49	TRUE	FALSE	117	NA	NA	NA	TRUE	FALSE	FALSE	19	NA	NA	NA
Amaranthaceae	Amaranthus	1	60	66	Amaranthus	Amaranthus torreyi	Amaranthus ulinei	Kov.	synonym	49	NAD-ME	100	Atriplicoid	69	C	United States of America, Mexico	Arizona, Texas, California, Mexico Central, Mexico Northeast, Mexico Northwest, Mexico Southwest	NA	NA	19, 49	TRUE	FALSE	117	NA	NA	NA	TRUE	FALSE	FALSE	19	NA	NA	NA
Amaranthaceae	Amaranthus	1	60	66	Amaranthus	Amaranthus torreyi	Amblogyna torreyi	A.Gray	synonym	19, 49	NAD-ME	100	Atriplicoid	69	C	United States of America, Mexico	Arizona, Texas, California, Mexico Central, Mexico Northeast, Mexico Northwest, Mexico Southwest	NA	NA	19, 49	TRUE	FALSE	117	NA	NA	NA	TRUE	FALSE	FALSE	19	NA	NA	NA
Amaranthaceae	Amaranthus	1	60	66	Amaranthus	Amaranthus torreyi	Sarratia berlandieri var. emarginata	Torr.	synonym	19, 49	NAD-ME	100	Atriplicoid	69	C	United States of America, Mexico	Arizona, Texas, California, Mexico Central, Mexico Northeast, Mexico Northwest, Mexico Southwest	NA	NA	19, 49	TRUE	FALSE	117	NA	NA	NA	TRUE	FALSE	FALSE	19	NA	NA	NA
Amaranthaceae	Amaranthus	1	60	66	Amaranthus	Amaranthus tricolor	Amaranthus tricolor	L.	accepted	NA	NAD-ME	53	Atriplicoid	69	A	India, Bangladesh, Brunei, India, Laos, Indonesia, Myanmar, Panama, Philippines, Solomon Is., Sri Lanka, Thailand, Vietnam, Malaysia	Assam	NA	NA	18, 21, 49	TRUE	FALSE	18, 19, 58	NA	NA	NA	TRUE	FALSE	FALSE	18, 19, 58	NA	NA	NA
Amaranthaceae	Amaranthus	1	60	66	Amaranthus	Amaranthus tricolor	Amaranthus gangeticus L.	L.	synonym	18, 21, 49	NAD-ME	53	Atriplicoid	69	A	India, Bangladesh, Brunei, India, Laos, Indonesia, Myanmar, Panama, Philippines, Solomon Is., Sri Lanka, Thailand, Vietnam, Malaysia	Assam	NA	NA	18, 21, 49	TRUE	FALSE	18, 19, 58	NA	NA	NA	TRUE	FALSE	FALSE	18, 19, 58	NA	NA	NA
Amaranthaceae	Amaranthus	1	60	66	Amaranthus	Amaranthus tricolor	Amaranthus japonicus Houtt. ex Steud.	Houtt. ex Steud.	synonym	49	NAD-ME	53	Atriplicoid	69	A	India, Bangladesh, Brunei, India, Laos, Indonesia, Myanmar, Panama, Philippines, Solomon Is., Sri Lanka, Thailand, Vietnam, Malaysia	Assam	NA	NA	18, 21, 49	TRUE	FALSE	18, 19, 58	NA	NA	NA	TRUE	FALSE	FALSE	18, 19, 58	NA	NA	NA
Amaranthaceae	Amaranthus	1	60	66	Amaranthus	Amaranthus tricolor	Amaranthus japonicus Houtt. ex Willd.	Houtt. ex Willd.	synonym	49	NAD-ME	53	Atriplicoid	69	A	India, Bangladesh, Brunei, India, Laos, Indonesia, Myanmar, Panama, Philippines, Solomon Is., Sri Lanka, Thailand, Vietnam, Malaysia	Assam	NA	NA	18, 21, 49	TRUE	FALSE	18, 19, 58	NA	NA	NA	TRUE	FALSE	FALSE	18, 19, 58	NA	NA	NA
Amaranthaceae	Amaranthus	1	60	66	Amaranthus	Amaranthus tricolor	Amaranthus lividus Roxb.	Roxb.	synonym	49	NAD-ME	53	Atriplicoid	69	A	India, Bangladesh, Brunei, India, Laos, Indonesia, Myanmar, Panama, Philippines, Solomon Is., Sri Lanka, Thailand, Vietnam, Malaysia	Assam	NA	NA	18, 21, 49	TRUE	FALSE	18, 19, 58	NA	NA	NA	TRUE	FALSE	FALSE	18, 19, 58	NA	NA	NA
Amaranthaceae	Amaranthus	1	60	66	Amaranthus	Amaranthus tricolor	Amaranthus polygamus L.	L.	synonym	18, 49	NAD-ME	53	Atriplicoid	69	A	India, Bangladesh, Brunei, India, Laos, Indonesia, Myanmar, Panama, Philippines, Solomon Is., Sri Lanka, Thailand, Vietnam, Malaysia	Assam	NA	NA	18, 21, 49	TRUE	FALSE	18, 19, 58	NA	NA	NA	TRUE	FALSE	FALSE	18, 19, 58	NA	NA	NA
Amaranthaceae	Amaranthus	1	60	66	Amaranthus	Amaranthus tricolor	Amaranthus polygamus Roxb.	Roxb.	synonym	18, 49	NAD-ME	53	Atriplicoid	69	A	India, Bangladesh, Brunei, India, Laos, Indonesia, Myanmar, Panama, Philippines, Solomon Is., Sri Lanka, Thailand, Vietnam, Malaysia	Assam	NA	NA	18, 21, 49	TRUE	FALSE	18, 19, 58	NA	NA	NA	TRUE	FALSE	FALSE	18, 19, 58	NA	NA	NA
Amaranthaceae	Amaranthus	1	60	66	Amaranthus	Amaranthus tricolor	Albersia polygama	Boiss.	synonym	49	NAD-ME	53	Atriplicoid	69	A	India, Bangladesh, Brunei, India, Laos, Indonesia, Myanmar, Panama, Philippines, Solomon Is., Sri Lanka, Thailand, Vietnam, Malaysia	Assam	NA	NA	18, 21, 49	TRUE	FALSE	18, 19, 58	NA	NA	NA	TRUE	FALSE	FALSE	18, 19, 58	NA	NA	NA
Amaranthaceae	Amaranthus	1	60	66	Amaranthus	Amaranthus tricolor	Amaranthus bicolor	Nocca ex Willd.	synonym	49	NAD-ME	53	Atriplicoid	69	A	India, Bangladesh, Brunei, India, Laos, Indonesia, Myanmar, Panama, Philippines, Solomon Is., Sri Lanka, Thailand, Vietnam, Malaysia	Assam	NA	NA	18, 21, 49	TRUE	FALSE	18, 19, 58	NA	NA	NA	TRUE	FALSE	FALSE	18, 19, 58	NA	NA	NA
Amaranthaceae	Amaranthus	1	60	66	Amaranthus	Amaranthus tricolor	Amaranthus cuspidatus	Vis.	synonym	49	NAD-ME	53	Atriplicoid	69	A	India, Bangladesh, Brunei, India, Laos, Indonesia, Myanmar, Panama, Philippines, Solomon Is., Sri Lanka, Thailand, Vietnam, Malaysia	Assam	NA	NA	18, 21, 49	TRUE	FALSE	18, 19, 58	NA	NA	NA	TRUE	FALSE	FALSE	18, 19, 58	NA	NA	NA
Amaranthaceae	Amaranthus	1	60	66	Amaranthus	Amaranthus tricolor	Amaranthus dubius Mart.	Mart.	synonym	49	NAD-ME	53	Atriplicoid	69	A	India, Bangladesh, Brunei, India, Laos, Indonesia, Myanmar, Panama, Philippines, Solomon Is., Sri Lanka, Thailand, Vietnam, Malaysia	Assam	NA	NA	18, 21, 49	TRUE	FALSE	18, 19, 58	NA	NA	NA	TRUE	FALSE	FALSE	18, 19, 58	NA	NA	NA
Amaranthaceae	Amaranthus	1	60	66	Amaranthus	Amaranthus tricolor	Amaranthus flexuosus	Moq.	synonym	49	NAD-ME	53	Atriplicoid	69	A	India, Bangladesh, Brunei, India, Laos, Indonesia, Myanmar, Panama, Philippines, Solomon Is., Sri Lanka, Thailand, Vietnam, Malaysia	Assam	NA	NA	18, 21, 49	TRUE	FALSE	18, 19, 58	NA	NA	NA	TRUE	FALSE	FALSE	18, 19, 58	NA	NA	NA
Amaranthaceae	Amaranthus	1	60	66	Amaranthus	Amaranthus tricolor	Amaranthus gangeticus var. angustior	L.H.Bailey	synonym	49	NAD-ME	53	Atriplicoid	69	A	India, Bangladesh, Brunei, India, Laos, Indonesia, Myanmar, Panama, Philippines, Solomon Is., Sri Lanka, Thailand, Vietnam, Malaysia	Assam	NA	NA	18, 21, 49	TRUE	FALSE	18, 19, 58	NA	NA	NA	TRUE	FALSE	FALSE	18, 19, 58	NA	NA	NA
Amaranthaceae	Amaranthus	1	60	66	Amaranthus	Amaranthus tricolor	Amaranthus inamoenus	Willd.	synonym	49	NAD-ME	53	Atriplicoid	69	A	India, Bangladesh, Brunei, India, Laos, Indonesia, Myanmar, Panama, Philippines, Solomon Is., Sri Lanka, Thailand, Vietnam, Malaysia	Assam	NA	NA	18, 21, 49	TRUE	FALSE	18, 19, 58	NA	NA	NA	TRUE	FALSE	FALSE	18, 19, 58	NA	NA	NA
Amaranthaceae	Amaranthus	1	60	66	Amaranthus	Amaranthus tricolor	Amaranthus incomptus	Willd.	synonym	49	NAD-ME	53	Atriplicoid	69	A	India, Bangladesh, Brunei, India, Laos, Indonesia, Myanmar, Panama, Philippines, Solomon Is., Sri Lanka, Thailand, Vietnam, Malaysia	Assam	NA	NA	18, 21, 49	TRUE	FALSE	18, 19, 58	NA	NA	NA	TRUE	FALSE	FALSE	18, 19, 58	NA	NA	NA
Amaranthaceae	Amaranthus	1	60	66	Amaranthus	Amaranthus tricolor	Amaranthus lanceolatus	Roxb.	synonym	49	NAD-ME	53	Atriplicoid	69	A	India, Bangladesh, Brunei, India, Laos, Indonesia, Myanmar, Panama, Philippines, Solomon Is., Sri Lanka, Thailand, Vietnam, Malaysia	Assam	NA	NA	18, 21, 49	TRUE	FALSE	18, 19, 58	NA	NA	NA	TRUE	FALSE	FALSE	18, 19, 58	NA	NA	NA
Amaranthaceae	Amaranthus	1	60	66	Amaranthus	Amaranthus tricolor	Amaranthus lancifolius Roxb.	Roxb.	synonym	49	NAD-ME	53	Atriplicoid	69	A	India, Bangladesh, Brunei, India, Laos, Indonesia, Myanmar, Panama, Philippines, Solomon Is., Sri Lanka, Thailand, Vietnam, Malaysia	Assam	NA	NA	18, 21, 49	TRUE	FALSE	18, 19, 58	NA	NA	NA	TRUE	FALSE	FALSE	18, 19, 58	NA	NA	NA
Amaranthaceae	Amaranthus	1	60	66	Amaranthus	Amaranthus tricolor	Amaranthus mangostanus	L.	synonym	18, 21, 49	NAD-ME	53	Atriplicoid	69	A	India, Bangladesh, Brunei, India, Laos, Indonesia, Myanmar, Panama, Philippines, Solomon Is., Sri Lanka, Thailand, Vietnam, Malaysia	Assam	NA	NA	18, 21, 49	TRUE	FALSE	18, 19, 58	NA	NA	NA	TRUE	FALSE	FALSE	18, 19, 58	NA	NA	NA
Amaranthaceae	Amaranthus	1	60	66	Amaranthus	Amaranthus tricolor	Amaranthus melancholicus	L.	synonym	18, 49	NAD-ME	53	Atriplicoid	69	A	India, Bangladesh, Brunei, India, Laos, Indonesia, Myanmar, Panama, Philippines, Solomon Is., Sri Lanka, Thailand, Vietnam, Malaysia	Assam	NA	NA	18, 21, 49	TRUE	FALSE	18, 19, 58	NA	NA	NA	TRUE	FALSE	FALSE	18, 19, 58	NA	NA	NA
Amaranthaceae	Amaranthus	1	60	66	Amaranthus	Amaranthus tricolor	Amaranthus mucronatus Hook.f.	Hook.f.	synonym	49	NAD-ME	53	Atriplicoid	69	A	India, Bangladesh, Brunei, India, Laos, Indonesia, Myanmar, Panama, Philippines, Solomon Is., Sri Lanka, Thailand, Vietnam, Malaysia	Assam	NA	NA	18, 21, 49	TRUE	FALSE	18, 19, 58	NA	NA	NA	TRUE	FALSE	FALSE	18, 19, 58	NA	NA	NA
Amaranthaceae	Amaranthus	1	60	66	Amaranthus	Amaranthus tricolor	Amaranthus oleraceus	Roxb.	synonym	18, 49	NAD-ME	53	Atriplicoid	69	A	India, Bangladesh, Brunei, India, Laos, Indonesia, Myanmar, Panama, Philippines, Solomon Is., Sri Lanka, Thailand, Vietnam, Malaysia	Assam	NA	NA	18, 21, 49	TRUE	FALSE	18, 19, 58	NA	NA	NA	TRUE	FALSE	FALSE	18, 19, 58	NA	NA	NA
Amaranthaceae	Amaranthus	1	60	66	Amaranthus	Amaranthus tricolor	Amaranthus rotundifolius	Moq.	synonym	49	NAD-ME	53	Atriplicoid	69	A	India, Bangladesh, Brunei, India, Laos, Indonesia, Myanmar, Panama, Philippines, Solomon Is., Sri Lanka, Thailand, Vietnam, Malaysia	Assam	NA	NA	18, 21, 49	TRUE	FALSE	18, 19, 58	NA	NA	NA	TRUE	FALSE	FALSE	18, 19, 58	NA	NA	NA
Amaranthaceae	Amaranthus	1	60	66	Amaranthus	Amaranthus tricolor	Amaranthus roxburghianus var. angustifolius	(Moq.) N.C.Nair	synonym	49	NAD-ME	53	Atriplicoid	69	A	India, Bangladesh, Brunei, India, Laos, Indonesia, Myanmar, Panama, Philippines, Solomon Is., Sri Lanka, Thailand, Vietnam, Malaysia	Assam	NA	NA	18, 21, 49	TRUE	FALSE	18, 19, 58	NA	NA	NA	TRUE	FALSE	FALSE	18, 19, 58	NA	NA	NA
Amaranthaceae	Amaranthus	1	60	66	Amaranthus	Amaranthus tricolor	Amaranthus salicifolius	H.J.Veitch	synonym	49	NAD-ME	53	Atriplicoid	69	A	India, Bangladesh, Brunei, India, Laos, Indonesia, Myanmar, Panama, Philippines, Solomon Is., Sri Lanka, Thailand, Vietnam, Malaysia	Assam	NA	NA	18, 21, 49	TRUE	FALSE	18, 19, 58	NA	NA	NA	TRUE	FALSE	FALSE	18, 19, 58	NA	NA	NA
Amaranthaceae	Amaranthus	1	60	66	Amaranthus	Amaranthus tricolor	Amaranthus tenuifolius Wall.	Wall.	synonym	49	NAD-ME	53	Atriplicoid	69	A	India, Bangladesh, Brunei, India, Laos, Indonesia, Myanmar, Panama, Philippines, Solomon Is., Sri Lanka, Thailand, Vietnam, Malaysia	Assam	NA	NA	18, 21, 49	TRUE	FALSE	18, 19, 58	NA	NA	NA	TRUE	FALSE	FALSE	18, 19, 58	NA	NA	NA
Amaranthaceae	Amaranthus	1	60	66	Amaranthus	Amaranthus tricolor	Amaranthus tricolor var. acutus	Saubhik Das	synonym	49	NAD-ME	53	Atriplicoid	69	A	India, Bangladesh, Brunei, India, Laos, Indonesia, Myanmar, Panama, Philippines, Solomon Is., Sri Lanka, Thailand, Vietnam, Malaysia	Assam	NA	NA	18, 21, 49	TRUE	FALSE	18, 19, 58	NA	NA	NA	TRUE	FALSE	FALSE	18, 19, 58	NA	NA	NA
Amaranthaceae	Amaranthus	1	60	66	Amaranthus	Amaranthus tricolor	Amaranthus tristis	L.	synonym	18, 49	NAD-ME	53	Atriplicoid	69	A	India, Bangladesh, Brunei, India, Laos, Indonesia, Myanmar, Panama, Philippines, Solomon Is., Sri Lanka, Thailand, Vietnam, Malaysia	Assam	NA	NA	18, 21, 49	TRUE	FALSE	18, 19, 58	NA	NA	NA	TRUE	FALSE	FALSE	18, 19, 58	NA	NA	NA
Amaranthaceae	Amaranthus	1	60	66	Amaranthus	Amaranthus tricolor	Blitum gangeticum	(L.) Moench	synonym	49	NAD-ME	53	Atriplicoid	69	A	India, Bangladesh, Brunei, India, Laos, Indonesia, Myanmar, Panama, Philippines, Solomon Is., Sri Lanka, Thailand, Vietnam, Malaysia	Assam	NA	NA	18, 21, 49	TRUE	FALSE	18, 19, 58	NA	NA	NA	TRUE	FALSE	FALSE	18, 19, 58	NA	NA	NA
Amaranthaceae	Amaranthus	1	60	66	Amaranthus	Amaranthus tricolor	Blitum melancholicum	Moench	synonym	49	NAD-ME	53	Atriplicoid	69	A	India, Bangladesh, Brunei, India, Laos, Indonesia, Myanmar, Panama, Philippines, Solomon Is., Sri Lanka, Thailand, Vietnam, Malaysia	Assam	NA	NA	18, 21, 49	TRUE	FALSE	18, 19, 58	NA	NA	NA	TRUE	FALSE	FALSE	18, 19, 58	NA	NA	NA
Amaranthaceae	Amaranthus	1	60	66	Amaranthus	Amaranthus tricolor	Euxolus polygamus	(L.) Moq.	synonym	49	NAD-ME	53	Atriplicoid	69	A	India, Bangladesh, Brunei, India, Laos, Indonesia, Myanmar, Panama, Philippines, Solomon Is., Sri Lanka, Thailand, Vietnam, Malaysia	Assam	NA	NA	18, 21, 49	TRUE	FALSE	18, 19, 58	NA	NA	NA	TRUE	FALSE	FALSE	18, 19, 58	NA	NA	NA
Amaranthaceae	Amaranthus	1	60	66	Amaranthus	Amaranthus tricolor	Glomeraria bicolor	Cav. ex Moq.	synonym	49	NAD-ME	53	Atriplicoid	69	A	India, Bangladesh, Brunei, India, Laos, Indonesia, Myanmar, Panama, Philippines, Solomon Is., Sri Lanka, Thailand, Vietnam, Malaysia	Assam	NA	NA	18, 21, 49	TRUE	FALSE	18, 19, 58	NA	NA	NA	TRUE	FALSE	FALSE	18, 19, 58	NA	NA	NA
Amaranthaceae	Amaranthus	1	60	66	Amaranthus	Amaranthus tricolor	Glomeraria tricolor	(L.) Cav.	synonym	49	NAD-ME	53	Atriplicoid	69	A	India, Bangladesh, Brunei, India, Laos, Indonesia, Myanmar, Panama, Philippines, Solomon Is., Sri Lanka, Thailand, Vietnam, Malaysia	Assam	NA	NA	18, 21, 49	TRUE	FALSE	18, 19, 58	NA	NA	NA	TRUE	FALSE	FALSE	18, 19, 58	NA	NA	NA
Amaranthaceae	Amaranthus	1	60	66	Amaranthus	Amaranthus tricolor	Pyxidium gangeticum	(L.) Moq.	synonym	49	NAD-ME	53	Atriplicoid	69	A	India, Bangladesh, Brunei, India, Laos, Indonesia, Myanmar, Panama, Philippines, Solomon Is., Sri Lanka, Thailand, Vietnam, Malaysia	Assam	NA	NA	18, 21, 49	TRUE	FALSE	18, 19, 58	NA	NA	NA	TRUE	FALSE	FALSE	18, 19, 58	NA	NA	NA
Amaranthaceae	Amaranthus	1	60	66	Amaranthus	Amaranthus tricolor	Pyxidium melancholicum	Moq.	synonym	49	NAD-ME	53	Atriplicoid	69	A	India, Bangladesh, Brunei, India, Laos, Indonesia, Myanmar, Panama, Philippines, Solomon Is., Sri Lanka, Thailand, Vietnam, Malaysia	Assam	NA	NA	18, 21, 49	TRUE	FALSE	18, 19, 58	NA	NA	NA	TRUE	FALSE	FALSE	18, 19, 58	NA	NA	NA
Amaranthaceae	Amaranthus	1	60	66	Amaranthus	Amaranthus tuberculatus	Amaranthus tuberculatus	(Moq.) J.D.Sauer	accepted	NA	NAD-ME	100	Atriplicoid	69	C	United States of America	Alabama, Iowa, Kansas, Kentucky, Louisiana, Maine, Masachusettes, Michigan, Minnesota, Mississippi, Missouri, Nebraska, New York, North Dakota, Ohio, Oklahoma, South Dakota, Tennessee, Texas, Vermont, Wisconsin, Indiana, Arkansas, Connecticut, Illinois	NA	NA	49	TRUE	FALSE	117	NA	NA	NA	TRUE	FALSE	FALSE	19	NA	NA	NA
Amaranthaceae	Amaranthus	1	60	66	Amaranthus	Amaranthus tuberculatus	Acnida altissima	Moq.	synonym	19, 49	NAD-ME	100	Atriplicoid	69	C	United States of America	Alabama, Iowa, Kansas, Kentucky, Louisiana, Maine, Masachusettes, Michigan, Minnesota, Mississippi, Missouri, Nebraska, New York, North Dakota, Ohio, Oklahoma, South Dakota, Tennessee, Texas, Vermont, Wisconsin, Indiana, Arkansas, Connecticut, Illinois	NA	NA	49	TRUE	FALSE	117	NA	NA	NA	TRUE	FALSE	FALSE	19	NA	NA	NA
Amaranthaceae	Amaranthus	1	60	66	Amaranthus	Amaranthus tuberculatus	Acnida × tamariscina var. concatenata	(Moq.) Uline & W.L.Bray	synonym	19, 49	NAD-ME	100	Atriplicoid	69	C	United States of America	Alabama, Iowa, Kansas, Kentucky, Louisiana, Maine, Masachusettes, Michigan, Minnesota, Mississippi, Missouri, Nebraska, New York, North Dakota, Ohio, Oklahoma, South Dakota, Tennessee, Texas, Vermont, Wisconsin, Indiana, Arkansas, Connecticut, Illinois	NA	NA	49	TRUE	FALSE	117	NA	NA	NA	TRUE	FALSE	FALSE	19	NA	NA	NA
Amaranthaceae	Amaranthus	1	60	66	Amaranthus	Amaranthus tuberculatus	Acnida × tamariscina var. prostrata	Uline & W.L.Bray	synonym	19, 49	NAD-ME	100	Atriplicoid	69	C	United States of America	Alabama, Iowa, Kansas, Kentucky, Louisiana, Maine, Masachusettes, Michigan, Minnesota, Mississippi, Missouri, Nebraska, New York, North Dakota, Ohio, Oklahoma, South Dakota, Tennessee, Texas, Vermont, Wisconsin, Indiana, Arkansas, Connecticut, Illinois	NA	NA	49	TRUE	FALSE	117	NA	NA	NA	TRUE	FALSE	FALSE	19	NA	NA	NA
Amaranthaceae	Amaranthus	1	60	66	Amaranthus	Amaranthus tuberculatus	Acnida × tamariscina var. subnuda	(S.Watson) J.M.Coult.	synonym	19, 49	NAD-ME	100	Atriplicoid	69	C	United States of America	Alabama, Iowa, Kansas, Kentucky, Louisiana, Maine, Masachusettes, Michigan, Minnesota, Mississippi, Missouri, Nebraska, New York, North Dakota, Ohio, Oklahoma, South Dakota, Tennessee, Texas, Vermont, Wisconsin, Indiana, Arkansas, Connecticut, Illinois	NA	NA	49	TRUE	FALSE	117	NA	NA	NA	TRUE	FALSE	FALSE	19	NA	NA	NA
Amaranthaceae	Amaranthus	1	60	66	Amaranthus	Amaranthus tuberculatus	Acnida × tamariscina var. tuberculata	(Moq.) Uline & W.L.Bray	synonym	19, 49	NAD-ME	100	Atriplicoid	69	C	United States of America	Alabama, Iowa, Kansas, Kentucky, Louisiana, Maine, Masachusettes, Michigan, Minnesota, Mississippi, Missouri, Nebraska, New York, North Dakota, Ohio, Oklahoma, South Dakota, Tennessee, Texas, Vermont, Wisconsin, Indiana, Arkansas, Connecticut, Illinois	NA	NA	49	TRUE	FALSE	117	NA	NA	NA	TRUE	FALSE	FALSE	19	NA	NA	NA
Amaranthaceae	Amaranthus	1	60	66	Amaranthus	Amaranthus tuberculatus	Acnida altissima var. prostrata	(Uline & W.L.Bray) Fernald	synonym	19, 49	NAD-ME	100	Atriplicoid	69	C	United States of America	Alabama, Iowa, Kansas, Kentucky, Louisiana, Maine, Masachusettes, Michigan, Minnesota, Mississippi, Missouri, Nebraska, New York, North Dakota, Ohio, Oklahoma, South Dakota, Tennessee, Texas, Vermont, Wisconsin, Indiana, Arkansas, Connecticut, Illinois	NA	NA	49	TRUE	FALSE	117	NA	NA	NA	TRUE	FALSE	FALSE	19	NA	NA	NA
Amaranthaceae	Amaranthus	1	60	66	Amaranthus	Amaranthus tuberculatus	Acnida altissima var. subnuda	(S.Watson ex A.Gray) Fernald	synonym	19, 49	NAD-ME	100	Atriplicoid	69	C	United States of America	Alabama, Iowa, Kansas, Kentucky, Louisiana, Maine, Masachusettes, Michigan, Minnesota, Mississippi, Missouri, Nebraska, New York, North Dakota, Ohio, Oklahoma, South Dakota, Tennessee, Texas, Vermont, Wisconsin, Indiana, Arkansas, Connecticut, Illinois	NA	NA	49	TRUE	FALSE	117	NA	NA	NA	TRUE	FALSE	FALSE	19	NA	NA	NA
Amaranthaceae	Amaranthus	1	60	66	Amaranthus	Amaranthus tuberculatus	Acnida cannabina var. concatenata	Moq.	synonym	49	NAD-ME	100	Atriplicoid	69	C	United States of America	Alabama, Iowa, Kansas, Kentucky, Louisiana, Maine, Masachusettes, Michigan, Minnesota, Mississippi, Missouri, Nebraska, New York, North Dakota, Ohio, Oklahoma, South Dakota, Tennessee, Texas, Vermont, Wisconsin, Indiana, Arkansas, Connecticut, Illinois	NA	NA	49	TRUE	FALSE	117	NA	NA	NA	TRUE	FALSE	FALSE	19	NA	NA	NA
Amaranthaceae	Amaranthus	1	60	66	Amaranthus	Amaranthus tuberculatus	Acnida concatenata	(Moq.) Small	synonym	19, 49	NAD-ME	100	Atriplicoid	69	C	United States of America	Alabama, Iowa, Kansas, Kentucky, Louisiana, Maine, Masachusettes, Michigan, Minnesota, Mississippi, Missouri, Nebraska, New York, North Dakota, Ohio, Oklahoma, South Dakota, Tennessee, Texas, Vermont, Wisconsin, Indiana, Arkansas, Connecticut, Illinois	NA	NA	49	TRUE	FALSE	117	NA	NA	NA	TRUE	FALSE	FALSE	19	NA	NA	NA
Amaranthaceae	Amaranthus	1	60	66	Amaranthus	Amaranthus tuberculatus	Acnida subnuda	(S.Watson) Standl.	synonym	19, 49	NAD-ME	100	Atriplicoid	69	C	United States of America	Alabama, Iowa, Kansas, Kentucky, Louisiana, Maine, Masachusettes, Michigan, Minnesota, Mississippi, Missouri, Nebraska, New York, North Dakota, Ohio, Oklahoma, South Dakota, Tennessee, Texas, Vermont, Wisconsin, Indiana, Arkansas, Connecticut, Illinois	NA	NA	49	TRUE	FALSE	117	NA	NA	NA	TRUE	FALSE	FALSE	19	NA	NA	NA
Amaranthaceae	Amaranthus	1	60	66	Amaranthus	Amaranthus tuberculatus	Acnida tuberculata	Moq.	synonym	19, 49	NAD-ME	100	Atriplicoid	69	C	United States of America	Alabama, Iowa, Kansas, Kentucky, Louisiana, Maine, Masachusettes, Michigan, Minnesota, Mississippi, Missouri, Nebraska, New York, North Dakota, Ohio, Oklahoma, South Dakota, Tennessee, Texas, Vermont, Wisconsin, Indiana, Arkansas, Connecticut, Illinois	NA	NA	49	TRUE	FALSE	117	NA	NA	NA	TRUE	FALSE	FALSE	19	NA	NA	NA
Amaranthaceae	Amaranthus	1	60	66	Amaranthus	Amaranthus tuberculatus	Acnida tuberculata var. prostrata	(Uline & W.L.Bray) Lunell	synonym	49	NAD-ME	100	Atriplicoid	69	C	United States of America	Alabama, Iowa, Kansas, Kentucky, Louisiana, Maine, Masachusettes, Michigan, Minnesota, Mississippi, Missouri, Nebraska, New York, North Dakota, Ohio, Oklahoma, South Dakota, Tennessee, Texas, Vermont, Wisconsin, Indiana, Arkansas, Connecticut, Illinois	NA	NA	49	TRUE	FALSE	117	NA	NA	NA	TRUE	FALSE	FALSE	19	NA	NA	NA
Amaranthaceae	Amaranthus	1	60	66	Amaranthus	Amaranthus tuberculatus	Amaranthus altissimus	Riddell	synonym	19, 49	NAD-ME	100	Atriplicoid	69	C	United States of America	Alabama, Iowa, Kansas, Kentucky, Louisiana, Maine, Masachusettes, Michigan, Minnesota, Mississippi, Missouri, Nebraska, New York, North Dakota, Ohio, Oklahoma, South Dakota, Tennessee, Texas, Vermont, Wisconsin, Indiana, Arkansas, Connecticut, Illinois	NA	NA	49	TRUE	FALSE	117	NA	NA	NA	TRUE	FALSE	FALSE	19	NA	NA	NA
Amaranthaceae	Amaranthus	1	60	66	Amaranthus	Amaranthus tuberculatus	Amaranthus ambigens	Standl.	synonym	19, 49	NAD-ME	100	Atriplicoid	69	C	United States of America	Alabama, Iowa, Kansas, Kentucky, Louisiana, Maine, Masachusettes, Michigan, Minnesota, Mississippi, Missouri, Nebraska, New York, North Dakota, Ohio, Oklahoma, South Dakota, Tennessee, Texas, Vermont, Wisconsin, Indiana, Arkansas, Connecticut, Illinois	NA	NA	49	TRUE	FALSE	117	NA	NA	NA	TRUE	FALSE	FALSE	19	NA	NA	NA
Amaranthaceae	Amaranthus	1	60	66	Amaranthus	Amaranthus tuberculatus	Amaranthus miamiensis	Riddell	synonym	49	NAD-ME	100	Atriplicoid	69	C	United States of America	Alabama, Iowa, Kansas, Kentucky, Louisiana, Maine, Masachusettes, Michigan, Minnesota, Mississippi, Missouri, Nebraska, New York, North Dakota, Ohio, Oklahoma, South Dakota, Tennessee, Texas, Vermont, Wisconsin, Indiana, Arkansas, Connecticut, Illinois	NA	NA	49	TRUE	FALSE	117	NA	NA	NA	TRUE	FALSE	FALSE	19	NA	NA	NA
Amaranthaceae	Amaranthus	1	60	66	Amaranthus	Amaranthus tuberculatus	Amaranthus rudis	J.D.Sauer	synonym	49	NAD-ME	100	Atriplicoid	69	C	United States of America	Alabama, Iowa, Kansas, Kentucky, Louisiana, Maine, Masachusettes, Michigan, Minnesota, Mississippi, Missouri, Nebraska, New York, North Dakota, Ohio, Oklahoma, South Dakota, Tennessee, Texas, Vermont, Wisconsin, Indiana, Arkansas, Connecticut, Illinois	NA	NA	49	TRUE	FALSE	117	NA	NA	NA	TRUE	FALSE	FALSE	19	NA	NA	NA
Amaranthaceae	Amaranthus	1	60	66	Amaranthus	Amaranthus tuberculatus	Amaranthus tuberculatus var. prostratus	(Uline & W.L.Bray) Mohlenbr.	synonym	49	NAD-ME	100	Atriplicoid	69	C	United States of America	Alabama, Iowa, Kansas, Kentucky, Louisiana, Maine, Masachusettes, Michigan, Minnesota, Mississippi, Missouri, Nebraska, New York, North Dakota, Ohio, Oklahoma, South Dakota, Tennessee, Texas, Vermont, Wisconsin, Indiana, Arkansas, Connecticut, Illinois	NA	NA	49	TRUE	FALSE	117	NA	NA	NA	TRUE	FALSE	FALSE	19	NA	NA	NA
Amaranthaceae	Amaranthus	1	60	66	Amaranthus	Amaranthus tuberculatus	Amaranthus tuberculatus var. rudis	(J.D.Sauer) Costea & Tardif	synonym	49	NAD-ME	100	Atriplicoid	69	C	United States of America	Alabama, Iowa, Kansas, Kentucky, Louisiana, Maine, Masachusettes, Michigan, Minnesota, Mississippi, Missouri, Nebraska, New York, North Dakota, Ohio, Oklahoma, South Dakota, Tennessee, Texas, Vermont, Wisconsin, Indiana, Arkansas, Connecticut, Illinois	NA	NA	49	TRUE	FALSE	117	NA	NA	NA	TRUE	FALSE	FALSE	19	NA	NA	NA
Amaranthaceae	Amaranthus	1	60	66	Amaranthus	Amaranthus tuberculatus	Amaranthus tuberculatus var. subnudus	(S.Watson) Mohlenbr.	synonym	49	NAD-ME	100	Atriplicoid	69	C	United States of America	Alabama, Iowa, Kansas, Kentucky, Louisiana, Maine, Masachusettes, Michigan, Minnesota, Mississippi, Missouri, Nebraska, New York, North Dakota, Ohio, Oklahoma, South Dakota, Tennessee, Texas, Vermont, Wisconsin, Indiana, Arkansas, Connecticut, Illinois	NA	NA	49	TRUE	FALSE	117	NA	NA	NA	TRUE	FALSE	FALSE	19	NA	NA	NA
Amaranthaceae	Amaranthus	1	60	66	Amaranthus	Amaranthus tuberculatus	Montelia × tamariscina var. concatenata	(Moq.) A.Gray	synonym	49	NAD-ME	100	Atriplicoid	69	C	United States of America	Alabama, Iowa, Kansas, Kentucky, Louisiana, Maine, Masachusettes, Michigan, Minnesota, Mississippi, Missouri, Nebraska, New York, North Dakota, Ohio, Oklahoma, South Dakota, Tennessee, Texas, Vermont, Wisconsin, Indiana, Arkansas, Connecticut, Illinois	NA	NA	49	TRUE	FALSE	117	NA	NA	NA	TRUE	FALSE	FALSE	19	NA	NA	NA
Amaranthaceae	Amaranthus	1	60	66	Amaranthus	Amaranthus undulatus	Amaranthus undulatus R.Br.	R.Br.	accepted	NA	NAD-ME	100	Atriplicoid	69	B	Australia	Northern Territory, Queensland, Western Australia	NA	NA	49	NA	NA	NA	NA	NA	NA	TRUE	FALSE	FALSE	19	NA	NA	NA
Amaranthaceae	Amaranthus	1	60	66	Amaranthus	Amaranthus undulatus	Amaranthus leptostachyus	Benth.	synonym	49	NAD-ME	100	Atriplicoid	69	B	Australia	Northern Territory, Queensland, Western Australia	NA	NA	49	NA	NA	NA	NA	NA	NA	TRUE	FALSE	FALSE	19	NA	NA	NA
Amaranthaceae	Amaranthus	1	60	66	Amaranthus	Amaranthus undulatus	Amaranthus pallidiflorus	F.Muell.	synonym	49	NAD-ME	100	Atriplicoid	69	B	Australia	Northern Territory, Queensland, Western Australia	NA	NA	49	NA	NA	NA	NA	NA	NA	TRUE	FALSE	FALSE	19	NA	NA	NA
Amaranthaceae	Amaranthus	1	60	66	Amaranthus	Amaranthus undulatus	Amaranthus pallidiflorus var. viridiflorus	Thell.	synonym	49	NAD-ME	100	Atriplicoid	69	B	Australia	Northern Territory, Queensland, Western Australia	NA	NA	49	NA	NA	NA	NA	NA	NA	TRUE	FALSE	FALSE	19	NA	NA	NA
Amaranthaceae	Amaranthus	1	60	66	Amaranthus	Amaranthus undulatus	Euxolus undulatus	(R.Br.) Moq.	synonym	49	NAD-ME	100	Atriplicoid	69	B	Australia	Northern Territory, Queensland, Western Australia	NA	NA	49	NA	NA	NA	NA	NA	NA	TRUE	FALSE	FALSE	19	NA	NA	NA
Amaranthaceae	Amaranthus	1	60	66	Amaranthus	Amaranthus urceolatus	Amaranthus urceolatus	Benth.	accepted	NA	NAD-ME	100	Atriplicoid	69	D	Bolivia, Ecuador, Peru	NA	NA	NA	49	NA	NA	NA	NA	NA	NA	TRUE	FALSE	FALSE	19	NA	NA	NA
Amaranthaceae	Amaranthus	1	60	66	Amaranthus	Amaranthus urceolatus	Amaranthus haughtii	Standl.	synonym	49	NAD-ME	100	Atriplicoid	69	D	Bolivia, Ecuador, Peru	NA	NA	NA	49	NA	NA	NA	NA	NA	NA	TRUE	FALSE	FALSE	19	NA	NA	NA
Amaranthaceae	Amaranthus	1	60	66	Amaranthus	Amaranthus urceolatus	Amaranthus urceolatus var. obcordatus	Uline & W.L.Bray	synonym	49	NAD-ME	100	Atriplicoid	69	D	Bolivia, Ecuador, Peru	NA	NA	NA	49	NA	NA	NA	NA	NA	NA	TRUE	FALSE	FALSE	19	NA	NA	NA
Amaranthaceae	Amaranthus	1	60	66	Amaranthus	Amaranthus urceolatus	Amblogyna urceolata	(Benth.) Andersson	synonym	49	NAD-ME	100	Atriplicoid	69	D	Bolivia, Ecuador, Peru	NA	NA	NA	49	NA	NA	NA	NA	NA	NA	TRUE	FALSE	FALSE	19	NA	NA	NA
Amaranthaceae	Amaranthus	1	60	66	Amaranthus	Amaranthus urceolatus	Sarratia urceolata	(Benth.) Moq.	synonym	49	NAD-ME	100	Atriplicoid	69	D	Bolivia, Ecuador, Peru	NA	NA	NA	49	NA	NA	NA	NA	NA	NA	TRUE	FALSE	FALSE	19	NA	NA	NA
Amaranthaceae	Amaranthus	1	60	66	Amaranthus	Amaranthus urceolatus	Scleropus urceolatus	(Benth.) Andersson	synonym	49	NAD-ME	100	Atriplicoid	69	D	Bolivia, Ecuador, Peru	NA	NA	NA	49	NA	NA	NA	NA	NA	NA	TRUE	FALSE	FALSE	19	NA	NA	NA
Amaranthaceae	Amaranthus	1	60	66	Amaranthus	Amaranthus viridis	Amaranthus viridis L.	L.	accepted	NA	NAD-ME	71	Atriplicoid	71	C, D, E	Argentina, Aruba, Bahamas, Belize, Bolivia, Brazil, Cayman Is., Colombia, Cuba, Dominican Republic, Ecuador, El Salvador, French Guiana, Guatemala, Haiti, Honduras, Jamaica, Lebanon, Syrian Arab Republic, Mexico, Nicaragua, Panama, Paraguay, Peru, Puerto Rico, Trinidad-Tobago, Turks-Caicos Is., Uruguay, Venezuela	Argentina Northeast, Argentina Northwest, Brazil North, Brazil Northeast, Brazil South, Brazil Southeast, Brazil West-Central, Mexico Southeast	NA	NA	19, 21, 49	TRUE	FALSE	19, 21, 56	NA	NA	NA	TRUE	FALSE	FALSE	19, 21, 56	NA	NA	NA
Amaranthaceae	Amaranthus	1	60	66	Amaranthus	Amaranthus viridis	Albersia caudata	(Jacq.) Boiss.	synonym	49	NAD-ME	71	Atriplicoid	71	C, D, E	Argentina, Aruba, Bahamas, Belize, Bolivia, Brazil, Cayman Is., Colombia, Cuba, Dominican Republic, Ecuador, El Salvador, French Guiana, Guatemala, Haiti, Honduras, Jamaica, Lebanon, Syrian Arab Republic, Mexico, Nicaragua, Panama, Paraguay, Peru, Puerto Rico, Trinidad-Tobago, Turks-Caicos Is., Uruguay, Venezuela	Argentina Northeast, Argentina Northwest, Brazil North, Brazil Northeast, Brazil South, Brazil Southeast, Brazil West-Central, Mexico Southeast	NA	NA	19, 21, 49	TRUE	FALSE	19, 21, 56	NA	NA	NA	TRUE	FALSE	FALSE	19, 21, 56	NA	NA	NA
Amaranthaceae	Amaranthus	1	60	66	Amaranthus	Amaranthus viridis	Albersia gracilis	(Desf.) Webb & Berthel.	synonym	19, 49	NAD-ME	71	Atriplicoid	71	C, D, E	Argentina, Aruba, Bahamas, Belize, Bolivia, Brazil, Cayman Is., Colombia, Cuba, Dominican Republic, Ecuador, El Salvador, French Guiana, Guatemala, Haiti, Honduras, Jamaica, Lebanon, Syrian Arab Republic, Mexico, Nicaragua, Panama, Paraguay, Peru, Puerto Rico, Trinidad-Tobago, Turks-Caicos Is., Uruguay, Venezuela	Argentina Northeast, Argentina Northwest, Brazil North, Brazil Northeast, Brazil South, Brazil Southeast, Brazil West-Central, Mexico Southeast	NA	NA	19, 21, 49	TRUE	FALSE	19, 21, 56	NA	NA	NA	TRUE	FALSE	FALSE	19, 21, 56	NA	NA	NA
Amaranthaceae	Amaranthus	1	60	66	Amaranthus	Amaranthus viridis	Amaranthus fasciatus	Roxb.	synonym	49	NAD-ME	71	Atriplicoid	71	C, D, E	Argentina, Aruba, Bahamas, Belize, Bolivia, Brazil, Cayman Is., Colombia, Cuba, Dominican Republic, Ecuador, El Salvador, French Guiana, Guatemala, Haiti, Honduras, Jamaica, Lebanon, Syrian Arab Republic, Mexico, Nicaragua, Panama, Paraguay, Peru, Puerto Rico, Trinidad-Tobago, Turks-Caicos Is., Uruguay, Venezuela	Argentina Northeast, Argentina Northwest, Brazil North, Brazil Northeast, Brazil South, Brazil Southeast, Brazil West-Central, Mexico Southeast	NA	NA	19, 21, 49	TRUE	FALSE	19, 21, 56	NA	NA	NA	TRUE	FALSE	FALSE	19, 21, 56	NA	NA	NA
Amaranthaceae	Amaranthus	1	60	66	Amaranthus	Amaranthus viridis	Chenopodium caudatum	Jacq.	synonym	49	NAD-ME	71	Atriplicoid	71	C, D, E	Argentina, Aruba, Bahamas, Belize, Bolivia, Brazil, Cayman Is., Colombia, Cuba, Dominican Republic, Ecuador, El Salvador, French Guiana, Guatemala, Haiti, Honduras, Jamaica, Lebanon, Syrian Arab Republic, Mexico, Nicaragua, Panama, Paraguay, Peru, Puerto Rico, Trinidad-Tobago, Turks-Caicos Is., Uruguay, Venezuela	Argentina Northeast, Argentina Northwest, Brazil North, Brazil Northeast, Brazil South, Brazil Southeast, Brazil West-Central, Mexico Southeast	NA	NA	19, 21, 49	TRUE	FALSE	19, 21, 56	NA	NA	NA	TRUE	FALSE	FALSE	19, 21, 56	NA	NA	NA
Amaranthaceae	Amaranthus	1	60	66	Amaranthus	Amaranthus viridis	Euxolus caudatus	(Jacq.) Moq.	synonym	49	NAD-ME	71	Atriplicoid	71	C, D, E	Argentina, Aruba, Bahamas, Belize, Bolivia, Brazil, Cayman Is., Colombia, Cuba, Dominican Republic, Ecuador, El Salvador, French Guiana, Guatemala, Haiti, Honduras, Jamaica, Lebanon, Syrian Arab Republic, Mexico, Nicaragua, Panama, Paraguay, Peru, Puerto Rico, Trinidad-Tobago, Turks-Caicos Is., Uruguay, Venezuela	Argentina Northeast, Argentina Northwest, Brazil North, Brazil Northeast, Brazil South, Brazil Southeast, Brazil West-Central, Mexico Southeast	NA	NA	19, 21, 49	TRUE	FALSE	19, 21, 56	NA	NA	NA	TRUE	FALSE	FALSE	19, 21, 56	NA	NA	NA
Amaranthaceae	Amaranthus	1	60	66	Amaranthus	Amaranthus viridis	Euxolus caudatus var. gracilis	Moq.	synonym	49	NAD-ME	71	Atriplicoid	71	C, D, E	Argentina, Aruba, Bahamas, Belize, Bolivia, Brazil, Cayman Is., Colombia, Cuba, Dominican Republic, Ecuador, El Salvador, French Guiana, Guatemala, Haiti, Honduras, Jamaica, Lebanon, Syrian Arab Republic, Mexico, Nicaragua, Panama, Paraguay, Peru, Puerto Rico, Trinidad-Tobago, Turks-Caicos Is., Uruguay, Venezuela	Argentina Northeast, Argentina Northwest, Brazil North, Brazil Northeast, Brazil South, Brazil Southeast, Brazil West-Central, Mexico Southeast	NA	NA	19, 21, 49	TRUE	FALSE	19, 21, 56	NA	NA	NA	TRUE	FALSE	FALSE	19, 21, 56	NA	NA	NA
Amaranthaceae	Amaranthus	1	60	66	Amaranthus	Amaranthus viridis	Euxolus caudatus var. maximus	Moq.	synonym	49	NAD-ME	71	Atriplicoid	71	C, D, E	Argentina, Aruba, Bahamas, Belize, Bolivia, Brazil, Cayman Is., Colombia, Cuba, Dominican Republic, Ecuador, El Salvador, French Guiana, Guatemala, Haiti, Honduras, Jamaica, Lebanon, Syrian Arab Republic, Mexico, Nicaragua, Panama, Paraguay, Peru, Puerto Rico, Trinidad-Tobago, Turks-Caicos Is., Uruguay, Venezuela	Argentina Northeast, Argentina Northwest, Brazil North, Brazil Northeast, Brazil South, Brazil Southeast, Brazil West-Central, Mexico Southeast	NA	NA	19, 21, 49	TRUE	FALSE	19, 21, 56	NA	NA	NA	TRUE	FALSE	FALSE	19, 21, 56	NA	NA	NA
Amaranthaceae	Amaranthus	1	60	66	Amaranthus	Amaranthus viridis	Euxolus viridis	(L.) Moq.	synonym	21, 49	NAD-ME	71	Atriplicoid	71	C, D, E	Argentina, Aruba, Bahamas, Belize, Bolivia, Brazil, Cayman Is., Colombia, Cuba, Dominican Republic, Ecuador, El Salvador, French Guiana, Guatemala, Haiti, Honduras, Jamaica, Lebanon, Syrian Arab Republic, Mexico, Nicaragua, Panama, Paraguay, Peru, Puerto Rico, Trinidad-Tobago, Turks-Caicos Is., Uruguay, Venezuela	Argentina Northeast, Argentina Northwest, Brazil North, Brazil Northeast, Brazil South, Brazil Southeast, Brazil West-Central, Mexico Southeast	NA	NA	19, 21, 49	TRUE	FALSE	19, 21, 56	NA	NA	NA	TRUE	FALSE	FALSE	19, 21, 56	NA	NA	NA
Amaranthaceae	Amaranthus	1	60	66	Amaranthus	Amaranthus viridis	Galliaria adscendens	Bubani	synonym	49	NAD-ME	71	Atriplicoid	71	C, D, E	Argentina, Aruba, Bahamas, Belize, Bolivia, Brazil, Cayman Is., Colombia, Cuba, Dominican Republic, Ecuador, El Salvador, French Guiana, Guatemala, Haiti, Honduras, Jamaica, Lebanon, Syrian Arab Republic, Mexico, Nicaragua, Panama, Paraguay, Peru, Puerto Rico, Trinidad-Tobago, Turks-Caicos Is., Uruguay, Venezuela	Argentina Northeast, Argentina Northwest, Brazil North, Brazil Northeast, Brazil South, Brazil Southeast, Brazil West-Central, Mexico Southeast	NA	NA	19, 21, 49	TRUE	FALSE	19, 21, 56	NA	NA	NA	TRUE	FALSE	FALSE	19, 21, 56	NA	NA	NA
Amaranthaceae	Amaranthus	1	60	66	Amaranthus	Amaranthus viridis	Glomeraria viridis	(L.) Cav.	synonym	49	NAD-ME	71	Atriplicoid	71	C, D, E	Argentina, Aruba, Bahamas, Belize, Bolivia, Brazil, Cayman Is., Colombia, Cuba, Dominican Republic, Ecuador, El Salvador, French Guiana, Guatemala, Haiti, Honduras, Jamaica, Lebanon, Syrian Arab Republic, Mexico, Nicaragua, Panama, Paraguay, Peru, Puerto Rico, Trinidad-Tobago, Turks-Caicos Is., Uruguay, Venezuela	Argentina Northeast, Argentina Northwest, Brazil North, Brazil Northeast, Brazil South, Brazil Southeast, Brazil West-Central, Mexico Southeast	NA	NA	19, 21, 49	TRUE	FALSE	19, 21, 56	NA	NA	NA	TRUE	FALSE	FALSE	19, 21, 56	NA	NA	NA
Amaranthaceae	Amaranthus	1	60	66	Amaranthus	Amaranthus viridis	Pyxidium viride	(L.) Moq.	synonym	49	NAD-ME	71	Atriplicoid	71	C, D, E	Argentina, Aruba, Bahamas, Belize, Bolivia, Brazil, Cayman Is., Colombia, Cuba, Dominican Republic, Ecuador, El Salvador, French Guiana, Guatemala, Haiti, Honduras, Jamaica, Lebanon, Syrian Arab Republic, Mexico, Nicaragua, Panama, Paraguay, Peru, Puerto Rico, Trinidad-Tobago, Turks-Caicos Is., Uruguay, Venezuela	Argentina Northeast, Argentina Northwest, Brazil North, Brazil Northeast, Brazil South, Brazil Southeast, Brazil West-Central, Mexico Southeast	NA	NA	19, 21, 49	TRUE	FALSE	19, 21, 56	NA	NA	NA	TRUE	FALSE	FALSE	19, 21, 56	NA	NA	NA
Amaranthaceae	Amaranthus	1	60	66	Amaranthus	Amaranthus vulgatissimus	Amaranthus vulgatissimus	Speg.	accepted	NA	NAD-ME	100	Atriplicoid	69	D	Argentina, Uruguay	Argentina Northeast, Argentina Northwest, Argentina South	NA	NA	49	NA	NA	NA	NA	NA	NA	TRUE	FALSE	FALSE	19	NA	NA	NA
Amaranthaceae	Amaranthus	1	60	66	Amaranthus	Amaranthus vulgatissimus	Amaranthus ataco	Thell.	synonym	49	NAD-ME	100	Atriplicoid	69	D	Argentina, Uruguay	Argentina Northeast, Argentina Northwest, Argentina South	NA	NA	49	NA	NA	NA	NA	NA	NA	TRUE	FALSE	FALSE	19	NA	NA	NA
Amaranthaceae	Amaranthus	1	60	66	Amaranthus	Amaranthus watsonii	Amaranthus watsonii	Standl.	accepted	NA	NAD-ME	100	Atriplicoid	69	C	United States of America, Mexico	Arizona, California, Mexico Northwest	NA	NA	49	TRUE	FALSE	117	NA	NA	NA	TRUE	FALSE	FALSE	19	NA	NA	NA
Amaranthaceae	Amaranthus	1	60	66	Amaranthus	Amaranthus watsonii	Amaranthus torreyi f. prostratus	Farw.	synonym	49	NAD-ME	100	Atriplicoid	69	C	United States of America, Mexico	Arizona, California, Mexico Northwest	NA	NA	49	TRUE	FALSE	117	NA	NA	NA	TRUE	FALSE	FALSE	19	NA	NA	NA
Amaranthaceae	Amaranthus	1	60	66	Amaranthus	Amaranthus watsonii	Amaranthus torreyi var. suffruticosus	Uline & W.L.Bray	synonym	49	NAD-ME	100	Atriplicoid	69	C	United States of America, Mexico	Arizona, California, Mexico Northwest	NA	NA	49	TRUE	FALSE	117	NA	NA	NA	TRUE	FALSE	FALSE	19	NA	NA	NA
Amaranthaceae	Amaranthus	1	60	66	Amaranthus	Amaranthus wrightii	Amaranthus wrightii	S.Watson	accepted	NA	NAD-ME	100	Atriplicoid	69	C	United States of America	Arizona, Colorado, Texas	NA	NA	19, 49	NA	NA	NA	NA	NA	NA	TRUE	FALSE	FALSE	19	NA	NA	NA
Amaranthaceae	Salsoleae	20	30	73, 84, 76, 51	Anabasis	Anabasis al-rawii	Anabasis al-rawii	Aellen & El-Hakeem & Weinert	accepted	NA	NADP-ME	69	Salsoloid	69	E	Iraq	NA	NA	NA	49	NA	NA	NA	TRUE	FALSE	76	NA	NA	NA	NA	TRUE	NA	76, 134
Amaranthaceae	Salsoleae	20	30	134, 138	Anabasis	Anabasis annua	Anabasis annua	Bunge	accepted	NA	NADP-ME	134	Salsoloid	134	E	Afghanistan, Iran, Iraq, Kazakhstan, Turkmenistan, Uzbekistan	NA	NA	NA	49	NA	NA	NA	TRUE	FALSE	76	NA	NA	NA	NA	TRUE	NA	76, 134
Amaranthaceae	Salsoleae	20	30	134, 138	Anabasis	Anabasis annua	Anabasis lutea Moq.	Moq.	synonym	49	NADP-ME	134	Salsoloid	134	E	Afghanistan, Iran, Iraq, Kazakhstan, Turkmenistan, Uzbekistan	NA	NA	NA	49	NA	NA	NA	TRUE	FALSE	76	NA	NA	NA	NA	TRUE	NA	76, 134
Amaranthaceae	Salsoleae	20	30	134, 138	Anabasis	Anabasis annua	Anabasis micradena	Iljin	synonym	49	NADP-ME	134	Salsoloid	134	E	Afghanistan, Iran, Iraq, Kazakhstan, Turkmenistan, Uzbekistan	NA	NA	NA	49	NA	NA	NA	TRUE	FALSE	76	NA	NA	NA	NA	TRUE	NA	76, 134
Amaranthaceae	Salsoleae	20	30	76, 51	Anabasis	Anabasis aphylla	Anabasis aphylla	L.	accepted	NA	NADP-ME	70	Salsoloid	70	E, F	China, Iran, Kazakhstan, Kyrgyzstan, Russia, Tajikistan, Turkmenistan, Uzbekistan, China	China North-Central	NA	NA	49	NA	NA	NA	TRUE	FALSE	76	FALSE	FALSE	TRUE	70	TRUE	NA	76
Amaranthaceae	Salsoleae	20	30	76, 51	Anabasis	Anabasis aphylla	Anabasis tatarica	Pall.	synonym	49	NADP-ME	70	Salsoloid	70	E, F	China, Iran, Kazakhstan, Kyrgyzstan, Russia, Tajikistan, Turkmenistan, Uzbekistan, China	China North-Central	NA	NA	49	NA	NA	NA	TRUE	FALSE	76	FALSE	FALSE	TRUE	70	TRUE	NA	76
Amaranthaceae	Salsoleae	20	30	76, 51	Anabasis	Anabasis aretioides	Anabasis aretioides	Moq. & Coss. ex Bunge	accepted	NA	NADP-ME	69	Salsoloid	69	A	Algeria, Mali, Mauritania, Morocco, Western Sahara	NA	NA	NA	49	NA	NA	NA	TRUE	FALSE	76	NA	NA	NA	NA	TRUE	NA	76
Amaranthaceae	Salsoleae	20	30	76, 51	Anabasis	Anabasis aretioides	Fredolia aretioides	(Moq. & Coss. ex Bunge) Ulbr.	synonym	49	NADP-ME	69	Salsoloid	69	A	Algeria, Mali, Mauritania, Morocco, Western Sahara	NA	NA	NA	49	NA	NA	NA	TRUE	FALSE	76	NA	NA	NA	NA	TRUE	NA	76
Amaranthaceae	Salsoleae	20	30	76, 51	Anabasis	Anabasis aretioides	Noaea aretioides	Bunge	synonym	49	NADP-ME	69	Salsoloid	69	A	Algeria, Mali, Mauritania, Morocco, Western Sahara	NA	NA	NA	49	NA	NA	NA	TRUE	FALSE	76	NA	NA	NA	NA	TRUE	NA	76
Amaranthaceae	Salsoleae	20	30	76, 51	Anabasis	Anabasis articulata	Anabasis articulata (Forssk.) Moq.	(Forssk.) Moq.	accepted	NA	NADP-ME	69	Salsoloid	69	A, F	Algeria, Egypt, Lebanon, Syrian Arab Republic, Libya, Mauritania, Morocco, Palestine, Saudi Arabia, Spain, Tunisia, Western Sahara	Sinai	NA	NA	49	FALSE	TRUE	76	TRUE	FALSE	76	FALSE	FALSE	TRUE	110	TRUE	NA	76
Amaranthaceae	Salsoleae	20	30	76, 51	Anabasis	Anabasis articulata	Anabasis crassa	Moq.	synonym	49	NADP-ME	69	Salsoloid	69	A, F	Algeria, Egypt, Lebanon, Syrian Arab Republic, Libya, Mauritania, Morocco, Palestine, Saudi Arabia, Spain, Tunisia, Western Sahara	Sinai	NA	NA	49	FALSE	TRUE	76	TRUE	FALSE	76	FALSE	FALSE	TRUE	110	TRUE	NA	76
Amaranthaceae	Salsoleae	20	30	76, 51	Anabasis	Anabasis articulata	Anabasis hispanica	Pau	synonym	49	NADP-ME	69	Salsoloid	69	A, F	Algeria, Egypt, Lebanon, Syrian Arab Republic, Libya, Mauritania, Morocco, Palestine, Saudi Arabia, Spain, Tunisia, Western Sahara	Sinai	NA	NA	49	FALSE	TRUE	76	TRUE	FALSE	76	FALSE	FALSE	TRUE	110	TRUE	NA	76
Amaranthaceae	Salsoleae	20	30	76, 51	Anabasis	Anabasis articulata	Anabasis mucronata	(Lag.) Vicioso	synonym	49	NADP-ME	69	Salsoloid	69	A, F	Algeria, Egypt, Lebanon, Syrian Arab Republic, Libya, Mauritania, Morocco, Palestine, Saudi Arabia, Spain, Tunisia, Western Sahara	Sinai	NA	NA	49	FALSE	TRUE	76	TRUE	FALSE	76	FALSE	FALSE	TRUE	110	TRUE	NA	76
Amaranthaceae	Salsoleae	20	30	76, 51	Anabasis	Anabasis articulata	Salicornia mucronata	Lag.	synonym	49	NADP-ME	69	Salsoloid	69	A, F	Algeria, Egypt, Lebanon, Syrian Arab Republic, Libya, Mauritania, Morocco, Palestine, Saudi Arabia, Spain, Tunisia, Western Sahara	Sinai	NA	NA	49	FALSE	TRUE	76	TRUE	FALSE	76	FALSE	FALSE	TRUE	110	TRUE	NA	76
Amaranthaceae	Salsoleae	20	30	76, 51	Anabasis	Anabasis articulata	Salsola articulata Forssk.	Forssk.	synonym	49	NADP-ME	69	Salsoloid	69	A, F	Algeria, Egypt, Lebanon, Syrian Arab Republic, Libya, Mauritania, Morocco, Palestine, Saudi Arabia, Spain, Tunisia, Western Sahara	Sinai	NA	NA	49	FALSE	TRUE	76	TRUE	FALSE	76	FALSE	FALSE	TRUE	110	TRUE	NA	76
Amaranthaceae	Salsoleae	20	30	76, 51	Anabasis	Anabasis brachiata	Anabasis brachiata	Fisch. & C.A.Mey. ex Kar. & Kir.	accepted	NA	NADP-ME	69	Salsoloid	69	E	Kazakhstan, Kyrgyzstan, Tajikistan, Turkmenistan, Uzbekistan	NA	NA	NA	49	NA	NA	NA	TRUE	FALSE	76	NA	NA	NA	NA	TRUE	NA	76
Amaranthaceae	Salsoleae	20	30	76, 51	Anabasis	Anabasis brachiata	Anabasis undulata	Iljin	synonym	49	NADP-ME	69	Salsoloid	69	E	Kazakhstan, Kyrgyzstan, Tajikistan, Turkmenistan, Uzbekistan	NA	NA	NA	49	NA	NA	NA	TRUE	FALSE	76	NA	NA	NA	NA	TRUE	NA	76
Amaranthaceae	Salsoleae	20	30	76, 51	Anabasis	Anabasis brachiata	Salsola sibirica	Koeld. ex Moq.	synonym	49	NADP-ME	69	Salsoloid	69	E	Kazakhstan, Kyrgyzstan, Tajikistan, Turkmenistan, Uzbekistan	NA	NA	NA	49	NA	NA	NA	TRUE	FALSE	76	NA	NA	NA	NA	TRUE	NA	76
Amaranthaceae	Salsoleae	20	30	76, 51, 133	Anabasis	Anabasis brevifolia	Anabasis brevifolia	C.A.Mey.	accepted	NA	NADP-ME	70, 133	Salsoloid	70, 133	E	China, Mongolia, Kazakhstan, Kyrgyzstan, Mongolia, Russia, China	Altay, China North-Central, Inner Mongolia, Tuva	NA	NA	49	NA	NA	NA	TRUE	FALSE	76	FALSE	FALSE	TRUE	70	TRUE	NA	76
Amaranthaceae	Salsoleae	20	30	76, 51, 133	Anabasis	Anabasis brevifolia	Anabasis abolinii	Iljin	synonym	49	NADP-ME	70, 133	Salsoloid	70, 133	E	China, Mongolia, Kazakhstan, Kyrgyzstan, Mongolia, Russia, China	Altay, China North-Central, Inner Mongolia, Tuva	NA	NA	49	NA	NA	NA	TRUE	FALSE	76	FALSE	FALSE	TRUE	70	TRUE	NA	76
Amaranthaceae	Salsoleae	20	30	76, 51, 133	Anabasis	Anabasis brevifolia	Anabasis affinis C.A.Mey.	C.A.Mey.	synonym	49	NADP-ME	70, 133	Salsoloid	70, 133	E	China, Mongolia, Kazakhstan, Kyrgyzstan, Mongolia, Russia, China	Altay, China North-Central, Inner Mongolia, Tuva	NA	NA	49	NA	NA	NA	TRUE	FALSE	76	FALSE	FALSE	TRUE	70	TRUE	NA	76
Amaranthaceae	Salsoleae	20	30	76, 51, 133	Anabasis	Anabasis brevifolia	Salsola abolinii	Korovin	synonym	49	NADP-ME	70, 133	Salsoloid	70, 133	E	China, Mongolia, Kazakhstan, Kyrgyzstan, Mongolia, Russia, China	Altay, China North-Central, Inner Mongolia, Tuva	NA	NA	49	NA	NA	NA	TRUE	FALSE	76	FALSE	FALSE	TRUE	70	TRUE	NA	76
Amaranthaceae	Salsoleae	20	30	76, 51	Anabasis	Anabasis calcarea	Anabasis calcarea	(Charif & Aellen) Bokhari & Wendelbo	accepted	NA	NADP-ME	69	Salsoloid	69	E	Iran	NA	NA	NA	49	NA	NA	NA	TRUE	FALSE	76	NA	NA	NA	NA	TRUE	NA	76
Amaranthaceae	Salsoleae	20	30	76, 51	Anabasis	Anabasis calcarea	Esfandiari calcarea	Charif & Aellen	synonym	49	NADP-ME	69	Salsoloid	69	E	Iran	NA	NA	NA	49	NA	NA	NA	TRUE	FALSE	76	NA	NA	NA	NA	TRUE	NA	76
Amaranthaceae	Salsoleae	20	30	76, 51	Anabasis	Anabasis cretacea	Anabasis cretacea	Pall.	accepted	NA	NADP-ME	69	Salsoloid	69	E, F	Kazakhstan, Kyrgyzstan, Russia, Uzbekistan, China	NA	NA	NA	49	NA	NA	NA	TRUE	FALSE	76	NA	NA	NA	NA	TRUE	NA	76
Amaranthaceae	Salsoleae	20	30	76, 51	Anabasis	Anabasis cretacea	Anabasis cretica	Vitman	synonym	49	NADP-ME	69	Salsoloid	69	E, F	Kazakhstan, Kyrgyzstan, Russia, Uzbekistan, China	NA	NA	NA	49	NA	NA	NA	TRUE	FALSE	76	NA	NA	NA	NA	TRUE	NA	76
Amaranthaceae	Salsoleae	20	30	76, 51	Anabasis	Anabasis cretacea	Anabasis tianschanica	Botsch.	synonym	49	NADP-ME	69	Salsoloid	69	E, F	Kazakhstan, Kyrgyzstan, Russia, Uzbekistan, China	NA	NA	NA	49	NA	NA	NA	TRUE	FALSE	76	NA	NA	NA	NA	TRUE	NA	76
[truncated: 2,292 more rows]

## Sheet: Asteraceae
family	denovo_lineage	n_genera	n_c4_species	n_c4_species_ref	genus	accepted_name	name	Author	status	synonym_ref	enzyme	enzyme_ref	kranztype	kranzytype_ref	continent	country	province	city	comment	distribution_ref	lf_annual	lf_perennial	lf_ref	succ_leaf	succ_stem	succ_ref	gf_herb	gf_shrub	gf_subshrub	gf_ref	salt_tolerance	salt_comment	salt_ref
[truncated: 341 more rows]

[truncated: 11 more sheets: Boraginaceae, Cleomaceae, Caryophyllaceae, Euphorbiaceae, Gisekiaceae, Molluginaceae, Nyctaginaceae, Polygonaceae, Portulacaceae, Scrophulariaceae, Zygophyllaceae]
