# Supplementary material for: Global distribution, climatic preferences and photosynthesis‐related traits of C4 eudicots and how they differ from those of C4 grasses
Source: Ecol Evol. 2023 Nov 12;13(11):e10720. doi: 10.1002/ece3.10720 (PMC10641307; doi:10.1002/ece3.10720)
Supplement: Supplementary file 1 — Appendix S1 [file ECE3-13-e10720-s001.zip › ece310720-sup-0004-TableA2.xlsx]

## Sheet: C4 eudicots
Species	Family	match_type	multiple_matches	match_similarity	match_edit_distance	wcvp_id	wcvp_name	wcvp_authors	wcvp_rank	wcvp_status	wcvp_homotypic	wcvp_ipni_id	wcvp_accepted_id	keep
Aerva javanica	Amaranthaceae	Exact (without author)	FALSE	1	0	2623685	Aerva javanica	(Burm.f.) Juss. ex Schult.	Species	Accepted		59030-1	2623685	1
Allionia choisyi	Nyctaginaceae	Exact (without author)	FALSE	1	0	2628726	Allionia choisyi	Standl.	Species	Accepted		297530-2	2628726	1
Allionia incarnata	Nyctaginaceae	Exact (without author)	FALSE	1	0	2628768	Allionia incarnata	L.	Species	Accepted		8606-2	2628768	1
Alternanthera albida	Amaranthaceae	Exact (without author)	FALSE	1	0	2631044	Alternanthera albida	(Moq.) Griseb.	Species	Accepted		59100-1	2631044	1
Alternanthera canescens	Amaranthaceae	Exact (without author)	TRUE	1	0	2631115	Alternanthera canescens	Kunth	Species	Accepted		59137-1	2631115	1
Alternanthera canescens	Amaranthaceae	Exact (without author)	TRUE	1	0	2631116	Alternanthera canescens	(Humb. & Bonpl. ex Willd.) Moq.	Species	Illegitimate		59136-1	3265468	0
Alternanthera caracasana	Amaranthaceae	Exact (without author)	FALSE	1	0	2631118	Alternanthera caracasana	Kunth	Species	Accepted		327344-2	2631118	1
Alternanthera cinerella	Amaranthaceae	Exact (without author)	FALSE	1	0	2631123	Alternanthera cinerella	Suess.	Species	Accepted		10308-2	2631123	1
Alternanthera microphylla	Amaranthaceae	Exact (without author)	FALSE	1	0	2631295	Alternanthera microphylla	R.E.Fr.	Species	Accepted		10404-2	2631295	1
Alternanthera multicaulis	Amaranthaceae	Exact (without author)	FALSE	1	0	2631304	Alternanthera multicaulis	(Mart.) Kuntze	Species	Accepted		10410-2	2631304	1
Alternanthera nodifera	Amaranthaceae	Exact (without author)	FALSE	1	0	2631314	Alternanthera nodifera	(Moq.) Griseb.	Species	Accepted		59265-1	2631314	1
Alternanthera nodiflora	Amaranthaceae	Exact (without author)	FALSE	1	0	2631315	Alternanthera nodiflora	R.Br.	Species	Accepted		59266-1	2631315	1
Alternanthera paronychioides	Amaranthaceae	Exact (without author)	TRUE	1	0	2631326	Alternanthera paronychioides	Klotzsch ex K.Koch	Species	Illegitimate			2631089	0
Alternanthera paronychioides	Amaranthaceae	Exact (without author)	TRUE	1	0	2631325	Alternanthera paronychioides	A.St.-Hil.	Species	Accepted		327343-2	2631325	1
Alternanthera paronychioides var. chacoensis	Amaranthaceae	Exact (without author)	FALSE	1	0	2631333	Alternanthera paronychioides var. chacoensis	(Morong) Pedersen	Variety	Synonym	TRUE	10419-2	3013954	1
Alternanthera peruviana	Amaranthaceae	Exact (without author)	FALSE	1	0	2631342	Alternanthera peruviana	(Moq.) Suess.	Species	Accepted		10425-2	2631342	1
Alternanthera pulchella	Amaranthaceae	Exact (without author)	FALSE	1	0	2631386	Alternanthera pulchella	Kunth	Species	Accepted		59298-1	2631386	1
Alternanthera pumila	Amaranthaceae	Exact (without author)	FALSE	1	0	2631389	Alternanthera pumila	O.Stützer	Species	Accepted		10452-2	2631389	1
Alternanthera pungens	Amaranthaceae	Exact (without author)	FALSE	1	0	2631391	Alternanthera pungens	Kunth	Species	Accepted		327342-2	2631391	1
Alternanthera serpens	Amaranthaceae	Exact (without author)	FALSE	1	0	2631422	Alternanthera serpens	Pedersen	Species	Accepted		314690-2	2631422	1
Alternanthera sessilis	Amaranthaceae	Exact (without author)	FALSE	1	0	2631425	Alternanthera sessilis	(L.) DC.	Species	Accepted		1069792-2	2631425	1
Amaranthus acanthochiton	Amaranthaceae	Exact (without author)	FALSE	1	0	2632639	Amaranthus acanthochiton	J.D.Sauer	Species	Accepted		295245-2	2632639	1
Amaranthus acutilobus	Amaranthaceae	Exact (without author)	FALSE	1	0	2632641	Amaranthus acutilobus	Uline & W.L.Bray	Species	Accepted		10595-2	2632641	1
Amaranthus albus	Amaranthaceae	Exact (without author)	TRUE	1	0	2632650	Amaranthus albus	L.	Species	Accepted		327388-2	2632650	1
Amaranthus albus	Amaranthaceae	Exact (without author)	TRUE	1	0	2632651	Amaranthus albus	Thunb.	Species	Illegitimate	TRUE	59386-1	2633125	0
Amaranthus albus	Amaranthaceae	Exact (without author)	TRUE	1	0	2632652	Amaranthus albus	Rodschied ex F.Dietr.	Species	Synonym		59385-1	3261816	0
Amaranthus arenicola	Amaranthaceae	Exact (without author)	FALSE	1	0	2632677	Amaranthus arenicola	I.M.Johnst.	Species	Accepted		10605-2	2632677	1
Amaranthus asplundii	Amaranthaceae	Exact (without author)	FALSE	1	0	2632686	Amaranthus asplundii	Thell.	Species	Accepted		10608-2	2632686	1
Amaranthus australis	Amaranthaceae	Exact (without author)	FALSE	1	0	2632694	Amaranthus australis	(A.Gray) J.D.Sauer	Species	Accepted		10611-2	2632694	1
Amaranthus blitoides	Amaranthaceae	Exact (without author)	FALSE	1	0	2632706	Amaranthus blitoides	S.Watson	Species	Accepted		10615-2	2632706	1
Amaranthus blitum	Amaranthaceae	Exact (without author)	TRUE	1	0	2632716	Amaranthus blitum	Moq.	Species	Illegitimate			2633159	0
Amaranthus blitum	Amaranthaceae	Exact (without author)	TRUE	1	0	2632714	Amaranthus blitum	L.	Species	Accepted		10619-2	2632714	1
Amaranthus blitum	Amaranthaceae	Exact (without author)	TRUE	1	0	2632717	Amaranthus blitum	Moq.	Species	Illegitimate			3261820	0
Amaranthus blitum subsp. emarginatus	Amaranthaceae	Exact (without author)	FALSE	1	0	2632720	Amaranthus blitum subsp. emarginatus	(Salzm. ex Uline & Bray) Carretero, Muñoz Garm. & Pedrol	Subspecies	Accepted		953892-1	2632720	1
Amaranthus brandegeei	Amaranthaceae	Exact (without author)	FALSE	1	0	2632731	Amaranthus brandegeei	Standl.	Species	Accepted		10623-2	2632731	1
Amaranthus californicus	Amaranthaceae	Exact (without author)	FALSE	1	0	2632740	Amaranthus californicus	(Moq.) S.Watson	Species	Accepted		1053905-2	2632740	1
Amaranthus cannabinus	Amaranthaceae	Exact (without author)	FALSE	1	0	2632743	Amaranthus cannabinus	(L.) J.D.Sauer	Species	Accepted		10625-2	2632743	1
Amaranthus cardenasianus	Amaranthaceae	Exact (without author)	FALSE	1	0	2632754	Amaranthus cardenasianus	Hunz.	Species	Accepted		10626-2	2632754	1
Amaranthus caudatus	Amaranthaceae	Exact (without author)	FALSE	1	0	2632762	Amaranthus caudatus	L.	Species	Accepted		316347-2	2632762	1
Amaranthus crassipes	Amaranthaceae	Exact (without author)	FALSE	1	0	2632787	Amaranthus crassipes	Schltdl.	Species	Accepted		327385-2	2632787	1
Amaranthus crispus	Amaranthaceae	Exact (without author)	FALSE	1	0	2632789	Amaranthus crispus	(Lesp. & Thévenau) A.Braun ex J.M.Coult. & S.Watson	Species	Accepted		1161987-2	2632789	1
Amaranthus cruentus	Amaranthaceae	Exact (without author)	FALSE	1	0	2632793	Amaranthus cruentus	L.	Species	Accepted		10631-2	2632793	1
Amaranthus deflexus	Amaranthaceae	Exact (without author)	FALSE	1	0	2632798	Amaranthus deflexus	L.	Species	Accepted		327382-2	2632798	1
Amaranthus fimbriatus	Amaranthaceae	Exact (without author)	FALSE	1	0	2632832	Amaranthus fimbriatus	(Torr.) Benth.	Species	Accepted		1113641-2	2632832	1
Amaranthus floridanus	Amaranthaceae	Exact (without author)	FALSE	1	0	2632837	Amaranthus floridanus	(S.Watson) J.D.Sauer	Species	Accepted		10639-2	2632837	1
Amaranthus graecizans	Amaranthaceae	Exact (without author)	TRUE	1	0	2632853	Amaranthus graecizans	Cutanda	Species	Misapplied		59523-1	2632650	0
Amaranthus graecizans	Amaranthaceae	Exact (without author)	TRUE	1	0	2632852	Amaranthus graecizans	L.	Species	Accepted		10641-2	2632852	1
Amaranthus graecizans subsp. silvestris	Amaranthaceae	Exact (without author)	FALSE	1	0	2632859	Amaranthus graecizans subsp. silvestris	(Vill.) Brenan	Subspecies	Accepted		108437-3	2632859	1
Amaranthus greggii	Amaranthaceae	Exact (without author)	FALSE	1	0	2632862	Amaranthus greggii	S.Watson	Species	Accepted		327377-2	2632862	1
Amaranthus hybridus	Amaranthaceae	Exact (without author)	TRUE	1	0	2632873	Amaranthus hybridus	E.H.L.Krause	Species	Unplaced		59730-1		0
Amaranthus hybridus	Amaranthaceae	Exact (without author)	TRUE	1	0	2632872	Amaranthus hybridus	Vell.	Species	Illegitimate		59535-1	2632908	0
Amaranthus hybridus	Amaranthaceae	Exact (without author)	TRUE	1	0	2632871	Amaranthus hybridus	L.	Species	Accepted		10648-2	2632871	1
Amaranthus hybridus subsp. quitensis	Amaranthaceae	Exact (without author)	FALSE	1	0	2632905	Amaranthus hybridus subsp. quitensis	(Kunth) Costea & Carretero	Subspecies	Accepted		1204053-2	2632905	1
Amaranthus hypochondriacus	Amaranthaceae	Exact (without author)	FALSE	1	0	2632908	Amaranthus hypochondriacus	L.	Species	Accepted		10665-2	2632908	1
Amaranthus interruptus	Amaranthaceae	Exact (without author)	FALSE	1	0	2632919	Amaranthus interruptus	R.Br.	Species	Accepted		59542-1	2632919	1
Amaranthus kloosianus	Amaranthaceae	Exact (without author)	FALSE	1	0	2632925	Amaranthus kloosianus	Hunz.	Species	Accepted		10670-2	2632925	1
Amaranthus macrocarpus	Amaranthaceae	Exact (without author)	FALSE	1	0	2632955	Amaranthus macrocarpus	Benth.	Species	Accepted		59567-1	2632955	1
Amaranthus mitchellii	Amaranthaceae	Exact (without author)	FALSE	1	0	2632978	Amaranthus mitchellii	Benth.	Species	Accepted		59585-1	2632978	1
Amaranthus muricatus	Amaranthaceae	Exact (without author)	FALSE	1	0	2632990	Amaranthus muricatus	(Gillies ex Moq.) Hieron.	Species	Accepted		1185180-2	2632990	1
Amaranthus obcordatus	Amaranthaceae	Exact (without author)	FALSE	1	0	2632995	Amaranthus obcordatus	(A.Gray) Standl.	Species	Accepted		10680-2	2632995	1
Amaranthus palmeri	Amaranthaceae	Exact (without author)	FALSE	1	0	2633009	Amaranthus palmeri	S.Watson	Species	Accepted		327376-2	2633009	1
Amaranthus persimilis	Amaranthaceae	Exact (without author)	FALSE	1	0	2633031	Amaranthus persimilis	Hunz.	Species	Accepted		10691-2	2633031	1
Amaranthus peruvianus	Amaranthaceae	Exact (without author)	FALSE	1	0	2633032	Amaranthus peruvianus	(Schauer) Standl.	Species	Accepted		10692-2	2633032	1
Amaranthus polygonoides	Amaranthaceae	Exact (without author)	TRUE	1	0	2633041	Amaranthus polygonoides	Zoll. ex Moq.	Species	Invalid		59632-1	2632720	0
Amaranthus polygonoides	Amaranthaceae	Exact (without author)	TRUE	1	0	2633039	Amaranthus polygonoides	L.	Species	Accepted		316348-2	2633039	1
Amaranthus polygonoides	Amaranthaceae	Exact (without author)	TRUE	1	0	2633040	Amaranthus polygonoides	Roxb.	Species	Illegitimate		59630-1	2632860	0
Amaranthus powellii	Amaranthaceae	Exact (without author)	FALSE	1	0	2633044	Amaranthus powellii	S.Watson	Species	Accepted		319617-2	2633044	1
Amaranthus praetermissus	Amaranthaceae	Exact (without author)	FALSE	1	0	2633046	Amaranthus praetermissus	Brenan	Species	Accepted		896888-1	2633046	1
Amaranthus pumilus	Amaranthaceae	Exact (without author)	FALSE	1	0	2633053	Amaranthus pumilus	Raf.	Species	Accepted		327381-2	2633053	1
Amaranthus retroflexus	Amaranthaceae	Exact (without author)	FALSE	1	0	2633061	Amaranthus retroflexus	L.	Species	Accepted		10698-2	2633061	1
Amaranthus scariosus	Amaranthaceae	Exact (without author)	FALSE	1	0	2633091	Amaranthus scariosus	Benth.	Species	Accepted		59666-1	2633091	1
Amaranthus spinosus	Amaranthaceae	Exact (without author)	FALSE	1	0	2633107	Amaranthus spinosus	L.	Species	Accepted		10711-2	2633107	1
Amaranthus squamulatus	Amaranthaceae	Exact (without author)	FALSE	1	0	2633109	Amaranthus squamulatus	(Andersson) B.L.Rob.	Species	Accepted		10712-2	2633109	1
Amaranthus standleyanus	Amaranthaceae	Exact (without author)	FALSE	1	0	2633110	Amaranthus standleyanus	Parodi ex Covas	Species	Accepted		59679-1	2633110	1
Amaranthus tamariscinus	Amaranthaceae	Exact (without author)	FALSE	1	0	2633114	Amaranthus × tamariscinus	Nutt.	Species	Accepted		327375-2	2633114	1
Amaranthus tamaulipensis	Amaranthaceae	Exact (without author)	FALSE	1	0	2633115	Amaranthus tamaulipensis	Henrickson	Species	Accepted		318879-2	2633115	1
Amaranthus thunbergii	Amaranthaceae	Exact (without author)	FALSE	1	0	2633125	Amaranthus thunbergii	Moq.	Species	Accepted		327387-2	2633125	1
Amaranthus torreyi	Amaranthaceae	Exact (without author)	FALSE	1	0	2633127	Amaranthus torreyi	(A.Gray) Benth. ex S.Watson	Species	Accepted		1193181-2	2633127	1
Amaranthus tricolor	Amaranthaceae	Exact (without author)	FALSE	1	0	2633132	Amaranthus tricolor	L.	Species	Accepted		327386-2	2633132	1
Amaranthus tuberculatus	Amaranthaceae	Exact (without author)	FALSE	1	0	2633140	Amaranthus tuberculatus	(Moq.) J.D.Sauer	Species	Accepted		59699-1	2633140	1
Amaranthus undulatus	Amaranthaceae	Exact (without author)	TRUE	1	0	2633150	Amaranthus undulatus	Lindl.	Species	Illegitimate	TRUE	59703-1	2632978	0
Amaranthus undulatus	Amaranthaceae	Exact (without author)	TRUE	1	0	2633149	Amaranthus undulatus	R.Br.	Species	Accepted		59702-1	2633149	1
Amaranthus urceolatus	Amaranthaceae	Exact (without author)	FALSE	1	0	2633151	Amaranthus urceolatus	Benth.	Species	Accepted		59704-1	2633151	1
Amaranthus viridis	Amaranthaceae	Exact (without author)	TRUE	1	0	2633159	Amaranthus viridis	L.	Species	Accepted		316349-2	2633159	1
Amaranthus viridis	Amaranthaceae	Exact (without author)	TRUE	1	0	2633160	Amaranthus viridis	All.	Species	Illegitimate		59713-1	3261816	0
Amaranthus vulgatissimus	Amaranthaceae	Exact (without author)	FALSE	1	0	2633162	Amaranthus vulgatissimus	Speg.	Species	Accepted		59716-1	2633162	1
Amaranthus watsonii	Amaranthaceae	Exact (without author)	FALSE	1	0	2633165	Amaranthus watsonii	Standl.	Species	Accepted		10729-2	2633165	1
Amaranthus wrightii	Amaranthaceae	Exact (without author)	FALSE	1	0	2633167	Amaranthus wrightii	S.Watson	Species	Accepted		327378-2	2633167	1
Anabasis aphylla	Amaranthaceae	Exact (without author)	FALSE	1	0	2635610	Anabasis aphylla	L.	Species	Accepted		163386-1	2635610	1
Anabasis aretioides	Amaranthaceae	Exact (without author)	FALSE	1	0	2635615	Anabasis aretioides	Moq. & Coss. ex Bunge	Species	Accepted		163389-1	2635615	1
Anabasis articulata	Amaranthaceae	Exact (without author)	TRUE	1	0	2635617	Anabasis articulata	Choul. ex Pomel	Species	Invalid		163390-1	2635677	0
Anabasis articulata	Amaranthaceae	Exact (without author)	TRUE	1	0	2635616	Anabasis articulata	(Forssk.) Moq.	Species	Accepted		163391-1	2635616	1
Anabasis brevifolia	Amaranthaceae	Exact (without author)	FALSE	1	0	2635623	Anabasis brevifolia	C.A.Mey.	Species	Accepted		163398-1	2635623	1
Anabasis cretacea	Amaranthaceae	Exact (without author)	TRUE	1	0	2635631	Anabasis cretacea	C.A.Mey. ex Bunge	Species	Synonym			2635620	0
Anabasis cretacea	Amaranthaceae	Exact (without author)	TRUE	1	0	2635630	Anabasis cretacea	Pall.	Species	Accepted		163406-1	2635630	1
Anabasis ehrenbergii	Amaranthaceae	Exact (without author)	FALSE	1	0	2635636	Anabasis ehrenbergii	Schweinf. ex Boiss.	Species	Accepted		163413-1	2635636	1
Anabasis elatior	Amaranthaceae	Exact (without author)	FALSE	1	0	2635637	Anabasis elatior	(C.A.Mey.) Schischk.	Species	Accepted		163414-1	2635637	1
Anabasis eriopoda	Amaranthaceae	Exact (without author)	FALSE	1	0	2635638	Anabasis eriopoda	(Schrenk) Paulsen	Species	Accepted		163415-1	2635638	1
Anabasis ferganica	Amaranthaceae	Exact (without author)	FALSE	1	0	2635641	Anabasis ferganica	Drobow	Species	Accepted		163418-1	2635641	1
Anabasis haussknechtii	Amaranthaceae	Exact (without author)	FALSE	1	0	2635649	Anabasis haussknechtii	Bunge ex Boiss.	Species	Accepted		163426-1	2635649	1
Anabasis jaxartica	Amaranthaceae	Exact (without author)	FALSE	1	0	2635658	Anabasis jaxartica	(Bunge) Benth. ex Iljin	Species	Accepted		60455216-2	2635658	1
Anabasis lachnantha	Amaranthaceae	Exact (without author)	FALSE	1	0	2635662	Anabasis lachnantha	Aellen & Rech.f.	Species	Accepted		163438-1	2635662	1
Anabasis oropediorum	Amaranthaceae	Exact (without author)	FALSE	1	0	2635672	Anabasis oropediorum	Maire	Species	Accepted		163449-1	2635672	1
Anabasis pelliotii	Amaranthaceae	Exact (without author)	FALSE	1	0	2635675	Anabasis pelliotii	Danguy	Species	Accepted		163452-1	2635675	1
Anabasis prostrata	Amaranthaceae	Exact (without author)	FALSE	1	0	2635677	Anabasis prostrata	Pomel	Species	Accepted		163454-1	2635677	1
Anabasis salsa	Amaranthaceae	Exact (without author)	FALSE	1	0	2635682	Anabasis salsa	(Ledeb.) Benth. ex Volkens	Species	Accepted		163460-1	2635682	1
Anabasis setifera	Amaranthaceae	Exact (without author)	FALSE	1	0	2635684	Anabasis setifera	Moq.	Species	Accepted		163462-1	2635684	1
Anabasis syriaca	Amaranthaceae	Exact (without author)	FALSE	1	0	2635688	Anabasis syriaca	Iljin	Species	Accepted		163466-1	2635688	1
Anabasis truncata	Amaranthaceae	Exact (without author)	FALSE	1	0	2635696	Anabasis truncata	(Schrenk) Bunge	Species	Accepted		163474-1	2635696	1
Anabasis turkestanica	Amaranthaceae	Exact (without author)	FALSE	1	0	2635698	Anabasis turkestanica	Korovin ex Iljin	Species	Accepted		163477-1	2635698	1
Anticharis glandulosa	Scrophulariaceae	Exact (without author)	FALSE	1	0	2642257	Anticharis glandulosa	Asch.	Species	Accepted		798971-1	2642257	1
Anticharis inflata	Scrophulariaceae	Exact (without author)	FALSE	1	0	2642260	Anticharis inflata	Marloth & Engl.	Species	Accepted		798973-1	2642260	1
Anticharis senegalensis	Scrophulariaceae	Exact (without author)	FALSE	1	0	2642266	Anticharis senegalensis	(Walp.) Bhandari	Species	Accepted		798978-1	2642266	1
Arthrophytum iliense	Amaranthaceae	Exact (without author)	FALSE	1	0	2653842	Arthrophytum iliense	Iljin	Species	Accepted		163592-1	2653842	1
Arthrophytum lehmannianum	Amaranthaceae	Exact (without author)	FALSE	1	0	2653844	Arthrophytum lehmannianum	Bunge	Species	Accepted		163594-1	2653844	1
Arthrophytum longibracteatum	Amaranthaceae	Exact (without author)	FALSE	1	0	2653848	Arthrophytum longibracteatum	Korovin	Species	Accepted		163599-1	2653848	1
Arthrophytum pulvinatum	Amaranthaceae	Exact (without author)	FALSE	1	0	2653851	Arthrophytum pulvinatum	Litv.	Species	Accepted		163601-1	2653851	1
Atriplex acanthocarpa	Amaranthaceae	Exact (without author)	FALSE	1	0	2664997	Atriplex acanthocarpa	(Torr.) S.Watson	Species	Accepted		1005288-2	2664997	1
Atriplex acutibractea	Amaranthaceae	Exact (without author)	FALSE	1	0	2665010	Atriplex acutibractea	R.H.Anderson	Species	Accepted		163615-1	2665010	1
Atriplex amnicola	Amaranthaceae	Exact (without author)	FALSE	1	0	2665036	Atriplex amnicola	Paul G.Wilson	Species	Accepted		903638-1	2665036	1
Atriplex angulata	Amaranthaceae	Exact (without author)	FALSE	1	0	2665038	Atriplex angulata	Benth.	Species	Accepted		163637-1	2665038	1
Atriplex billardierei	Amaranthaceae	Exact (without author)	FALSE	1	0	2665091	Atriplex billardierei	(Moq.) Hook.f.	Species	Accepted		163674-1	2665091	1
Atriplex canescens	Amaranthaceae	Exact (without author)	FALSE	1	0	2665120	Atriplex canescens	(Pursh) Nutt.	Species	Accepted		1175090-2	2665120	1
Atriplex centralasiatica	Amaranthaceae	Exact (without author)	FALSE	1	0	2665138	Atriplex centralasiatica	Iljin	Species	Accepted		163705-1	2665138	1
Atriplex cinerea	Amaranthaceae	Exact (without author)	FALSE	1	0	2665151	Atriplex cinerea	Poir.	Species	Accepted		163716-1	2665151	1
Atriplex codonocarpa	Amaranthaceae	Exact (without author)	FALSE	1	0	2665168	Atriplex codonocarpa	Paul G.Wilson	Species	Accepted		903639-1	2665168	1
Atriplex confertifolia	Amaranthaceae	Exact (without author)	FALSE	1	0	2665172	Atriplex confertifolia	(Torr. & Frém.) S.Watson	Species	Accepted		1064943-2	2665172	1
Atriplex cristata	Amaranthaceae	Exact (without author)	TRUE	1	0	2665201	Atriplex cristata	B.Heyne ex Moq.	Species	Synonym		163743-1	2665733	0
Atriplex cristata	Amaranthaceae	Exact (without author)	TRUE	1	0	2665200	Atriplex cristata	Humb. & Bonpl. ex Willd.	Species	Accepted		163744-1	2665200	1
Atriplex dimorphostegia	Amaranthaceae	Exact (without author)	FALSE	1	0	2665227	Atriplex dimorphostegia	Kar. & Kir.	Species	Accepted		163766-1	2665227	1
Atriplex eardleyae	Amaranthaceae	Exact (without author)	FALSE	1	0	2665236	Atriplex eardleyae	Aellen	Species	Accepted		163773-1	2665236	1
Atriplex elachophylla	Amaranthaceae	Exact (without author)	FALSE	1	0	2665239	Atriplex elachophylla	F.Muell.	Species	Accepted		163776-1	2665239	1
Atriplex fissivalvis	Amaranthaceae	Exact (without author)	FALSE	1	0	2665270	Atriplex fissivalvis	F.Muell.	Species	Accepted		163796-1	2665270	1
Atriplex flabellum	Amaranthaceae	Exact (without author)	FALSE	1	0	2665272	Atriplex flabellum	Bunge ex Boiss.	Species	Accepted		163797-1	2665272	1
Atriplex gardneri	Amaranthaceae	Exact (without author)	FALSE	1	0	2665288	Atriplex gardneri	(Moq.) D.Dietr.	Species	Accepted		163814-1	2665288	1
Atriplex glauca	Amaranthaceae	Exact (without author)	TRUE	1	0	2665303	Atriplex glauca	L.	Species	Accepted		163821-1	2665303	1
Atriplex glauca	Amaranthaceae	Exact (without author)	TRUE	1	0	2665304	Atriplex glauca	(L.) Crantz	Species	Illegitimate	TRUE	163820-1	2914527	0
Atriplex halimus	Amaranthaceae	Exact (without author)	TRUE	1	0	2665337	Atriplex halimus	R.Br.	Species	Illegitimate		163843-1	3262159	0
Atriplex halimus	Amaranthaceae	Exact (without author)	TRUE	1	0	2665336	Atriplex halimus	L.	Species	Accepted		163845-1	2665336	1
Atriplex holocarpa	Amaranthaceae	Exact (without author)	FALSE	1	0	2665363	Atriplex holocarpa	F.Muell.	Species	Accepted		163863-1	2665363	1
Atriplex hymenelytra	Amaranthaceae	Exact (without author)	FALSE	1	0	2665372	Atriplex hymenelytra	(Torr.) S.Watson	Species	Accepted		1133967-2	2665372	1
Atriplex hymenotheca	Amaranthaceae	Exact (without author)	FALSE	1	0	2665373	Atriplex hymenotheca	Moq.	Species	Accepted		163869-1	2665373	1
Atriplex imbricata	Amaranthaceae	Exact (without author)	FALSE	1	0	2665381	Atriplex imbricata	(Moq.) D.Dietr.	Species	Accepted		163876-1	2665381	1
Atriplex intermedia	Amaranthaceae	Exact (without author)	FALSE	1	0	2665391	Atriplex intermedia	R.H.Anderson	Species	Accepted		163886-1	2665391	1
Atriplex isatidea	Amaranthaceae	Exact (without author)	FALSE	1	0	2665392	Atriplex isatidea	Moq.	Species	Accepted		163887-1	2665392	1
Atriplex laciniata	Amaranthaceae	Exact (without author)	FALSE	1	0	2665407	Atriplex laciniata	L.	Species	Accepted		163905-1	2665407	1
Atriplex lampa	Amaranthaceae	Exact (without author)	FALSE	1	0	2665411	Atriplex lampa	(Moq.) Gillies ex D.Dietr.	Species	Accepted		163907-1	2665411	1
Atriplex lentiformis	Amaranthaceae	Exact (without author)	FALSE	1	0	2665422	Atriplex lentiformis	(Torr.) S.Watson	Species	Accepted		1048190-2	2665422	1
Atriplex leptocarpa	Amaranthaceae	Exact (without author)	FALSE	1	0	2665430	Atriplex leptocarpa	F.Muell.	Species	Accepted		163918-1	2665430	1
Atriplex leucophylla	Amaranthaceae	Exact (without author)	FALSE	1	0	2665447	Atriplex leucophylla	(Moq.) D.Dietr.	Species	Accepted		163923-1	2665447	1
Atriplex lindleyi	Amaranthaceae	Exact (without author)	FALSE	1	0	2665452	Atriplex lindleyi	Moq.	Species	Accepted		163927-1	2665452	1
Atriplex moneta	Amaranthaceae	Exact (without author)	FALSE	1	0	2665511	Atriplex moneta	Bunge ex Boiss.	Species	Accepted		163979-1	2665511	1
Atriplex muelleri	Amaranthaceae	Exact (without author)	FALSE	1	0	2665522	Atriplex muelleri	Benth.	Species	Accepted		163988-1	2665522	1
Atriplex myriophylla	Amaranthaceae	Exact (without author)	FALSE	1	0	2665530	Atriplex myriophylla	Phil.	Species	Accepted		26387-2	2665530	1
Atriplex nessorhina	Amaranthaceae	Exact (without author)	FALSE	1	0	2665536	Atriplex nessorhina	S.W.L.Jacobs	Species	Accepted		901549-1	2665536	1
Atriplex nummularia	Amaranthaceae	Exact (without author)	FALSE	1	0	2665554	Atriplex nummularia	Lindl.	Species	Accepted		306691-2	2665554	1
Atriplex obovata	Amaranthaceae	Exact (without author)	FALSE	1	0	2665576	Atriplex obovata	Moq.	Species	Accepted		308840-2	2665576	1
Atriplex pamirica	Amaranthaceae	Exact (without author)	FALSE	1	0	2665614	Atriplex pamirica	Iljin	Species	Accepted		164034-1	2665614	1
Atriplex parishii	Amaranthaceae	Exact (without author)	FALSE	1	0	2665617	Atriplex parishii	S.Watson	Species	Accepted		26416-2	2665617	1
Atriplex parryi	Amaranthaceae	Exact (without author)	FALSE	1	0	2665622	Atriplex parryi	S.Watson	Species	Accepted		308977-2	2665622	1
Atriplex patagonica	Amaranthaceae	Exact (without author)	FALSE	1	0	2665627	Atriplex patagonica	(Moq.) D.Dietr.	Species	Accepted		164042-1	2665627	1
Atriplex peruviana	Amaranthaceae	Exact (without author)	FALSE	1	0	2665664	Atriplex peruviana	Moq.	Species	Accepted		164051-1	2665664	1
Atriplex phyllostegia	Amaranthaceae	Exact (without author)	FALSE	1	0	2665669	Atriplex phyllostegia	(Torr. ex S.Watson) S.Watson	Species	Accepted		30264372-2	2665669	1
Atriplex polycarpa	Amaranthaceae	Exact (without author)	FALSE	1	0	2665678	Atriplex polycarpa	(Torr.) S.Watson	Species	Accepted		164064-1	2665678	1
Atriplex powellii	Amaranthaceae	Exact (without author)	FALSE	1	0	2665686	Atriplex powellii	S.Watson	Species	Accepted		272944-2	2665686	1
Atriplex pseudocampanulata	Amaranthaceae	Exact (without author)	FALSE	1	0	2665708	Atriplex pseudocampanulata	Aellen	Species	Accepted		160258-3	2665708	1
Atriplex quinii	Amaranthaceae	Exact (without author)	FALSE	1	0	2665723	Atriplex quinii	F.Muell.	Species	Accepted		164097-1	2665723	1
Atriplex recurva	Amaranthaceae	Exact (without author)	FALSE	1	0	2665728	Atriplex recurva	d'Urv.	Species	Accepted		164101-1	2665728	1
Atriplex retusa	Amaranthaceae	Exact (without author)	FALSE	1	0	2665736	Atriplex retusa	Gay	Species	Accepted		164109-1	2665736	1
Atriplex rhagodioides	Amaranthaceae	Exact (without author)	FALSE	1	0	2665737	Atriplex rhagodioides	F.Muell.	Species	Accepted		164110-1	2665737	1
Atriplex rosea	Amaranthaceae	Exact (without author)	TRUE	1	0	2665740	Atriplex rosea	Bab.	Species	Illegitimate		164114-1	2665193	0
Atriplex rosea	Amaranthaceae	Exact (without author)	TRUE	1	0	2665739	Atriplex rosea	L.	Species	Accepted		164113-1	2665739	1
Atriplex rusbyi	Amaranthaceae	Exact (without author)	FALSE	1	0	2665753	Atriplex rusbyi	Britton	Species	Accepted		26457-2	2665753	1
Atriplex schugnanica	Amaranthaceae	Exact (without author)	FALSE	1	0	2665775	Atriplex schugnanica	Iljin	Species	Accepted		164138-1	2665775	1
Atriplex semibaccata	Amaranthaceae	Exact (without author)	FALSE	1	0	2665777	Atriplex semibaccata	R.Br.	Species	Accepted		164141-1	2665777	1
Atriplex semilunaris	Amaranthaceae	Exact (without author)	FALSE	1	0	2665787	Atriplex semilunaris	Aellen	Species	Accepted		164143-1	2665787	1
Atriplex serenana	Amaranthaceae	Exact (without author)	FALSE	1	0	2665789	Atriplex serenana	A.Nelson ex Abrams	Species	Accepted		326230-2	2665789	1
Atriplex sibirica	Amaranthaceae	Exact (without author)	FALSE	1	0	2665798	Atriplex sibirica	L.	Species	Accepted		164152-1	2665798	1
Atriplex sphaeromorpha	Amaranthaceae	Exact (without author)	FALSE	1	0	3017365	Atriplex sphaeromorpha	Iljin	Species	Accepted		164166-1	3017365	1
Atriplex spinibractea	Amaranthaceae	Exact (without author)	FALSE	1	0	2665818	Atriplex spinibractea	R.H.Anderson	Species	Accepted		164170-1	2665818	1
Atriplex spongiosa	Amaranthaceae	Exact (without author)	FALSE	1	0	2665824	Atriplex spongiosa	F.Muell.	Species	Accepted		164174-1	2665824	1
Atriplex stipitata	Amaranthaceae	Exact (without author)	FALSE	1	0	2665827	Atriplex stipitata	Benth.	Species	Accepted		164177-1	2665827	1
Atriplex sturtii	Amaranthaceae	Exact (without author)	FALSE	1	0	2665830	Atriplex sturtii	S.W.L.Jacobs	Species	Accepted		907531-1	2665830	1
Atriplex suberecta	Amaranthaceae	Exact (without author)	FALSE	1	0	2665836	Atriplex suberecta	I.Verd.	Species	Accepted		164184-1	2665836	1
Atriplex tatarica	Amaranthaceae	Exact (without author)	FALSE	1	0	2665846	Atriplex tatarica	L.	Species	Accepted		164195-1	2665846	1
Atriplex turbinata	Amaranthaceae	Exact (without author)	FALSE	1	0	2665885	Atriplex turbinata	(R.H.Anderson) Aellen	Species	Accepted		164219-1	2665885	1
Atriplex turcomanica	Amaranthaceae	Exact (without author)	FALSE	1	0	2665887	Atriplex turcomanica	(Moq.) Boiss.	Species	Accepted		60466450-2	2665887	1
Atriplex undulata	Amaranthaceae	Exact (without author)	FALSE	1	0	2665888	Atriplex undulata	(Moq.) D.Dietr.	Species	Accepted		164223-1	2665888	1
Atriplex velutinella	Amaranthaceae	Exact (without author)	FALSE	1	0	2665895	Atriplex velutinella	F.Muell.	Species	Accepted		164228-1	2665895	1
Atriplex vesicaria	Amaranthaceae	Exact (without author)	FALSE	1	0	2665906	Atriplex vesicaria	Heward ex Benth.	Species	Accepted		164236-1	2665906	1
Atriplex watsonii	Amaranthaceae	Exact (without author)	FALSE	1	0	2665924	Atriplex watsonii	A.Nelson ex Abrams	Species	Accepted		164249-1	2665924	1
Bassia arabica	Amaranthaceae	Exact (without author)	FALSE	1	0	2670733	Bassia arabica	(Boiss.) Maire & Weiller	Species	Accepted		164313-1	2670733	1
Bassia dinteri	Amaranthaceae	Exact (without author)	FALSE	1	0	2670776	Bassia dinteri	(Botsch.) A.J.Scott	Species	Accepted		164351-1	2670776	1
Bassia eriophora	Amaranthaceae	Exact (without author)	FALSE	1	0	2670788	Bassia eriophora	(Schrad.) Asch.	Species	Accepted		77069485-1	2670788	1
Bassia hyssopifolia	Amaranthaceae	Exact (without author)	FALSE	1	0	2670803	Bassia hyssopifolia	(Pall.) Kuntze	Species	Accepted		29802-2	2670803	1
Bassia laniflora	Amaranthaceae	Exact (without author)	FALSE	1	0	2670815	Bassia laniflora	(S.G.Gmel.) A.J.Scott	Species	Accepted		164386-1	2670815	1
Bassia lasiantha	Amaranthaceae	Exact (without author)	FALSE	1	0	2903201	Bassia lasiantha	Freitag & G.Kadereit	Species	Accepted		77110322-1	2903201	1
Bassia muricata	Amaranthaceae	Exact (without author)	FALSE	1	0	2670831	Bassia muricata	(L.) Asch.	Species	Accepted		164401-1	2670831	1
Bassia odontoptera	Amaranthaceae	Exact (without author)	FALSE	1	0	2903239	Bassia odontoptera	(Schrenk) Freitag & G.Kadereit	Species	Accepted		77110325-1	2903239	1
Bassia pilosa	Amaranthaceae	Exact (without author)	FALSE	1	0	2903240	Bassia pilosa	(Fisch. & C.A.Mey.) Freitag & G.Kadereit	Species	Accepted		77110326-1	2903240	1
Bassia prostrata	Amaranthaceae	Exact (without author)	FALSE	1	0	2670844	Bassia prostrata	(L.) Beck	Species	Accepted		60447623-2	2670844	1
Bassia salsoloides	Amaranthaceae	Exact (without author)	FALSE	1	0	2670854	Bassia salsoloides	(Fenzl) A.J.Scott	Species	Accepted		164418-1	2670854	1
Bassia scoparia	Amaranthaceae	Exact (without author)	FALSE	1	0	2670858	Bassia scoparia	(L.) A.J.Scott	Species	Accepted		164422-1	2670858	1
Bassia stellaris	Amaranthaceae	Exact (without author)	FALSE	1	0	2670869	Bassia stellaris	(Moq.) Bornm.	Species	Accepted		164426-1	2670869	1
Bassia tomentosa	Amaranthaceae	Exact (without author)	FALSE	1	0	2670875	Bassia tomentosa	(Lowe) Maire & Weiller	Species	Accepted		164433-1	2670875	1
Bassia villosissima	Amaranthaceae	Exact (without author)	FALSE	1	0	2903230	Bassia villosissima	(Bong. & C.A.Mey.) Freitag & G.Kadereit	Species	Accepted		77110327-1	2903230	1
Blepharis aspera	Acanthaceae	Exact (without author)	FALSE	1	0	2677279	Blepharis aspera	Oberm.	Species	Accepted		46471-1	2677279	1
Blepharis attenuata	Acanthaceae	Exact (without author)	FALSE	1	0	2677282	Blepharis attenuata	Napper	Species	Accepted		46474-1	2677282	1
Blepharis boranensis	Acanthaceae	Exact (without author)	FALSE	1	0	2677290	Blepharis boranensis	Vollesen	Species	Accepted		1017540-1	2677290	1
Blepharis ciliaris	Acanthaceae	Exact (without author)	FALSE	1	0	2677311	Blepharis ciliaris	(L.) B.L.Burtt	Species	Accepted		46492-1	2677311	1
Blepharis edulis	Acanthaceae	Exact (without author)	FALSE	1	0	2677331	Blepharis edulis	(Forssk.) Pers.	Species	Accepted		46503-1	2677331	1
Blepharis furcata	Acanthaceae	Exact (without author)	TRUE	1	0	2677345	Blepharis furcata	Eckl. ex Nees	Species	Synonym		46513-1	2677304	0
Blepharis furcata	Acanthaceae	Exact (without author)	TRUE	1	0	2677344	Blepharis furcata	(L.f.) Pers.	Species	Accepted		46514-1	2677344	1
Blepharis grossa	Acanthaceae	Exact (without author)	FALSE	1	0	2677356	Blepharis grossa	(Nees) T.Anderson	Species	Accepted		46524-1	2677356	1
Blepharis kuriensis	Acanthaceae	Exact (without author)	FALSE	1	0	2677384	Blepharis kuriensis	Vierh.	Species	Accepted		46544-1	2677384	1
Blepharis linariifolia	Acanthaceae	Exact (without author)	FALSE	1	0	2677389	Blepharis linariifolia	Pers.	Species	Accepted		46547-1	2677389	1
Blepharis macra	Acanthaceae	Exact (without author)	FALSE	1	0	2677392	Blepharis macra	(Nees) Vollesen	Species	Accepted		1017541-1	2677392	1
Blepharis mitrata	Acanthaceae	Exact (without author)	FALSE	1	0	2677404	Blepharis mitrata	C.B.Clarke	Species	Accepted		46557-1	2677404	1
Blepharis obmitrata	Acanthaceae	Exact (without author)	FALSE	1	0	2677412	Blepharis obmitrata	C.B.Clarke	Species	Accepted		46563-1	2677412	1
Blepharis scindica	Acanthaceae	Exact (without author)	FALSE	1	0	2677443	Blepharis scindica	Stocks ex T.Anderson	Species	Accepted		46587-1	2677443	1
Blepharis serrulata	Acanthaceae	Exact (without author)	FALSE	1	0	2677446	Blepharis serrulata	(Nees) Picalho & Hiern	Species	Accepted		46589-1	2677446	1
Blutaparon portulacoides	Amaranthaceae	Exact (without author)	FALSE	1	0	2677708	Blutaparon portulacoides	(A.St.-Hil.) Mears	Species	Synonym	TRUE	34030-2	3274050	1
Blutaparon vermiculare	Amaranthaceae	Exact (without author)	FALSE	1	0	2677712	Blutaparon vermiculare	(L.) Mears	Species	Synonym	TRUE	34033-2	2829495	1
Blutaparon wrightii	Amaranthaceae	Exact (without author)	FALSE	1	0	2677715	Blutaparon wrightii	(Hook.f. ex Maxim.) Mears	Species	Synonym	TRUE	910141-1	3274045	1
Boerhavia coccinea	Nyctaginaceae	Exact (without author)	FALSE	1	0	2678604	Boerhavia coccinea	Mill.	Species	Accepted		326873-2	2678604	1
Boerhavia dominii	Nyctaginaceae	Exact (without author)	FALSE	1	0	2678648	Boerhavia dominii	Meikle & Hewson	Species	Accepted		903701-1	2678648	1
Boerhavia elegans	Nyctaginaceae	Exact (without author)	FALSE	1	0	2678650	Boerhavia elegans	Choisy	Species	Accepted		604185-1	2678650	1
Boerhavia erecta	Nyctaginaceae	Exact (without author)	FALSE	1	0	2678654	Boerhavia erecta	L.	Species	Accepted		319111-2	2678654	1
Boerhavia procumbens	Nyctaginaceae	Exact (without author)	FALSE	1	0	2678748	Boerhavia procumbens	Banks ex Roxb.	Species	Accepted		604252-1	2678748	1
Boerhavia repens	Nyctaginaceae	Exact (without author)	FALSE	1	0	2678763	Boerhavia repens	L.	Species	Accepted		604264-1	2678763	1
Calligonum aphyllum	Polygonaceae	Exact (without author)	FALSE	1	0	2692468	Calligonum aphyllum	(Pall.) Gürke	Species	Accepted		693282-1	2692468	1
Calligonum arborescens	Polygonaceae	Exact (without author)	FALSE	1	0	2692476	Calligonum arborescens	Litv.	Species	Accepted		693285-1	2692476	1
Calligonum bakuense	Polygonaceae	Exact (without author)	FALSE	1	0	2692481	Calligonum bakuense	Litv.	Species	Accepted		693290-1	2692481	1
Calligonum bykovii	Polygonaceae	Exact (without author)	FALSE	1	0	2692488	Calligonum bykovii	Godw.	Species	Accepted		693298-1	2692488	1
Calligonum caput-medusae	Polygonaceae	Exact (without author)	FALSE	1	0	2692494	Calligonum caput-medusae	Schrenk ex Fisch. & C.A.Mey.	Species	Accepted		693303-1	2692494	1
Calligonum crinitum	Polygonaceae	Exact (without author)	FALSE	1	0	2692507	Calligonum crinitum	Boiss.	Species	Accepted		693312-1	2692507	1
Calligonum ebinuricum	Polygonaceae	Exact (without author)	FALSE	1	0	2692523	Calligonum ebinuricum	N.A.Ivanova ex Soskov	Species	Accepted		693325-1	2692523	1
Calligonum eriopodum	Polygonaceae	Exact (without author)	FALSE	1	0	2692527	Calligonum eriopodum	Bunge	Species	Accepted		693328-1	2692527	1
Calligonum junceum	Polygonaceae	Exact (without author)	FALSE	1	0	2692551	Calligonum junceum	(Fisch. & C.A.Mey.) Litv.	Species	Accepted		693346-1	2692551	1
Calligonum klementzii	Polygonaceae	Exact (without author)	FALSE	1	0	2692555	Calligonum klementzii	Losinsk.	Species	Accepted		693347-1	2692555	1
Calligonum laristanicum	Polygonaceae	Exact (without author)	FALSE	1	0	2692562	Calligonum laristanicum	Rech.f. & Schiman-Czeika	Species	Accepted		693352-1	2692562	1
Calligonum leucocladum	Polygonaceae	Exact (without author)	FALSE	1	0	2692565	Calligonum leucocladum	(Schrenk) Bunge	Species	Accepted		693354-1	2692565	1
Calligonum litwinowii	Polygonaceae	Exact (without author)	TRUE	1	0	2692571	Calligonum litwinowii	Drobow	Species	Accepted		693356-1	2692571	1
Calligonum litwinowii	Polygonaceae	Exact (without author)	TRUE	1	0	2692572	Calligonum litwinowii	Mattei	Species	Illegitimate		907308-1	3262492	0
Calligonum microcarpum	Polygonaceae	Exact (without author)	FALSE	1	0	2692580	Calligonum microcarpum	I.G.Borshch.	Species	Accepted		693360-1	2692580	1
Calligonum mongolicum	Polygonaceae	Exact (without author)	FALSE	1	0	2692583	Calligonum mongolicum	Turcz.	Species	Accepted		693363-1	2692583	1
Calligonum murex	Polygonaceae	Exact (without author)	FALSE	1	0	2692586	Calligonum murex	Bunge	Species	Accepted		693365-1	2692586	1
Calligonum polygonoides	Polygonaceae	Exact (without author)	FALSE	1	0	2692609	Calligonum polygonoides	L.	Species	Accepted		693386-1	2692609	1
Calligonum rubicundum	Polygonaceae	Exact (without author)	FALSE	1	0	2692630	Calligonum rubicundum	Bunge	Species	Accepted		693401-1	2692630	1
Calligonum schizopterum	Polygonaceae	Exact (without author)	FALSE	1	0	2692634	Calligonum schizopterum	Rech.f. & Schiman-Czeika	Species	Accepted		693405-1	2692634	1
Calligonum setosum	Polygonaceae	Exact (without author)	FALSE	1	0	2692635	Calligonum setosum	(Litv.) Litv.	Species	Accepted		693406-1	2692635	1
Calligonum taklimakanense	Polygonaceae	Exact (without author)	FALSE	1	0	2903359	Calligonum taklimakanense	B.R.Pan & K.M.Shen	Species	Accepted		77109938-1	2903359	1
Calligonum tetrapterum	Polygonaceae	Exact (without author)	FALSE	1	0	2692645	Calligonum tetrapterum	Jaub. & Spach	Species	Accepted		693415-1	2692645	1
Calligonum trifarium	Polygonaceae	Exact (without author)	FALSE	1	0	2692647	Calligonum trifarium	Z.M.Mao	Species	Accepted		903780-1	2692647	1
Calligonum x densum	Polygonaceae	Exact (without author)	FALSE	1	0	2692515	Calligonum × densum	I.G.Borshch.	Species	Accepted		693317-1	2692515	1
Calligonum x squarrosum	Polygonaceae	Exact (without author)	FALSE	1	0	2692641	Calligonum × squarrosum	Pavlov	Species	Accepted		693411-1	2692641	1
Camphorosma annua	Amaranthaceae	Exact (without author)	FALSE	1	0	2695228	Camphorosma annua	Pall.	Species	Accepted		164607-1	2695228	1
Camphorosma monspeliaca	Amaranthaceae	Exact (without author)	FALSE	1	0	2695234	Camphorosma monspeliaca	L.	Species	Accepted		164614-1	2695234	1
Camphorosma songorica	Amaranthaceae	Exact (without author)	FALSE	1	0	2695248	Camphorosma songorica	Bunge	Species	Accepted		164628-1	2695248	1
Caroxylon acocksii	Amaranthaceae	Exact (without author)	FALSE	1	0	3014418	Caroxylon acocksii	(Botsch.) Mucina	Species	Accepted		77174297-1	3014418	1
Caroxylon adiscum	Amaranthaceae	Exact (without author)	FALSE	1	0	3014417	Caroxylon adiscum	(Botsch.) Mucina	Species	Accepted		77174298-1	3014417	1
Caroxylon aegaeum	Amaranthaceae	Exact (without author)	FALSE	1	0	2606551	Caroxylon aegaeum	(Rech.f.) Akhani & Roalson	Species	Accepted		77089142-1	2606551	1
Caroxylon aellenii	Amaranthaceae	Exact (without author)	FALSE	1	0	3014378	Caroxylon aellenii	(Botsch.) Mucina	Species	Accepted		77174301-1	3014378	1
Caroxylon albidum	Amaranthaceae	Exact (without author)	FALSE	1	0	2913679	Caroxylon albidum	(Botsch.) Theodorova	Species	Accepted		77119713-1	2913679	1
Caroxylon aphyllum	Amaranthaceae	Exact (without author)	FALSE	1	0	2701195	Caroxylon aphyllum	(L.f.) Tzvelev	Species	Accepted		972501-1	2701195	1
Caroxylon apterygeum	Amaranthaceae	Exact (without author)	FALSE	1	0	3014401	Caroxylon apterygeum	(Botsch.) Mucina	Species	Accepted		77174307-1	3014401	1
Caroxylon araneosum	Amaranthaceae	Exact (without author)	FALSE	1	0	2606553	Caroxylon araneosum	(Botsch.) Akhani & Roalson	Species	Accepted		77089144-1	2606553	1
Caroxylon arboreum	Amaranthaceae	Exact (without author)	FALSE	1	0	3014381	Caroxylon arboreum	(C.A.Sm. ex Aellen) Mucina	Species	Accepted		77174309-1	3014381	1
Caroxylon armatum	Amaranthaceae	Exact (without author)	FALSE	1	0	3014385	Caroxylon armatum	(C.A.Sm. ex Aellen) Mucina	Species	Accepted		77174310-1	3014385	1
Caroxylon aroabicum	Amaranthaceae	Exact (without author)	FALSE	1	0	3014443	Caroxylon aroabicum	(Botsch.) Mucina	Species	Accepted		77174311-1	3014443	1
Caroxylon atratum	Amaranthaceae	Exact (without author)	FALSE	1	0	3014442	Caroxylon atratum	(Botsch.) Mucina	Species	Accepted		77174312-1	3014442	1
Caroxylon barbatum	Amaranthaceae	Exact (without author)	FALSE	1	0	3014441	Caroxylon barbatum	(Aellen) Mucina	Species	Accepted		77174313-1	3014441	1
Caroxylon calluna	Amaranthaceae	Exact (without author)	FALSE	1	0	3014457	Caroxylon calluna	(Drège ex C.H.Wright) Theodorova ex Mucina	Species	Accepted		77174320-1	3014457	1
Caroxylon carpathum	Amaranthaceae	Exact (without author)	FALSE	1	0	2606555	Caroxylon carpathum	(P.H.Davis) Akhani & Roalson	Species	Synonym	TRUE	77089146-1	3288822	1
Caroxylon cauliflorum	Amaranthaceae	Exact (without author)	FALSE	1	0	3014451	Caroxylon cauliflorum	(Botsch.) Mucina	Species	Accepted		77174323-1	3014451	1
Caroxylon ceresicum	Amaranthaceae	Exact (without author)	FALSE	1	0	3014450	Caroxylon ceresicum	(Botsch.) Mucina	Species	Accepted		77174324-1	3014450	1
Caroxylon columnare	Amaranthaceae	Exact (without author)	FALSE	1	0	2913687	Caroxylon columnare	(Botsch.) Theodorova	Species	Accepted		77119716-1	2913687	1
Caroxylon cryptopterum	Amaranthaceae	Exact (without author)	FALSE	1	0	3014604	Caroxylon cryptopterum	(Aellen) Mucina	Species	Accepted		77174327-1	3014604	1
Caroxylon cyclophyllum	Amaranthaceae	Exact (without author)	FALSE	1	0	2606557	Caroxylon cyclophyllum	(Baker) Akhani & Roalson	Species	Accepted		77089148-1	2606557	1
Caroxylon dealatum	Amaranthaceae	Exact (without author)	FALSE	1	0	3014605	Caroxylon dealatum	(Botsch.) Mucina	Species	Accepted		77174336-1	3014605	1
Caroxylon decussatum	Amaranthaceae	Exact (without author)	FALSE	1	0	3014611	Caroxylon decussatum	(C.A.Sm. ex Botsch.) Mucina	Species	Accepted		77174337-1	3014611	1
Caroxylon dendroides	Amaranthaceae	Exact (without author)	FALSE	1	0	2701200	Caroxylon dendroides	(Pall.) Tzvelev	Species	Accepted		972506-1	2701200	1
Caroxylon denudatum	Amaranthaceae	Exact (without author)	FALSE	1	0	3014610	Caroxylon denudatum	(Botsch.) Mucina	Species	Accepted		77174339-1	3014610	1
Caroxylon dinteri	Amaranthaceae	Exact (without author)	FALSE	1	0	3014609	Caroxylon dinteri	(Botsch.) Mucina	Species	Accepted		77174341-1	3014609	1
Caroxylon divaricatum	Amaranthaceae	Exact (without author)	FALSE	1	0	2701201	Caroxylon divaricatum	Moq.	Species	Accepted		164635-1	2701201	1
Caroxylon dolichostigmum	Amaranthaceae	Exact (without author)	FALSE	1	0	3014608	Caroxylon dolichostigmum	(Botsch.) Mucina	Species	Accepted		77174343-1	3014608	1
Caroxylon ericoides	Amaranthaceae	Exact (without author)	FALSE	1	0	2606559	Caroxylon ericoides	(M.Bieb.) Akhani & Roalson	Species	Accepted		77089149-1	2606559	1
Caroxylon esterhuyseniae	Amaranthaceae	Exact (without author)	FALSE	1	0	3014664	Caroxylon esterhuyseniae	(Botsch.) Mucina	Species	Accepted		77174344-1	3014664	1
Caroxylon etoshense	Amaranthaceae	Exact (without author)	FALSE	1	0	3014663	Caroxylon etoshense	(Botsch.) Mucina	Species	Accepted		77174345-1	3014663	1
Caroxylon exalatum	Amaranthaceae	Exact (without author)	FALSE	1	0	3014662	Caroxylon exalatum	(Botsch.) Mucina	Species	Accepted		77174346-1	3014662	1
Caroxylon gaetulum	Amaranthaceae	Exact (without author)	FALSE	1	0	2606561	Caroxylon gaetulum	(Maire) Akhani & Roalson	Species	Accepted		77089151-1	2606561	1
Caroxylon geminiflorum	Amaranthaceae	Exact (without author)	FALSE	1	0	3014659	Caroxylon geminiflorum	(Fenzl ex C.H.Wright) Mucina	Species	Accepted		77174349-1	3014659	1
Caroxylon gemmascens	Amaranthaceae	Exact (without author)	FALSE	1	0	2701203	Caroxylon gemmascens	(Pall.) Tzvelev	Species	Accepted		972508-1	2701203	1
Caroxylon gemmatum	Amaranthaceae	Exact (without author)	FALSE	1	0	3014668	Caroxylon gemmatum	(Botsch.) Mucina	Species	Accepted		77174351-1	3014668	1
Caroxylon gemmiferum	Amaranthaceae	Exact (without author)	FALSE	1	0	3014667	Caroxylon gemmiferum	(Botsch.) Mucina	Species	Accepted		77174352-1	3014667	1
Caroxylon gemmiparum	Amaranthaceae	Exact (without author)	FALSE	1	0	3014666	Caroxylon gemmiparum	(Botsch.) Mucina	Species	Accepted		77174354-1	3014666	1
Caroxylon genistoides	Amaranthaceae	Exact (without author)	FALSE	1	0	2701204	Caroxylon genistoides	(Juss. ex Poir.) Pau	Species	Accepted		164637-1	2701204	1
Caroxylon giessii	Amaranthaceae	Exact (without author)	FALSE	1	0	3017222	Caroxylon giessii	(Botsch.) Mucina	Species	Accepted		77205619-1	3017222	1
Caroxylon glabrescens	Amaranthaceae	Exact (without author)	FALSE	1	0	2606562	Caroxylon glabrescens	(Burtt Davy) Akhani & Roalson	Species	Accepted		77089152-1	2606562	1
Caroxylon glabrum	Amaranthaceae	Exact (without author)	FALSE	1	0	3014658	Caroxylon glabrum	(Botsch.) Mucina	Species	Accepted		77174358-1	3014658	1
Caroxylon henriciae	Amaranthaceae	Exact (without author)	FALSE	1	0	3017223	Caroxylon henriciae	(I.Verd.) Mucina	Species	Accepted		77175044-1	3017223	1
Caroxylon hoanibicum	Amaranthaceae	Exact (without author)	FALSE	1	0	3014654	Caroxylon hoanibicum	(Botsch.) Mucina	Species	Accepted		77174360-1	3014654	1
Caroxylon huabicum	Amaranthaceae	Exact (without author)	FALSE	1	0	3014651	Caroxylon huabicum	(Botsch.) Mucina	Species	Accepted		77174364-1	3014651	1
Caroxylon humifusum	Amaranthaceae	Exact (without author)	FALSE	1	0	2913688	Caroxylon humifusum	(C.A.Sm. ex A.E.Brueckner) Theodorova	Species	Accepted		77119717-1	2913688	1
Caroxylon imbricatum	Amaranthaceae	Exact (without author)	FALSE	1	0	2701208	Caroxylon imbricatum	(Forssk.) Moq.	Species	Accepted		164641-1	2701208	1
Caroxylon inapertum	Amaranthaceae	Exact (without author)	FALSE	1	0	3014650	Caroxylon inapertum	(Botsch.) Mucina	Species	Accepted		77174365-1	3014650	1
Caroxylon incanescens	Amaranthaceae	Exact (without author)	FALSE	1	0	2606565	Caroxylon incanescens	(C.A.Mey.) Akhani & Roalson	Species	Accepted		77089154-1	2606565	1
Caroxylon inerme	Amaranthaceae	Exact (without author)	FALSE	1	0	2606566	Caroxylon inerme	(Forssk.) Akhani & Roalson	Species	Accepted		77089155-1	2606566	1
Caroxylon jordanicola	Amaranthaceae	Exact (without author)	FALSE	1	0	2606567	Caroxylon jordanicola	(Eig) Akhani & Roalson	Species	Accepted		77089157-1	2606567	1
Caroxylon kalaharicum	Amaranthaceae	Exact (without author)	FALSE	1	0	3014648	Caroxylon kalaharicum	(Botsch.) Mucina	Species	Accepted		77174367-1	3014648	1
Caroxylon kleinfonteini	Amaranthaceae	Exact (without author)	FALSE	1	0	3014647	Caroxylon kleinfonteini	(Botsch.) Mucina	Species	Accepted		77174370-1	3014647	1
Caroxylon koichabicum	Amaranthaceae	Exact (without author)	FALSE	1	0	3014657	Caroxylon koichabicum	(Botsch.) Mucina	Species	Accepted		77174373-1	3014657	1
Caroxylon laricinum	Amaranthaceae	Exact (without author)	FALSE	1	0	2701211	Caroxylon laricinum	(Pall.) Tzvelev	Species	Accepted		972505-1	2701211	1
Caroxylon littoralis	Amaranthaceae	Exact (without author)	FALSE	1	0	2606568	Caroxylon littoralis	(Moq.) Akhani & Roalson	Species	Accepted		77089158-1	2606568	1
Caroxylon marginatum	Amaranthaceae	Exact (without author)	FALSE	1	0	3014354	Caroxylon marginatum	(Botsch.) Mucina	Species	Accepted		77174395-1	3014354	1
Caroxylon melananthum	Amaranthaceae	Exact (without author)	FALSE	1	0	3014334	Caroxylon melananthum	(Botsch.) Mucina	Species	Accepted		77174396-1	3014334	1
Caroxylon merxmuelleri	Amaranthaceae	Exact (without author)	FALSE	1	0	3014341	Caroxylon merxmuelleri	(Aellen) Mucina	Species	Accepted		77174397-1	3014341	1
Caroxylon micrantherum	Amaranthaceae	Exact (without author)	FALSE	1	0	3001877	Caroxylon micrantherum	(Botsch.) Sukhor.	Species	Accepted		77146220-1	3001877	1
Caroxylon microtrichum	Amaranthaceae	Exact (without author)	FALSE	1	0	3014351	Caroxylon microtrichum	(Botsch.) Mucina	Species	Accepted		77174398-1	3014351	1
Caroxylon minutifolium	Amaranthaceae	Exact (without author)	FALSE	1	0	3014349	Caroxylon minutifolium	(Botsch.) Mucina	Species	Accepted		77174399-1	3014349	1
Caroxylon namaqualandicum	Amaranthaceae	Exact (without author)	FALSE	1	0	3014353	Caroxylon namaqualandicum	(Botsch.) Mucina	Species	Accepted		77174401-1	3014353	1
Caroxylon namibicum	Amaranthaceae	Exact (without author)	FALSE	1	0	3017221	Caroxylon namibicum	(Botsch.) Mucina	Species	Accepted		77175048-1	3017221	1
Caroxylon nitrarium	Amaranthaceae	Exact (without author)	FALSE	1	0	2606569	Caroxylon nitrarium	(Pall.) Akhani & Roalson	Species	Accepted		77089159-1	2606569	1
Caroxylon nodulosum	Amaranthaceae	Exact (without author)	FALSE	1	0	2701212	Caroxylon nodulosum	Moq.	Species	Accepted		164644-1	2701212	1
Caroxylon nollothense	Amaranthaceae	Exact (without author)	FALSE	1	0	3014321	Caroxylon nollothense	(Aellen) Mucina	Species	Accepted		77174403-1	3014321	1
Caroxylon okaukuejense	Amaranthaceae	Exact (without author)	FALSE	1	0	3014355	Caroxylon okaukuejense	(Botsch.) Mucina	Species	Accepted		77174404-1	3014355	1
Caroxylon orientale	Amaranthaceae	Exact (without author)	FALSE	1	0	2701213	Caroxylon orientale	(S.G.Gmel.) Tzvelev	Species	Accepted		972504-1	2701213	1
Caroxylon passerinum	Amaranthaceae	Exact (without author)	FALSE	1	0	2606570	Caroxylon passerinum	(Bunge) Akhani & Roalson	Species	Accepted		77089160-1	2606570	1
Caroxylon patentipilosum	Amaranthaceae	Exact (without author)	FALSE	1	0	3014364	Caroxylon patentipilosum	(Botsch.) Mucina	Species	Accepted		77174407-1	3014364	1
Caroxylon procerum	Amaranthaceae	Exact (without author)	FALSE	1	0	3014345	Caroxylon procerum	(Botsch.) Mucina	Species	Accepted		77174411-1	3014345	1
Caroxylon ptilopterum	Amaranthaceae	Exact (without author)	FALSE	1	0	3014343	Caroxylon ptilopterum	(Botsch.) Mucina	Species	Accepted		77174412-1	3014343	1
Caroxylon rabieanum	Amaranthaceae	Exact (without author)	FALSE	1	0	3014699	Caroxylon rabieanum	(C.A.Sm. ex I.Verd.) Mucina	Species	Accepted		77174413-1	3014699	1
Caroxylon robinsonii	Amaranthaceae	Exact (without author)	FALSE	1	0	3014698	Caroxylon robinsonii	(Botsch.) Mucina	Species	Accepted		77174414-1	3014698	1
Caroxylon ruschii	Amaranthaceae	Exact (without author)	FALSE	1	0	3014697	Caroxylon ruschii	(Aellen) Mucina	Species	Accepted		77174415-1	3014697	1
Caroxylon seminudum	Amaranthaceae	Exact (without author)	FALSE	1	0	3014694	Caroxylon seminudum	(Botsch.) Mucina	Species	Accepted		77174418-1	3014694	1
Caroxylon sericatum	Amaranthaceae	Exact (without author)	FALSE	1	0	3014693	Caroxylon sericatum	(Botsch.) Mucina	Species	Accepted		77174419-1	3014693	1
Caroxylon smithii	Amaranthaceae	Exact (without author)	FALSE	1	0	3014690	Caroxylon smithii	(Botsch.) Mucina	Species	Accepted		77174421-1	3014690	1
Caroxylon spenceri	Amaranthaceae	Exact (without author)	FALSE	1	0	3014689	Caroxylon spenceri	(Botsch.) Mucina	Species	Accepted		77174422-1	3014689	1
Caroxylon spinescens	Amaranthaceae	Exact (without author)	FALSE	1	0	2606575	Caroxylon spinescens	(Moq.) Akhani & Roalson	Species	Accepted		77089164-1	2606575	1
Caroxylon swakopmundi	Amaranthaceae	Exact (without author)	FALSE	1	0	3014687	Caroxylon swakopmundi	(Botsch.) Mucina	Species	Accepted		77174424-1	3014687	1
Caroxylon tetragonum	Amaranthaceae	Exact (without author)	FALSE	1	0	2701220	Caroxylon tetragonum	(Delile) Moq.	Species	Accepted		164651-1	2701220	1
Caroxylon tetramerum	Amaranthaceae	Exact (without author)	FALSE	1	0	3014686	Caroxylon tetramerum	(Botsch.) Mucina	Species	Accepted		77174425-1	3014686	1
Caroxylon tetrandrum	Amaranthaceae	Exact (without author)	FALSE	1	0	2606577	Caroxylon tetrandrum	(Forssk.) Akhani & Roalson	Species	Accepted		77089166-1	2606577	1
Caroxylon tuberculatiforme	Amaranthaceae	Exact (without author)	FALSE	1	0	3014600	Caroxylon tuberculatiforme	(Botsch.) Mucina	Species	Accepted		77174433-1	3014600	1
Caroxylon tuberculatum	Amaranthaceae	Exact (without author)	FALSE	1	0	2701222	Caroxylon tuberculatum	Moq.	Species	Accepted		164652-1	2701222	1
Caroxylon turkestanicum	Amaranthaceae	Exact (without author)	FALSE	1	0	2606578	Caroxylon turkestanicum	(Litv.) Akhani & Roalson	Species	Accepted		77089167-1	2606578	1
Caroxylon ugabicum	Amaranthaceae	Exact (without author)	FALSE	1	0	3014599	Caroxylon ugabicum	(Botsch.) Mucina	Species	Accepted		77174434-1	3014599	1
Caroxylon verdoorniae	Amaranthaceae	Exact (without author)	FALSE	1	0	3014597	Caroxylon verdoorniae	(Toelken) Mucina	Species	Accepted		77174436-1	3014597	1
Caroxylon vermiculatum	Amaranthaceae	Exact (without author)	FALSE	1	0	2606579	Caroxylon vermiculatum	(L.) Akhani & Roalson	Species	Accepted		77089168-1	2606579	1
Caroxylon villosum	Amaranthaceae	Exact (without author)	FALSE	1	0	2606580	Caroxylon villosum	(Schult.) Akhani & Roalson	Species	Accepted		77089185-1	2606580	1
Caroxylon volkensii	Amaranthaceae	Exact (without author)	FALSE	1	0	2606581	Caroxylon volkensii	(Schweinf. & Asch.) Akhani & Roalson	Species	Accepted		77089169-1	2606581	1
Caroxylon warmbadicum	Amaranthaceae	Exact (without author)	FALSE	1	0	3014700	Caroxylon warmbadicum	(Botsch.) Mucina	Species	Accepted		77174438-1	3014700	1
Caroxylon yazdianum	Amaranthaceae	Exact (without author)	FALSE	1	0	2606582	Caroxylon yazdianum	(Assadi) Akhani & Roalson	Species	Accepted		77089170-1	2606582	1
Caroxylon zeyheri	Amaranthaceae	Exact (without author)	FALSE	1	0	2701224	Caroxylon zeyheri	Moq.	Species	Accepted		164654-1	2701224	1
Chrysanthellum americanum	Asteraceae	Exact (without author)	FALSE	1	0	3116245	Chrysanthellum americanum	(L.) Vatke	Species	Accepted		30046580-2	3116245	1
Chrysanthellum indicum subsp. afroamericanum	Asteraceae	Exact (without author)	FALSE	1	0	3116260	Chrysanthellum indicum subsp. afroamericanum	B.L.Turner	Subspecies	Accepted		57544-2	3116260	1
Chrysanthellum indicum subsp. mexicanum	Asteraceae	Exact (without author)	FALSE	1	0	3116264	Chrysanthellum indicum subsp. mexicanum	(Greenm.) B.L.Turner	Subspecies	Accepted		57545-2	3116264	1
Chrysanthellum integrifolium	Asteraceae	Exact (without author)	FALSE	1	0	3116266	Chrysanthellum integrifolium	Steetz	Species	Accepted		193250-1	3116266	1
Chrysanthellum involutum	Asteraceae	Exact (without author)	FALSE	1	0	3116267	Chrysanthellum involutum	Paul G.Wilson	Species	Accepted		57547-2	3116267	1
Chrysanthellum pinnatisectum	Asteraceae	Exact (without author)	FALSE	1	0	3116273	Chrysanthellum pinnatisectum	(Paul G.Wilson) Veldkamp	Species	Accepted		274573-2	3116273	1
Chrysanthellum rosei	Asteraceae	Exact (without author)	FALSE	1	0	3116277	Chrysanthellum rosei	(Greenm.) Veldkamp	Species	Accepted		274574-2	3116277	1
Cleome allamanii	Cleomaceae	Exact (without author)	FALSE	1	0	2727155	Cleome allamanii	Chiov.	Species	Accepted		146912-1	2727155	1
Cleome gynandra	Cleomaceae	Exact (without author)	FALSE	1	0	2727343	Cleome gynandra	L.	Species	Accepted		60518-2	2727343	1
Cleome oxalidea	Cleomaceae	Exact (without author)	FALSE	1	0	2727485	Cleome oxalidea	F.Muell.	Species	Accepted		147214-1	2727485	1
Cleome siliculifera	Cleomaceae	Exact (without author)	FALSE	1	0	2727596	Cleome siliculifera	Eichler	Species	Accepted		147310-1	2727596	1
Climacoptera canescens	Amaranthaceae	Exact (without author)	FALSE	1	0	3227189	Climacoptera canescens	(Moq.) G.L.Chu	Species	Synonym	TRUE	77174810-1	3288839	1
Climacoptera crassa	Amaranthaceae	Exact (without author)	FALSE	1	0	2727859	Climacoptera crassa	(M.Bieb.) Botsch.	Species	Accepted		165330-1	2727859	1
Climacoptera ferganica	Amaranthaceae	Exact (without author)	FALSE	1	0	2727861	Climacoptera ferganica	(Drobow) Botsch.	Species	Accepted		165331-1	2727861	1
Climacoptera korshinskyi	Amaranthaceae	Exact (without author)	FALSE	1	0	2727868	Climacoptera korshinskyi	(Drobow) Botsch.	Species	Accepted		165334-1	2727868	1
Climacoptera lanata	Amaranthaceae	Exact (without author)	FALSE	1	0	2727870	Climacoptera lanata	(Pall.) Botsch.	Species	Accepted		165336-1	2727870	1
Climacoptera obtusifolia	Amaranthaceae	Exact (without author)	FALSE	1	0	2727877	Climacoptera obtusifolia	(Schrenk) Botsch.	Species	Accepted		165341-1	2727877	1
Climacoptera subcrassa	Amaranthaceae	Exact (without author)	FALSE	1	0	2727883	Climacoptera subcrassa	(Popov) Botsch.	Species	Accepted		165344-1	2727883	1
Climacoptera sukaczevii	Amaranthaceae	Exact (without author)	FALSE	1	0	2727884	Climacoptera sukaczevii	Botsch.	Species	Accepted		165345-1	2727884	1
Climacoptera turcomanica	Amaranthaceae	Exact (without author)	FALSE	1	0	2727887	Climacoptera turcomanica	(Litv.) Botsch.	Species	Accepted		165347-1	2727887	1
Cornulaca aucheri	Amaranthaceae	Exact (without author)	FALSE	1	0	2737862	Cornulaca aucheri	Moq.	Species	Accepted		165476-1	2737862	1
Cornulaca ehrenbergii	Amaranthaceae	Exact (without author)	FALSE	1	0	2737864	Cornulaca ehrenbergii	Asch.	Species	Accepted		165477-1	2737864	1
Cornulaca monacantha	Amaranthaceae	Exact (without author)	FALSE	1	0	2737867	Cornulaca monacantha	Delile	Species	Accepted		165480-1	2737867	1
Euphorbia abramsiana	Euphorbiaceae	Exact (without author)	FALSE	1	0	78186	Euphorbia abramsiana	L.C.Wheeler	Species	Accepted		101262-2	78186	1
Euphorbia adenoptera	Euphorbiaceae	Exact (without author)	FALSE	1	0	78214	Euphorbia adenoptera	Bertol.	Species	Accepted		345506-1	78214	1
Euphorbia albomarginata	Euphorbiaceae	Exact (without author)	FALSE	1	0	78255	Euphorbia albomarginata	Torr. & A.Gray	Species	Accepted		101272-2	78255	1
Euphorbia anthonyi	Euphorbiaceae	Exact (without author)	FALSE	1	0	78373	Euphorbia anthonyi	Brandegee	Species	Accepted		101284-2	78373	1
Euphorbia anychioides	Euphorbiaceae	Exact (without author)	FALSE	1	0	78386	Euphorbia anychioides	Boiss.	Species	Accepted		101288-2	78386	1
Euphorbia apatzingana	Euphorbiaceae	Exact (without author)	FALSE	1	0	78387	Euphorbia apatzingana	McVaugh	Species	Accepted		101289-2	78387	1
Euphorbia arabica	Euphorbiaceae	Exact (without author)	FALSE	1	0	78400	Euphorbia arabica	Hochst. & Steud. ex T.Anderson	Species	Accepted		988661-1	78400	1
Euphorbia arizonica	Euphorbiaceae	Exact (without author)	FALSE	1	0	78433	Euphorbia arizonica	Engelm.	Species	Accepted		101300-2	78433	1
Euphorbia arnottiana	Euphorbiaceae	Exact (without author)	FALSE	1	0	78444	Euphorbia arnottiana	Endl.	Species	Accepted		345666-1	78444	1
Euphorbia articulata	Euphorbiaceae	Exact (without author)	TRUE	1	0	78452	Euphorbia articulata	Aubl.	Species	Accepted		345673-1	78452	1
Euphorbia articulata	Euphorbiaceae	Exact (without author)	TRUE	1	0	78451	Euphorbia articulata	Dennst.	Species	Illegitimate	TRUE	345674-1	81293	0
Euphorbia articulata	Euphorbiaceae	Exact (without author)	TRUE	1	0	78450	Euphorbia articulata	Andersson	Species	Illegitimate		345672-1	81770	0
Euphorbia astyla	Euphorbiaceae	Exact (without author)	FALSE	1	0	78478	Euphorbia astyla	Engelm. ex Boiss.	Species	Accepted		345691-1	78478	1
Euphorbia atoto	Euphorbiaceae	Exact (without author)	FALSE	1	0	78489	Euphorbia atoto	G.Forst.	Species	Accepted		345695-1	78489	1
Euphorbia atrococca	Euphorbiaceae	Exact (without author)	FALSE	1	0	78496	Euphorbia atrococca	A.Heller	Species	Accepted		345699-1	78496	1
Euphorbia australis	Euphorbiaceae	Exact (without author)	FALSE	1	0	78517	Euphorbia australis	Boiss.	Species	Accepted		345708-1	78517	1
Euphorbia berteroana	Euphorbiaceae	Exact (without author)	FALSE	1	0	78614	Euphorbia berteroana	Balb. ex Spreng.	Species	Accepted		345768-1	78614	1
Euphorbia blodgettii	Euphorbiaceae	Exact (without author)	FALSE	1	0	78660	Euphorbia blodgettii	Engelm. ex Hitchc.	Species	Accepted		101339-2	78660	1
Euphorbia bombensis	Euphorbiaceae	Exact (without author)	FALSE	1	0	78675	Euphorbia bombensis	Jacq.	Species	Accepted		345816-1	78675	1
Euphorbia brandegeei	Euphorbiaceae	Exact (without author)	FALSE	1	0	78708	Euphorbia brandegeei	Millsp.	Species	Accepted		101348-2	78708	1
Euphorbia camagueyensis	Euphorbiaceae	Exact (without author)	FALSE	1	0	78811	Euphorbia camagueyensis	(Millsp.) Urb.	Species	Accepted		101376-2	78811	1
Euphorbia capitellata	Euphorbiaceae	Exact (without author)	FALSE	1	0	78837	Euphorbia capitellata	Engelm.	Species	Accepted		101381-2	78837	1
Euphorbia carissoides	Euphorbiaceae	Exact (without author)	FALSE	1	0	78857	Euphorbia carissoides	F.M.Bailey	Species	Accepted		345949-1	78857	1
Euphorbia carunculata	Euphorbiaceae	Exact (without author)	FALSE	1	0	78870	Euphorbia carunculata	Waterf.	Species	Accepted		101385-2	78870	1
Euphorbia catamarcensis	Euphorbiaceae	Exact (without author)	FALSE	1	0	78879	Euphorbia catamarcensis	(Croizat) Subils	Species	Accepted		101387-2	78879	1
Euphorbia celastroides	Euphorbiaceae	Exact (without author)	FALSE	1	0	78891	Euphorbia celastroides	Boiss.	Species	Accepted		345976-1	78891	1
Euphorbia chaetocalyx	Euphorbiaceae	Exact (without author)	FALSE	1	0	78935	Euphorbia chaetocalyx	(Boiss.) Tidestr.	Species	Accepted		101394-2	78935	1
Euphorbia chamaerrhodos	Euphorbiaceae	Exact (without author)	FALSE	1	0	78947	Euphorbia chamaerrhodos	Boiss.	Species	Accepted		101400-2	78947	1
Euphorbia chamaesyce	Euphorbiaceae	Exact (without author)	FALSE	1	0	78950	Euphorbia chamaesyce	L.	Species	Accepted		346005-1	78950	1
Euphorbia chamissonis	Euphorbiaceae	Exact (without author)	FALSE	1	0	78960	Euphorbia chamissonis	(Klotzsch & Garcke) Boiss.	Species	Accepted		346010-1	78960	1
Euphorbia cinerascens	Euphorbiaceae	Exact (without author)	FALSE	1	0	78992	Euphorbia cinerascens	Engelm.	Species	Accepted		346036-1	78992	1
Euphorbia clusiifolia	Euphorbiaceae	Exact (without author)	FALSE	1	0	79024	Euphorbia clusiifolia	Hook. & Arn.	Species	Accepted		346055-1	79024	1
Euphorbia coghlanii	Euphorbiaceae	Exact (without author)	FALSE	1	0	79032	Euphorbia coghlanii	F.M.Bailey	Species	Accepted		121090-3	79032	1
Euphorbia conferta	Euphorbiaceae	Exact (without author)	FALSE	1	0	79066	Euphorbia conferta	(Small) B.E.Sm.	Species	Accepted		101427-2	79066	1
Euphorbia cumbrae	Euphorbiaceae	Exact (without author)	FALSE	1	0	79182	Euphorbia cumbrae	Boiss.	Species	Accepted		346174-1	79182	1
Euphorbia dallachyana	Euphorbiaceae	Exact (without author)	FALSE	1	0	79241	Euphorbia dallachyana	Baill.	Species	Accepted		346212-1	79241	1
Euphorbia degeneri	Euphorbiaceae	Exact (without author)	FALSE	1	0	79284	Euphorbia degeneri	Sherff	Species	Accepted		346240-1	79284	1
Euphorbia deltoidea subsp. adhaerens	Euphorbiaceae	Exact (without author)	FALSE	1	0	79296	Euphorbia deltoidea subsp. adhaerens	(Small) Oudejans	Subspecies	Accepted		1075109-2	79296	1
Euphorbia deltoidea subsp. deltoidea	Euphorbiaceae	Exact (without author)	FALSE	1	0	37940	Euphorbia deltoidea subsp. deltoidea		Subspecies	Accepted		77167847-1	37940	1
Euphorbia deltoidea subsp. pinetorum	Euphorbiaceae	Exact (without author)	FALSE	1	0	79298	Euphorbia deltoidea subsp. pinetorum	(Small) Oudejans	Subspecies	Accepted		1114840-2	79298	1
Euphorbia deltoidea subsp. serpyllum	Euphorbiaceae	Exact (without author)	FALSE	1	0	473133	Euphorbia deltoidea subsp. serpyllum	(Small) Ya Yang	Subspecies	Accepted		77122095-1	473133	1
Euphorbia densiflora	Euphorbiaceae	Exact (without author)	FALSE	1	0	79309	Euphorbia densiflora	(Klotzsch) Klotzsch	Species	Accepted		1100936-2	79309	1
Euphorbia dentosa	Euphorbiaceae	Exact (without author)	FALSE	1	0	79322	Euphorbia dentosa	I.M.Johnst.	Species	Accepted		296454-2	79322	1
Euphorbia dioeca	Euphorbiaceae	Exact (without author)	FALSE	1	0	79359	Euphorbia dioeca	Kunth	Species	Accepted		346287-1	79359	1
Euphorbia eichleri	Euphorbiaceae	Exact (without author)	FALSE	1	0	79470	Euphorbia eichleri	Müll.Arg.	Species	Accepted		346364-1	79470	1
Euphorbia eriophora	Euphorbiaceae	Exact (without author)	FALSE	1	0	79539	Euphorbia eriophora	Boiss.	Species	Accepted		346422-1	79539	1
Euphorbia eylesii	Euphorbiaceae	Exact (without author)	FALSE	1	0	79627	Euphorbia eylesii	Rendle	Species	Accepted		346474-1	79627	1
Euphorbia feddemae	Euphorbiaceae	Exact (without author)	FALSE	1	0	79654	Euphorbia feddemae	McVaugh	Species	Accepted		101525-2	79654	1
Euphorbia fendleri	Euphorbiaceae	Exact (without author)	FALSE	1	0	79655	Euphorbia fendleri	Torr. & A.Gray	Species	Accepted		346486-1	79655	1
Euphorbia florida	Euphorbiaceae	Exact (without author)	FALSE	1	0	79717	Euphorbia florida	Engelm.	Species	Accepted		101537-2	79717	1
Euphorbia forskaolii	Euphorbiaceae	Exact (without author)	FALSE	1	0	79733	Euphorbia forskaolii	J.Gay	Species	Accepted		346542-1	79733	1
Euphorbia garberi	Euphorbiaceae	Exact (without author)	FALSE	1	0	79792	Euphorbia garberi	Engelm. ex Chapm.	Species	Accepted		346588-1	79792	1
Euphorbia geyeri var. geyeri	Euphorbiaceae	Exact (without author)	FALSE	1	0	528218	Euphorbia geyeri var. geyeri		Variety	Accepted		77194580-1	528218	1
Euphorbia glyptosperma	Euphorbiaceae	Exact (without author)	FALSE	1	0	79886	Euphorbia glyptosperma	Engelm.	Species	Accepted		101559-2	79886	1
Euphorbia golondrina	Euphorbiaceae	Exact (without author)	FALSE	1	0	79896	Euphorbia golondrina	L.C.Wheeler	Species	Accepted		101562-2	79896	1
Euphorbia gracillima	Euphorbiaceae	Exact (without author)	FALSE	1	0	79918	Euphorbia gracillima	S.Watson	Species	Accepted		101567-2	79918	1
Euphorbia grammata	Euphorbiaceae	Exact (without author)	FALSE	1	0	79935	Euphorbia grammata	(McVaugh) Oudejans	Species	Accepted		1119574-2	79935	1
Euphorbia granulata	Euphorbiaceae	Exact (without author)	FALSE	1	0	79949	Euphorbia granulata	Forssk.	Species	Accepted		346683-1	79949	1
Euphorbia herbstii	Euphorbiaceae	Exact (without author)	FALSE	1	0	80063	Euphorbia herbstii	(W.L.Wagner) Oudejans	Species	Accepted		946946-1	80063	1
Euphorbia hillebrandii	Euphorbiaceae	Exact (without author)	FALSE	1	0	80122	Euphorbia hillebrandii	H.Lév.	Species	Accepted		346797-1	80122	1
Euphorbia hirta	Euphorbiaceae	Exact (without author)	FALSE	1	0	80144	Euphorbia hirta	L.	Species	Accepted		101651-2	80144	1
Euphorbia hirtella	Euphorbiaceae	Exact (without author)	FALSE	1	0	80151	Euphorbia hirtella	Boiss.	Species	Accepted		346809-1	80151	1
Euphorbia hooveri	Euphorbiaceae	Exact (without author)	FALSE	1	0	80174	Euphorbia hooveri	L.C.Wheeler	Species	Accepted		276649-2	80174	1
Euphorbia humifusa	Euphorbiaceae	Exact (without author)	FALSE	1	0	80195	Euphorbia humifusa	Willd.	Species	Accepted		346840-1	80195	1
Euphorbia hypericifolia	Euphorbiaceae	Exact (without author)	FALSE	1	0	80216	Euphorbia hypericifolia	L.	Species	Accepted		101671-2	80216	1
Euphorbia hyssopifolia	Euphorbiaceae	Exact (without author)	FALSE	1	0	80226	Euphorbia hyssopifolia	L.	Species	Accepted		101676-2	80226	1
Euphorbia inaequilatera	Euphorbiaceae	Exact (without author)	FALSE	1	0	80254	Euphorbia inaequilatera	Sond.	Species	Accepted		346875-1	80254	1
Euphorbia indica	Euphorbiaceae	Exact (without author)	FALSE	1	0	80276	Euphorbia indica	Lam.	Species	Accepted		346892-1	80276	1
Euphorbia indivisa	Euphorbiaceae	Exact (without author)	FALSE	1	0	80280	Euphorbia indivisa	(Engelm.) Tidestr.	Species	Accepted		101681-2	80280	1
Euphorbia jejuna	Euphorbiaceae	Exact (without author)	FALSE	1	0	80366	Euphorbia jejuna	M.C.Johnst. & Warnock	Species	Accepted		101703-2	80366	1
Euphorbia klotzschii	Euphorbiaceae	Exact (without author)	FALSE	1	0	80435	Euphorbia klotzschii	Oudejans	Species	Accepted		941163-1	80435	1
Euphorbia kuwaleana	Euphorbiaceae	Exact (without author)	FALSE	1	0	80464	Euphorbia kuwaleana	O.Deg. & Sherff	Species	Accepted		347028-1	80464	1
Euphorbia lasiocarpa	Euphorbiaceae	Exact (without author)	TRUE	1	0	80510	Euphorbia lasiocarpa	K.Koch	Species	Illegitimate		347063-1	79539	0
Euphorbia lasiocarpa	Euphorbiaceae	Exact (without author)	TRUE	1	0	80509	Euphorbia lasiocarpa	Klotzsch	Species	Accepted		347064-1	80509	1
Euphorbia lata	Euphorbiaceae	Exact (without author)	FALSE	1	0	80514	Euphorbia lata	Engelm.	Species	Accepted		101601-2	80514	1
Euphorbia leucantha	Euphorbiaceae	Exact (without author)	FALSE	1	0	80566	Euphorbia leucantha	(Klotzsch & Garcke) Boiss.	Species	Accepted		347104-1	80566	1
Euphorbia leucophylla	Euphorbiaceae	Exact (without author)	FALSE	1	0	80573	Euphorbia leucophylla	Benth.	Species	Accepted		347110-1	80573	1
Euphorbia linguiformis	Euphorbiaceae	Exact (without author)	TRUE	1	0	547568	Euphorbia linguiformis	Hett., Haev. & Spannring	Species	Illegitimate	TRUE	77218250-1	547427	0
Euphorbia linguiformis	Euphorbiaceae	Exact (without author)	TRUE	1	0	80602	Euphorbia linguiformis	McVaugh	Species	Accepted		101619-2	80602	1
Euphorbia lissosperma	Euphorbiaceae	Exact (without author)	FALSE	1	0	80611	Euphorbia lissosperma	S.Carter	Species	Accepted		347144-1	80611	1
Euphorbia maculata	Euphorbiaceae	Exact (without author)	TRUE	1	0	80720	Euphorbia maculata	L.	Species	Accepted		347236-1	80720	1
Euphorbia maculata	Euphorbiaceae	Exact (without author)	TRUE	1	0	80721	Euphorbia maculata	Lechl. ex Boiss.	Species	Invalid		347235-1	80868	0
Euphorbia magdalenae	Euphorbiaceae	Exact (without author)	FALSE	1	0	80727	Euphorbia magdalenae	Benth.	Species	Accepted		101721-2	80727	1
Euphorbia makinoi	Euphorbiaceae	Exact (without author)	FALSE	1	0	80743	Euphorbia makinoi	Hayata	Species	Accepted		347248-1	80743	1
Euphorbia meganaesos	Euphorbiaceae	Exact (without author)	FALSE	1	0	466056	Euphorbia meganaesos	Featherm.	Species	Accepted		60456815-2	466056	1
Euphorbia mendezii	Euphorbiaceae	Exact (without author)	FALSE	1	0	80849	Euphorbia mendezii	Boiss.	Species	Accepted		347324-1	80849	1
Euphorbia mesembryanthemifolia	Euphorbiaceae	Exact (without author)	FALSE	1	0	80857	Euphorbia mesembryanthemifolia	Jacq.	Species	Accepted		347331-1	80857	1
Euphorbia micromera	Euphorbiaceae	Exact (without author)	FALSE	1	0	80884	Euphorbia micromera	Boiss.	Species	Accepted		101745-2	80884	1
Euphorbia missurica	Euphorbiaceae	Exact (without author)	FALSE	1	0	80921	Euphorbia missurica	Raf.	Species	Accepted		101750-2	80921	1
Euphorbia mongolica	Euphorbiaceae	Exact (without author)	FALSE	1	0	80945	Euphorbia mongolica	(Prokh.) Prokh.	Species	Accepted		347387-1	80945	1
Euphorbia mossambicensis	Euphorbiaceae	Exact (without author)	FALSE	1	0	80974	Euphorbia mossambicensis	(Klotzsch & Garcke) Boiss.	Species	Accepted		347406-1	80974	1
Euphorbia multiformis	Euphorbiaceae	Exact (without author)	TRUE	1	0	80995	Euphorbia multiformis	Schur	Species	Illegitimate		347426-1	80237	0
Euphorbia multiformis	Euphorbiaceae	Exact (without author)	TRUE	1	0	80994	Euphorbia multiformis	Gaudich. ex Hook. & Arn.	Species	Accepted		347425-1	80994	1
Euphorbia myrtillifolia	Euphorbiaceae	Exact (without author)	FALSE	1	0	81035	Euphorbia myrtillifolia	L.	Species	Accepted		347451-1	81035	1
Euphorbia neopolycnemoides	Euphorbiaceae	Exact (without author)	FALSE	1	0	81074	Euphorbia neopolycnemoides	Pax & K.Hoffm.	Species	Accepted		347482-1	81074	1
Euphorbia nocens	Euphorbiaceae	Exact (without author)	FALSE	1	0	244832	Euphorbia nocens	(L.C.Wheeler) V.W.Steinm.	Species	Accepted		60426934-2	244832	1
Euphorbia nutans	Euphorbiaceae	Exact (without author)	FALSE	1	0	81148	Euphorbia nutans	Lag.	Species	Accepted		101777-2	81148	1
Euphorbia olowaluana	Euphorbiaceae	Exact (without author)	FALSE	1	0	81229	Euphorbia olowaluana	Sherff	Species	Accepted		347582-1	81229	1
Euphorbia ophthalmica	Euphorbiaceae	Exact (without author)	FALSE	1	0	81237	Euphorbia ophthalmica	Pers.	Species	Accepted		101793-2	81237	1
Euphorbia oranensis	Euphorbiaceae	Exact (without author)	FALSE	1	0	81241	Euphorbia oranensis	(Croizat) Subils	Species	Accepted		101794-2	81241	1
Euphorbia orbiculata	Euphorbiaceae	Exact (without author)	TRUE	1	0	81243	Euphorbia orbiculata	Miq.	Species	Illegitimate		347591-1	38007	0
Euphorbia orbiculata	Euphorbiaceae	Exact (without author)	TRUE	1	0	81244	Euphorbia orbiculata	Kunth	Species	Accepted		347590-1	81244	1
Euphorbia parryi	Euphorbiaceae	Exact (without author)	FALSE	1	0	81345	Euphorbia parryi	Engelm.	Species	Accepted		347667-1	81345	1
Euphorbia pediculifera	Euphorbiaceae	Exact (without author)	FALSE	1	0	81374	Euphorbia pediculifera	Engelm.	Species	Accepted		347694-1	81374	1
Euphorbia peninsularis	Euphorbiaceae	Exact (without author)	FALSE	1	0	81407	Euphorbia peninsularis	I.M.Johnst.	Species	Accepted		101830-2	81407	1
Euphorbia peplis	Euphorbiaceae	Exact (without author)	FALSE	1	0	81418	Euphorbia peplis	L.	Species	Accepted		347719-1	81418	1
Euphorbia perennans	Euphorbiaceae	Exact (without author)	FALSE	1	0	81431	Euphorbia perennans	(Shinners) Warnock & M.C.Johnst.	Species	Accepted		101835-2	81431	1
Euphorbia perlignea	Euphorbiaceae	Exact (without author)	FALSE	1	0	81438	Euphorbia perlignea	McVaugh	Species	Accepted		101837-2	81438	1
Euphorbia petrina	Euphorbiaceae	Exact (without author)	FALSE	1	0	81470	Euphorbia petrina	S.Watson	Species	Accepted		101841-2	81470	1
Euphorbia pionosperma	Euphorbiaceae	Exact (without author)	FALSE	1	0	81527	Euphorbia pionosperma	V.W.Steinm. & Felger	Species	Accepted		314186-2	81527	1
Euphorbia polycarpa	Euphorbiaceae	Exact (without author)	FALSE	1	0	81583	Euphorbia polycarpa	Benth.	Species	Accepted		101865-2	81583	1
Euphorbia polycnemoides	Euphorbiaceae	Exact (without author)	FALSE	1	0	81603	Euphorbia polycnemoides	Hochst. ex Boiss.	Species	Accepted		347838-1	81603	1
Euphorbia polygonifolia	Euphorbiaceae	Exact (without author)	FALSE	1	0	81612	Euphorbia polygonifolia	L.	Species	Accepted		276662-2	81612	1
Euphorbia porteriana	Euphorbiaceae	Exact (without author)	FALSE	1	0	81624	Euphorbia porteriana	(Small) Oudejans	Species	Accepted		276663-2	81624	1
Euphorbia potentilloides	Euphorbiaceae	Exact (without author)	FALSE	1	0	81652	Euphorbia potentilloides	Boiss.	Species	Accepted		101905-2	81652	1
Euphorbia prostrata	Euphorbiaceae	Exact (without author)	TRUE	1	0	81684	Euphorbia prostrata	Burch. ex Hemsl.	Species	Invalid		347894-1	78950	0
Euphorbia prostrata	Euphorbiaceae	Exact (without author)	TRUE	1	0	81685	Euphorbia prostrata	Aiton	Species	Accepted		101913-2	81685	1
Euphorbia psammogeton	Euphorbiaceae	Exact (without author)	FALSE	1	0	81696	Euphorbia psammogeton	P.S.Green	Species	Accepted		972576-1	81696	1
Euphorbia remyi	Euphorbiaceae	Exact (without author)	FALSE	1	0	81861	Euphorbia remyi	A.Gray ex Boiss.	Species	Accepted		348030-1	81861	1
Euphorbia reniformis	Euphorbiaceae	Exact (without author)	FALSE	1	0	81873	Euphorbia reniformis	Blume	Species	Accepted		348031-1	81873	1
Euphorbia revoluta	Euphorbiaceae	Exact (without author)	FALSE	1	0	81892	Euphorbia revoluta	Engelm.	Species	Accepted		101950-2	81892	1
Euphorbia riebeckii	Euphorbiaceae	Exact (without author)	FALSE	1	0	81906	Euphorbia riebeckii	Pax	Species	Accepted		348059-1	81906	1
Euphorbia rockii	Euphorbiaceae	Exact (without author)	FALSE	1	0	81927	Euphorbia rockii	C.N.Forbes	Species	Accepted		348076-1	81927	1
Euphorbia ruizlealii	Euphorbiaceae	Exact (without author)	FALSE	1	0	81972	Euphorbia ruizlealii	Subils	Species	Accepted		101959-2	81972	1
Euphorbia schizolepis	Euphorbiaceae	Exact (without author)	FALSE	1	0	82059	Euphorbia schizolepis	F.Muell. ex Boiss.	Species	Accepted		348185-1	82059	1
Euphorbia schultzii	Euphorbiaceae	Exact (without author)	FALSE	1	0	82073	Euphorbia schultzii	Benth.	Species	Accepted		348195-1	82073	1
Euphorbia scordiifolia	Euphorbiaceae	Exact (without author)	FALSE	1	0	82090	Euphorbia scordiifolia	Jacq.	Species	Accepted		60470442-2	82090	1
Euphorbia selloi	Euphorbiaceae	Exact (without author)	FALSE	1	0	82125	Euphorbia selloi	(Klotzsch & Garcke) Boiss.	Species	Accepted		101973-2	82125	1
Euphorbia serpens	Euphorbiaceae	Exact (without author)	TRUE	1	0	82151	Euphorbia serpens	Kunth	Species	Accepted		101976-2	82151	1
Euphorbia serpens	Euphorbiaceae	Exact (without author)	TRUE	1	0	82152	Euphorbia serpens	Balb. ex Boiss.	Species	Invalid		348246-1	78541	0
Euphorbia serpillifolia	Euphorbiaceae	Exact (without author)	FALSE	1	0	82164	Euphorbia serpillifolia	Pers.	Species	Accepted		101982-2	82164	1
Euphorbia serrula	Euphorbiaceae	Exact (without author)	FALSE	1	0	82179	Euphorbia serrula	Engelm.	Species	Accepted		101988-2	82179	1
Euphorbia setiloba	Euphorbiaceae	Exact (without author)	FALSE	1	0	82191	Euphorbia setiloba	Engelm. ex Torr.	Species	Accepted		101989-2	82191	1
Euphorbia setosa	Euphorbiaceae	Exact (without author)	FALSE	1	0	82195	Euphorbia setosa	(Boiss.) Müll.Arg.	Species	Accepted		1003436-2	82195	1
Euphorbia simulans	Euphorbiaceae	Exact (without author)	FALSE	1	0	82224	Euphorbia simulans	(L.C.Wheeler) Warnock & M.C.Johnst.	Species	Accepted		101994-2	82224	1
Euphorbia skottsbergii	Euphorbiaceae	Exact (without author)	FALSE	1	0	82233	Euphorbia skottsbergii	Sherff	Species	Accepted		348295-1	82233	1
Euphorbia stictospora	Euphorbiaceae	Exact (without author)	FALSE	1	0	82332	Euphorbia stictospora	Engelm.	Species	Accepted		102006-2	82332	1
Euphorbia tamanduana	Euphorbiaceae	Exact (without author)	FALSE	1	0	82442	Euphorbia tamanduana	Boiss.	Species	Accepted		314091-2	82442	1
Euphorbia tettensis	Euphorbiaceae	Exact (without author)	FALSE	1	0	82510	Euphorbia tettensis	Klotzsch	Species	Accepted		348489-1	82510	1
Euphorbia theriaca	Euphorbiaceae	Exact (without author)	FALSE	1	0	82517	Euphorbia theriaca	L.C.Wheeler	Species	Accepted		102032-2	82517	1
Euphorbia theriaca var. spurca	Euphorbiaceae	Exact (without author)	FALSE	1	0	82518	Euphorbia theriaca var. spurca	M.C.Johnst.	Variety	Synonym	TRUE	309113-2	547482	1
Euphorbia thymifolia	Euphorbiaceae	Exact (without author)	TRUE	1	0	82528	Euphorbia thymifolia	Forssk.	Species	Misapplied		348502-1	82090	0
Euphorbia thymifolia	Euphorbiaceae	Exact (without author)	TRUE	1	0	82529	Euphorbia thymifolia	L.	Species	Accepted		102034-2	82529	1
Euphorbia tomentulosa	Euphorbiaceae	Exact (without author)	FALSE	1	0	82551	Euphorbia tomentulosa	S.Watson	Species	Accepted		102038-2	82551	1
Euphorbia trachysperma	Euphorbiaceae	Exact (without author)	FALSE	1	0	82565	Euphorbia trachysperma	Engelm.	Species	Accepted		102041-2	82565	1
Euphorbia trialata	Euphorbiaceae	Exact (without author)	FALSE	1	0	244852	Euphorbia trialata	(Huft) V.W.Steinm.	Species	Accepted		1003349-2	244852	1
Euphorbia turpinii	Euphorbiaceae	Exact (without author)	FALSE	1	0	82637	Euphorbia turpinii	Boiss.	Species	Accepted		348601-1	82637	1
Euphorbia umbellulata	Euphorbiaceae	Exact (without author)	FALSE	1	0	82644	Euphorbia umbellulata	Engelm. ex Boiss.	Species	Accepted		348609-1	82644	1
Euphorbia vallis-mortae	Euphorbiaceae	Exact (without author)	FALSE	1	0	82684	Euphorbia vallis-mortae	(Millsp.) J.T.Howell	Species	Accepted		102062-2	82684	1
Euphorbia velleriflora	Euphorbiaceae	Exact (without author)	FALSE	1	0	82698	Euphorbia velleriflora	(Klotzsch & Garcke) Boiss.	Species	Accepted		348652-1	82698	1
Euphorbia vermiculata	Euphorbiaceae	Exact (without author)	FALSE	1	0	82713	Euphorbia vermiculata	Raf.	Species	Accepted		102067-2	82713	1
Euphorbia villifera	Euphorbiaceae	Exact (without author)	TRUE	1	0	82746	Euphorbia villifera	W.T.Wang	Species	Illegitimate		934582-1	80876	0
Euphorbia villifera	Euphorbiaceae	Exact (without author)	TRUE	1	0	82747	Euphorbia villifera	Scheele	Species	Accepted		348693-1	82747	1
Euphorbia zambesiana	Euphorbiaceae	Exact (without author)	FALSE	1	0	82857	Euphorbia zambesiana	Benth.	Species	Accepted		348767-1	82857	1
Euploca antillana	Boraginaceae	Exact (without author)	FALSE	1	0	2804610	Euploca antillana	(Urb.) Diane & Hilger	Species	Accepted		60430571-2	2804610	1
Euploca bursifera	Boraginaceae	Exact (without author)	FALSE	1	0	2804614	Euploca bursifera	(C.Wright ex Griseb.) Diane & Hilger	Species	Accepted		60430573-2	2804614	1
Euploca campestris	Boraginaceae	Exact (without author)	FALSE	1	0	2804615	Euploca campestris	(Griseb.) Diane & Hilger	Species	Accepted		60430574-2	2804615	1
Euploca chrysantha	Boraginaceae	Exact (without author)	FALSE	1	0	2804616	Euploca chrysantha	(Phil.) Diane & Hilger	Species	Accepted		60430575-2	2804616	1
Euploca convolvulacea	Boraginaceae	Exact (without author)	FALSE	1	0	2804617	Euploca convolvulacea	Nutt.	Species	Accepted		116449-1	2804617	1
Euploca humifusa	Boraginaceae	Exact (without author)	FALSE	1	0	2804621	Euploca humifusa	(Kunth) Diane & Hilger	Species	Accepted		60430577-2	2804621	1
Euploca mendocina	Boraginaceae	Exact (without author)	FALSE	1	0	2804624	Euploca mendocina	(Phil.) Diane & Hilger	Species	Accepted		60430580-2	2804624	1
Euploca personata	Boraginaceae	Exact (without author)	FALSE	1	0	3243938	Euploca personata	(Thulin) Thulin	Species	Accepted		77207110-1	3243938	1
Euploca polyphylla	Boraginaceae	Exact (without author)	FALSE	1	0	2896169	Euploca polyphylla	(Lehm.) J.I.M.Melo & Semir	Species	Accepted		77100707-1	2896169	1
Euploca rariflora subsp. hereroensis	Boraginaceae	Exact (without author)	FALSE	1	0	2804630	Euploca rariflora subsp. hereroensis	(Schinz) Diane & Hilger	Subspecies	Accepted		60430585-2	2804630	1
Euploca sessilistigma	Boraginaceae	Exact (without author)	FALSE	1	0	3238650	Euploca sessilistigma	(Hutch. & E.A.Bruce) E.L.A.N.Simons & Wieringa	Species	Accepted		77201990-1	3238650	1
Euploca strigosa	Boraginaceae	Exact (without author)	FALSE	1	0	2804632	Euploca strigosa	(Willd.) Diane & Hilger	Species	Accepted		60430587-2	2804632	1
Euploca styotricha	Boraginaceae	Exact (without author)	FALSE	1	0	2804633	Euploca styotricha	(Craven) Diane & Hilger	Species	Accepted		60430588-2	2804633	1
Euploca tenuifolia	Boraginaceae	Exact (without author)	FALSE	1	0	2804634	Euploca tenuifolia	(R.Br.) Diane & Hilger	Species	Accepted		60430589-2	2804634	1
Flaveria bidentis	Asteraceae	Exact (without author)	FALSE	1	0	3118479	Flaveria bidentis	(L.) Kuntze	Species	Accepted		105042-2	3118479	1
Flaveria brownii	Asteraceae	Exact (without author)	FALSE	1	0	3118480	Flaveria brownii	A.M.Powell	Species	Accepted		105044-2	3118480	1
Flaveria campestris	Asteraceae	Exact (without author)	FALSE	1	0	3118481	Flaveria campestris	J.R.Johnst.	Species	Accepted		105045-2	3118481	1
Flaveria kochiana	Asteraceae	Exact (without author)	FALSE	1	0	3118508	Flaveria kochiana	B.L.Turner	Species	Accepted		300620-2	3118508	1
Flaveria palmeri	Asteraceae	Exact (without author)	FALSE	1	0	3118523	Flaveria palmeri	J.R.Johnst.	Species	Accepted		105053-2	3118523	1
Flaveria trinervia	Asteraceae	Exact (without author)	FALSE	1	0	3118540	Flaveria trinervia	(Spreng.) C.Mohr	Species	Accepted		105061-2	3118540	1
Flaveria vaginata	Asteraceae	Exact (without author)	FALSE	1	0	3118541	Flaveria vaginata	B.L.Rob. & Greenm.	Species	Accepted		105062-2	3118541	1
Froelichia arizonica	Amaranthaceae	Exact (without author)	FALSE	1	0	2814730	Froelichia arizonica	Thornber ex Standl.	Species	Accepted		106085-2	2814730	1
Froelichia chacoensis	Amaranthaceae	Exact (without author)	FALSE	1	0	2814733	Froelichia chacoensis	Chodat	Species	Accepted		106087-2	2814733	1
Froelichia drummondii	Amaranthaceae	Exact (without author)	FALSE	1	0	2814734	Froelichia drummondii	Moq.	Species	Accepted		106088-2	2814734	1
Froelichia floridana	Amaranthaceae	Exact (without author)	FALSE	1	0	2814735	Froelichia floridana	(Nutt.) Moq.	Species	Accepted		106089-2	2814735	1
Froelichia gracilis	Amaranthaceae	Exact (without author)	FALSE	1	0	2814740	Froelichia gracilis	(Hook.) Moq.	Species	Accepted		1034070-2	2814740	1
Froelichia humboldtiana	Amaranthaceae	Exact (without author)	FALSE	1	0	2814743	Froelichia humboldtiana	(Schult.) Seub.	Species	Accepted		60318-1	2814743	1
Froelichia interrupta	Amaranthaceae	Exact (without author)	FALSE	1	0	2814744	Froelichia interrupta	(L.) Moq.	Species	Accepted		1104891-2	2814744	1
Froelichia juncea	Amaranthaceae	Exact (without author)	FALSE	1	0	2814748	Froelichia juncea	B.L.Rob. & Greenm.	Species	Accepted		106096-2	2814748	1
Froelichia latifolia	Amaranthaceae	Exact (without author)	FALSE	1	0	2814763	Froelichia latifolia	R.A.McCauley	Species	Accepted		330389-2	2814763	1
Froelichia paraguayensis	Amaranthaceae	Exact (without author)	FALSE	1	0	2814771	Froelichia paraguayensis	Chodat	Species	Accepted		106112-2	2814771	1
Froelichia procera	Amaranthaceae	Exact (without author)	FALSE	1	0	2814772	Froelichia procera	(Seub.) Pedersen	Species	Accepted		106113-2	2814772	1
Froelichia texana	Amaranthaceae	Exact (without author)	TRUE	1	0	2814775	Froelichia texana	J.M.Coult. & Fisher	Species	Accepted		64405-1	2814775	1
Froelichia texana	Amaranthaceae	Exact (without author)	TRUE	1	0	2814776	Froelichia texana	(A.Braun) Small	Species	Illegitimate		106116-2	2814740	0
Froelichia xantusii	Amaranthaceae	Exact (without author)	FALSE	1	0	2814781	Froelichia xantusii	R.A.McCauley	Species	Accepted		330388-2	2814781	1
Girgensohnia bungeana	Amaranthaceae	Exact (without author)	FALSE	1	0	2607203	Girgensohnia bungeana	Sukhor.	Species	Accepted		77086961-1	2607203	1
Girgensohnia diptera	Amaranthaceae	Exact (without author)	FALSE	1	0	2826147	Girgensohnia diptera	Bunge	Species	Accepted		165623-1	2826147	1
Girgensohnia minima	Amaranthaceae	Exact (without author)	FALSE	1	0	2826152	Girgensohnia minima	Korovin	Species	Accepted		165628-1	2826152	1
Girgensohnia oppositiflora	Amaranthaceae	Exact (without author)	FALSE	1	0	2826153	Girgensohnia oppositiflora	(Pall.) Fenzl	Species	Accepted		165629-1	2826153	1
Gisekia africana	Gisekiaceae	Exact (without author)	FALSE	1	0	514447	Gisekia africana	(Lour.) Kuntze	Species	Accepted		361938-1	514447	1
Gisekia diffusa	Gisekiaceae	Exact (without author)	FALSE	1	0	514454	Gisekia diffusa	M.G.Gilbert	Species	Accepted		972588-1	514454	1
Gisekia haudica	Gisekiaceae	Exact (without author)	FALSE	1	0	514455	Gisekia haudica	M.G.Gilbert	Species	Accepted		972589-1	514455	1
Gisekia pharnaceoides var. pharnaceoides	Gisekiaceae	Exact (without author)	FALSE	1	0	523164	Gisekia pharnaceoides var. pharnaceoides		Variety	Accepted		77173570-1	523164	1
Gisekia polylopha	Gisekiaceae	Exact (without author)	FALSE	1	0	514470	Gisekia polylopha	M.G.Gilbert	Species	Accepted		972591-1	514470	1
Gisekia scabridula	Gisekiaceae	Exact (without author)	FALSE	1	0	514472	Gisekia scabridula	M.G.Gilbert	Species	Accepted		972590-1	514472	1
Glossocardia alorensis	Asteraceae	Exact (without author)	FALSE	1	0	3116310	Glossocardia alorensis	Veldkamp & Kreffer	Species	Accepted		959168-1	3116310	1
Glossocardia bidens	Asteraceae	Exact (without author)	FALSE	1	0	3116326	Glossocardia bidens	(Retz.) Veldkamp	Species	Accepted		962665-1	3116326	1
Glossocardia bosvallia	Asteraceae	Exact (without author)	FALSE	1	0	3116333	Glossocardia bosvallia	(L.f.) DC.	Species	Accepted		209012-1	3116333	1
Glossocardia josephinae	Asteraceae	Exact (without author)	FALSE	1	0	3115838	Glossocardia josephinae	Veldkamp & Kreffer	Species	Accepted		959169-1	3115838	1
Glossocardia orthochaeta	Asteraceae	Exact (without author)	FALSE	1	0	3115844	Glossocardia orthochaeta	(F.Muell.) Veldkamp	Species	Accepted		964760-1	3115844	1
Glossocardia refracta	Asteraceae	Exact (without author)	FALSE	1	0	3115845	Glossocardia refracta	Veldkamp	Species	Accepted		959170-1	3115845	1
Glossocardia smithii	Asteraceae	Exact (without author)	FALSE	1	0	3115848	Glossocardia smithii	(Backer) Veldkamp	Species	Accepted		962670-1	3115848	1
Gomphrena affinis	Amaranthaceae	Exact (without author)	FALSE	1	0	2829021	Gomphrena affinis	F.Muell. ex Benth.	Species	Accepted		60356-1	2829021	1
Gomphrena agrestis	Amaranthaceae	Exact (without author)	FALSE	1	0	2829024	Gomphrena agrestis	Mart.	Species	Accepted		60359-1	2829024	1
Gomphrena albiflora	Amaranthaceae	Exact (without author)	FALSE	1	0	2829029	Gomphrena albiflora	Moq.	Species	Synonym		60362-1	2829495	1
Gomphrena arborescens	Amaranthaceae	Exact (without author)	TRUE	1	0	2829036	Gomphrena arborescens	L.f.	Species	Accepted		60369-1	2829036	1
Gomphrena arborescens	Amaranthaceae	Exact (without author)	TRUE	1	0	2829037	Gomphrena arborescens	Balb. ex Moq.	Species	Invalid		60370-1	2407635	0
Gomphrena arida	Amaranthaceae	Exact (without author)	FALSE	1	0	2829042	Gomphrena arida	J.Palmer	Species	Accepted		1000481-1	2829042	1
Gomphrena atrorubra	Amaranthaceae	Exact (without author)	FALSE	1	0	2829043	Gomphrena atrorubra	J.Palmer	Species	Accepted		1000476-1	2829043	1
Gomphrena basilanata	Amaranthaceae	Exact (without author)	FALSE	1	0	2829045	Gomphrena basilanata	Suess.	Species	Accepted		111873-2	2829045	1
Gomphrena bicolor	Amaranthaceae	Exact (without author)	TRUE	1	0	2829046	Gomphrena bicolor	Mart.	Species	Accepted		60377-1	2829046	1
Gomphrena bicolor	Amaranthaceae	Exact (without author)	TRUE	1	0	2829047	Gomphrena bicolor	Moq.	Species	Synonym		60378-1	2829454	0
Gomphrena boliviana	Amaranthaceae	Exact (without author)	FALSE	1	0	2829049	Gomphrena boliviana	Moq.	Species	Accepted		60380-1	2829049	1
Gomphrena brachystylis	Amaranthaceae	Exact (without author)	FALSE	1	0	2829055	Gomphrena brachystylis	F.Muell.	Species	Accepted		60383-1	2829055	1
Gomphrena breviflora	Amaranthaceae	Exact (without author)	FALSE	1	0	2829062	Gomphrena breviflora	F.Muell.	Species	Accepted		60389-1	2829062	1
Gomphrena caespitosa	Amaranthaceae	Exact (without author)	FALSE	1	0	2829064	Gomphrena caespitosa	Torr.	Species	Accepted		111877-2	2829064	1
Gomphrena canescens	Amaranthaceae	Exact (without author)	FALSE	1	0	2829066	Gomphrena canescens	R.Br.	Species	Accepted		60394-1	2829066	1
Gomphrena cardenasii	Amaranthaceae	Exact (without author)	FALSE	1	0	2829070	Gomphrena cardenasii	Standl. ex E.Holzh.	Species	Accepted		60395-1	2829070	1
Gomphrena celosioides	Amaranthaceae	Exact (without author)	FALSE	1	0	2829071	Gomphrena celosioides	Mart.	Species	Accepted		60397-1	2829071	1
Gomphrena celosioides var. hygrophila	Amaranthaceae	Exact (without author)	FALSE	1	0	2829076	Gomphrena celosioides var. hygrophila	(Mart.) Pedersen	Variety	Accepted		999122-1	2829076	1
Gomphrena centrota	Amaranthaceae	Exact (without author)	FALSE	1	0	2829080	Gomphrena centrota	E.Holzh.	Species	Accepted		60398-1	2829080	1
Gomphrena cladotrichoides	Amaranthaceae	Exact (without author)	FALSE	1	0	2829086	Gomphrena cladotrichoides	Suess.	Species	Accepted		111888-2	2829086	1
Gomphrena conferta	Amaranthaceae	Exact (without author)	FALSE	1	0	2829091	Gomphrena conferta	Benth.	Species	Accepted		60408-1	2829091	1
Gomphrena conica	Amaranthaceae	Exact (without author)	FALSE	1	0	2829092	Gomphrena conica	(R.Br.) Spreng.	Species	Accepted		60409-1	2829092	1
Gomphrena connata	Amaranthaceae	Exact (without author)	FALSE	1	0	2829093	Gomphrena connata	J.Palmer	Species	Accepted		1000477-1	2829093	1
Gomphrena cunninghamii	Amaranthaceae	Exact (without author)	FALSE	1	0	2829100	Gomphrena cunninghamii	(Moq.) Druce	Species	Accepted		60415-1	2829100	1
Gomphrena debilis	Amaranthaceae	Exact (without author)	FALSE	1	0	2829102	Gomphrena debilis	Mart.	Species	Accepted		60417-1	2829102	1
Gomphrena decipiens	Amaranthaceae	Exact (without author)	TRUE	1	0	2829103	Gomphrena decipiens	Seub.	Species	Accepted		60418-1	2829103	1
Gomphrena decipiens	Amaranthaceae	Exact (without author)	TRUE	1	0	2829104	Gomphrena decipiens	S.Watson	Species	Illegitimate		111897-2	2829458	0
Gomphrena demissa	Amaranthaceae	Exact (without author)	FALSE	1	0	2829139	Gomphrena demissa	Mart.	Species	Accepted		60422-1	2829139	1
Gomphrena desertorum	Amaranthaceae	Exact (without author)	FALSE	1	0	2829144	Gomphrena desertorum	Mart.	Species	Accepted		60426-1	2829144	1
Gomphrena diffusa	Amaranthaceae	Exact (without author)	TRUE	1	0	2829151	Gomphrena diffusa	(R.Br.) Spreng.	Species	Accepted		60427-1	2829151	1
Gomphrena diffusa	Amaranthaceae	Exact (without author)	TRUE	1	0	2829152	Gomphrena diffusa	Pav. ex Moq.	Species	Invalid		60428-1	2829454	0
Gomphrena discolor	Amaranthaceae	Exact (without author)	FALSE	1	0	2829154	Gomphrena discolor	R.E.Fr.	Species	Accepted		111922-2	2829154	1
Gomphrena duriuscula	Amaranthaceae	Exact (without author)	FALSE	1	0	2829157	Gomphrena duriuscula	Moq.	Species	Accepted		60433-1	2829157	1
Gomphrena eichleri	Amaranthaceae	Exact (without author)	FALSE	1	0	2829158	Gomphrena eichleri	J.Palmer	Species	Accepted		1000485-1	2829158	1
Gomphrena ferruginea	Amaranthaceae	Exact (without author)	FALSE	1	0	2829184	Gomphrena ferruginea	Pedersen	Species	Accepted		111939-2	2829184	1
Gomphrena filaginoides	Amaranthaceae	Exact (without author)	FALSE	1	0	2829189	Gomphrena filaginoides	M.Martens & Galeotti	Species	Accepted		60449-1	2829189	1
Gomphrena flaccida	Amaranthaceae	Exact (without author)	FALSE	1	0	2829191	Gomphrena flaccida	R.Br.	Species	Accepted		60452-1	2829191	1
Gomphrena floribunda	Amaranthaceae	Exact (without author)	FALSE	1	0	2829196	Gomphrena floribunda	J.Palmer	Species	Accepted		1000479-1	2829196	1
Gomphrena fuscipellita	Amaranthaceae	Exact (without author)	FALSE	1	0	2829202	Gomphrena fuscipellita	T.Ortuño & Borsch	Species	Accepted		60438470-2	2829202	1
Gomphrena gardneri	Amaranthaceae	Exact (without author)	FALSE	1	0	2829203	Gomphrena gardneri	Moq.	Species	Accepted		60460-1	2829203	1
Gomphrena globosa	Amaranthaceae	Exact (without author)	FALSE	1	0	2829209	Gomphrena globosa	L.	Species	Accepted		327333-2	2829209	1
Gomphrena graminea	Amaranthaceae	Exact (without author)	FALSE	1	0	2829222	Gomphrena graminea	Moq.	Species	Accepted		60470-1	2829222	1
Gomphrena guaranitica	Amaranthaceae	Exact (without author)	FALSE	1	0	2829225	Gomphrena guaranitica	Chodat	Species	Accepted		111955-2	2829225	1
Gomphrena haageana	Amaranthaceae	Exact (without author)	FALSE	1	0	2829226	Gomphrena haageana	Klotzsch	Species	Accepted		327334-2	2829226	1
Gomphrena haenkeana	Amaranthaceae	Exact (without author)	FALSE	1	0	2829227	Gomphrena haenkeana	Mart.	Species	Accepted		60474-1	2829227	1
Gomphrena hillii	Amaranthaceae	Exact (without author)	FALSE	1	0	2829233	Gomphrena hillii	Suess.	Species	Accepted		111960-2	2829233	1
Gomphrena humifusa	Amaranthaceae	Exact (without author)	FALSE	1	0	2829239	Gomphrena humifusa	J.Palmer	Species	Accepted		1000486-1	2829239	1
Gomphrena humilis	Amaranthaceae	Exact (without author)	FALSE	1	0	2829240	Gomphrena humilis	R.Br.	Species	Accepted		60484-1	2829240	1
Gomphrena incana	Amaranthaceae	Exact (without author)	FALSE	1	0	2829244	Gomphrena incana	Mart.	Species	Accepted		60486-1	2829244	1
Gomphrena involucrata	Amaranthaceae	Exact (without author)	FALSE	1	0	2829247	Gomphrena involucrata	Ewart	Species	Accepted		60489-1	2829247	1
Gomphrena kanisii	Amaranthaceae	Exact (without author)	FALSE	1	0	2829253	Gomphrena kanisii	J.Palmer	Species	Accepted		1000473-1	2829253	1
Gomphrena lacinulata	Amaranthaceae	Exact (without author)	FALSE	1	0	2829254	Gomphrena lacinulata	J.Palmer	Species	Accepted		1000474-1	2829254	1
Gomphrena lanata	Amaranthaceae	Exact (without author)	TRUE	1	0	2829259	Gomphrena lanata	Larrañaga	Species	Unplaced		111973-2		0
Gomphrena lanata	Amaranthaceae	Exact (without author)	TRUE	1	0	2829256	Gomphrena lanata	Poir.	Species	Illegitimate		60496-1	2407745	0
Gomphrena lanata	Amaranthaceae	Exact (without author)	TRUE	1	0	2829258	Gomphrena lanata	Kunth	Species	Illegitimate	TRUE	60495-1	2814743	0
Gomphrena lanata	Amaranthaceae	Exact (without author)	TRUE	1	0	2829257	Gomphrena lanata	R.Br.	Species	Accepted		60494-1	2829257	1
Gomphrena lanigera	Amaranthaceae	Exact (without author)	FALSE	1	0	2829267	Gomphrena lanigera	Pohl ex Moq.	Species	Accepted		60502-1	2829267	1
Gomphrena leontopodioides	Amaranthaceae	Exact (without author)	FALSE	1	0	2829270	Gomphrena leontopodioides	Domin	Species	Accepted		60505-1	2829270	1
Gomphrena leptoclada	Amaranthaceae	Exact (without author)	FALSE	1	0	2829271	Gomphrena leptoclada	Benth.	Species	Accepted		60506-1	2829271	1
Gomphrena leptophylla	Amaranthaceae	Exact (without author)	FALSE	1	0	2829273	Gomphrena leptophylla	(Benth.) J.Palmer	Species	Accepted		1000480-1	2829273	1
Gomphrena leucocephala	Amaranthaceae	Exact (without author)	FALSE	1	0	2829274	Gomphrena leucocephala	Mart.	Species	Accepted		60507-1	2829274	1
Gomphrena macrocephala	Amaranthaceae	Exact (without author)	FALSE	1	0	2829281	Gomphrena macrocephala	A.St.-Hil.	Species	Accepted		60513-1	2829281	1
Gomphrena magentitepala	Amaranthaceae	Exact (without author)	FALSE	1	0	2829284	Gomphrena magentitepala	J.Palmer	Species	Accepted		1000475-1	2829284	1
Gomphrena martiana	Amaranthaceae	Exact (without author)	FALSE	1	0	2829289	Gomphrena martiana	Gillies ex Moq.	Species	Accepted		111992-2	2829289	1
Gomphrena mendocina	Amaranthaceae	Exact (without author)	FALSE	1	0	2829295	Gomphrena mendocina	(Phil.) R.E.Fr.	Species	Accepted		60523-1	2829295	1
Gomphrena meyeniana	Amaranthaceae	Exact (without author)	FALSE	1	0	2829297	Gomphrena meyeniana	Walp.	Species	Accepted		60524-1	2829297	1
Gomphrena microcephala	Amaranthaceae	Exact (without author)	FALSE	1	0	2829308	Gomphrena microcephala	Moq.	Species	Accepted		60526-1	2829308	1
Gomphrena mizqueensis	Amaranthaceae	Exact (without author)	FALSE	1	0	2829311	Gomphrena mizqueensis	T.Ortuño & Borsch	Species	Accepted		60438471-2	2829311	1
Gomphrena moquinii	Amaranthaceae	Exact (without author)	FALSE	1	0	2829316	Gomphrena moquinii	Seub.	Species	Accepted		60530-1	2829316	1
Gomphrena nealleyi	Amaranthaceae	Exact (without author)	FALSE	1	0	2829319	Gomphrena nealleyi	J.M.Coult. & Fisher	Species	Accepted		112011-2	2829319	1
Gomphrena nitida	Amaranthaceae	Exact (without author)	TRUE	1	0	2829322	Gomphrena nitida	J.M.Coult.	Species	Illegitimate	TRUE	60536-1	2829319	0
Gomphrena nitida	Amaranthaceae	Exact (without author)	TRUE	1	0	2829321	Gomphrena nitida	Rothr.	Species	Accepted		112013-2	2829321	1
Gomphrena occulta	Amaranthaceae	Exact (without author)	FALSE	1	0	2829323	Gomphrena occulta	J.Palmer	Species	Accepted		1000483-1	2829323	1
Gomphrena oroyana	Amaranthaceae	Exact (without author)	FALSE	1	0	2829327	Gomphrena oroyana	Standl.	Species	Accepted		112016-2	2829327	1
Gomphrena pallida	Amaranthaceae	Exact (without author)	FALSE	1	0	2829329	Gomphrena pallida	(Stuchlík) Pedersen	Species	Accepted		60540-1	2829329	1
Gomphrena paranensis	Amaranthaceae	Exact (without author)	FALSE	1	0	2829341	Gomphrena paranensis	R.E.Fr.	Species	Accepted		112028-2	2829341	1
Gomphrena parviflora	Amaranthaceae	Exact (without author)	FALSE	1	0	2829344	Gomphrena parviflora	Benth.	Species	Accepted		60548-1	2829344	1
Gomphrena perennis	Amaranthaceae	Exact (without author)	FALSE	1	0	2829347	Gomphrena perennis	L.	Species	Accepted		60551-1	2829347	1
Gomphrena phaeotricha	Amaranthaceae	Exact (without author)	FALSE	1	0	2829377	Gomphrena phaeotricha	Pedersen	Species	Accepted		112050-2	2829377	1
Gomphrena pohlii	Amaranthaceae	Exact (without author)	FALSE	1	0	2829382	Gomphrena pohlii	Moq.	Species	Accepted		60558-1	2829382	1
Gomphrena pohlii var. hassleri	Amaranthaceae	Exact (without author)	FALSE	1	0	2829383	Gomphrena pohlii var. hassleri	(Chodat) Pedersen	Variety	Accepted		999127-1	2829383	1
Gomphrena potosiana	Amaranthaceae	Exact (without author)	FALSE	1	0	2829388	Gomphrena potosiana	Suess. & Benl	Species	Accepted		112056-2	2829388	1
Gomphrena pringlei	Amaranthaceae	Exact (without author)	FALSE	1	0	2829389	Gomphrena pringlei	J.M.Coult. & Fisher	Species	Accepted		112057-2	2829389	1
Gomphrena prostrata	Amaranthaceae	Exact (without author)	TRUE	1	0	2829394	Gomphrena prostrata	Mart.	Species	Accepted		60568-1	2829394	1
Gomphrena prostrata	Amaranthaceae	Exact (without author)	TRUE	1	0	2829393	Gomphrena prostrata	Desf.	Species	Invalid		60567-1	2829454	0
Gomphrena pulchella	Amaranthaceae	Exact (without author)	FALSE	1	0	2829396	Gomphrena pulchella	Mart.	Species	Accepted		60569-1	2829396	1
Gomphrena pulvinata	Amaranthaceae	Exact (without author)	FALSE	1	0	2829420	Gomphrena pulvinata	Suess.	Species	Accepted		112076-2	2829420	1
Gomphrena pumila	Amaranthaceae	Exact (without author)	FALSE	1	0	2829421	Gomphrena pumila	Gillies ex Moq.	Species	Accepted		60574-1	2829421	1
Gomphrena pungens	Amaranthaceae	Exact (without author)	FALSE	1	0	2829422	Gomphrena pungens	Seub.	Species	Accepted		60575-1	2829422	1
Gomphrena pusilla	Amaranthaceae	Exact (without author)	FALSE	1	0	2829424	Gomphrena pusilla	Benth.	Species	Accepted		60577-1	2829424	1
Gomphrena radiata	Amaranthaceae	Exact (without author)	FALSE	1	0	2829426	Gomphrena radiata	Pedersen	Species	Accepted		112080-2	2829426	1
Gomphrena regeliana	Amaranthaceae	Exact (without author)	FALSE	1	0	2829427	Gomphrena regeliana	Seub.	Species	Accepted		60580-1	2829427	1
Gomphrena riedelii	Amaranthaceae	Exact (without author)	FALSE	1	0	2829431	Gomphrena riedelii	Seub.	Species	Accepted		60582-1	2829431	1
Gomphrena rosula	Amaranthaceae	Exact (without author)	FALSE	1	0	2829436	Gomphrena rosula	J.Palmer	Species	Accepted		1000470-1	2829436	1
Gomphrena rudis	Amaranthaceae	Exact (without author)	FALSE	1	0	2829439	Gomphrena rudis	Moq.	Species	Accepted		60588-1	2829439	1
Gomphrena scapigera	Amaranthaceae	Exact (without author)	FALSE	1	0	2829442	Gomphrena scapigera	Mart.	Species	Accepted		60590-1	2829442	1
Gomphrena schlechtendaliana	Amaranthaceae	Exact (without author)	FALSE	1	0	2829446	Gomphrena schlechtendaliana	Mart.	Species	Accepted		60592-1	2829446	1
Gomphrena serrata	Amaranthaceae	Exact (without author)	FALSE	1	0	2829454	Gomphrena serrata	L.	Species	Accepted		112097-2	2829454	1
Gomphrena serturneroides	Amaranthaceae	Exact (without author)	FALSE	1	0	2829455	Gomphrena serturneroides	Suess.	Species	Accepted		112098-2	2829455	1
Gomphrena sonorae	Amaranthaceae	Exact (without author)	FALSE	1	0	2829458	Gomphrena sonorae	Torr.	Species	Accepted		112100-2	2829458	1
Gomphrena sordida	Amaranthaceae	Exact (without author)	FALSE	1	0	2829460	Gomphrena sordida	Farmar	Species	Accepted		60606-1	2829460	1
Gomphrena stellata	Amaranthaceae	Exact (without author)	FALSE	1	0	2604538	Gomphrena stellata	T.Ortuño & Borsch	Species	Accepted		77075901-1	2604538	1
Gomphrena tenella	Amaranthaceae	Exact (without author)	FALSE	1	0	2829469	Gomphrena tenella	(Moq.) Benth.	Species	Accepted		60615-1	2829469	1
Gomphrena tomentosa	Amaranthaceae	Exact (without author)	TRUE	1	0	2829470	Gomphrena tomentosa	Pohl ex Moq.	Species	Invalid		60616-1	2407745	0
Gomphrena tomentosa	Amaranthaceae	Exact (without author)	TRUE	1	0	2829471	Gomphrena tomentosa	(Griseb.) R.E.Fr.	Species	Accepted		60617-1	2829471	1
Gomphrena trollii	Amaranthaceae	Exact (without author)	FALSE	1	0	2829479	Gomphrena trollii	Suess.	Species	Accepted		112111-2	2829479	1
Gomphrena umbellata	Amaranthaceae	Exact (without author)	FALSE	1	0	2829488	Gomphrena umbellata	J.Rémy	Species	Accepted		60625-1	2829488	1
Gomphrena virgata	Amaranthaceae	Exact (without author)	FALSE	1	0	2829497	Gomphrena virgata	Mart.	Species	Accepted		60631-1	2829497	1
Guilleminea brittonii	Amaranthaceae	Exact (without author)	FALSE	1	0	2834930	Guilleminea brittonii	(Standl.) Mears	Species	Synonym	TRUE	114743-2	3273962	1
Guilleminea chacoensis	Amaranthaceae	Exact (without author)	FALSE	1	0	2834932	Guilleminea chacoensis	Pedersen	Species	Accepted		320754-2	2834932	1
Guilleminea densa	Amaranthaceae	Exact (without author)	FALSE	1	0	2834933	Guilleminea densa	(Willd. ex Schult.) Moq.	Species	Accepted		1183159-2	2834933	1
Guilleminea elongata	Amaranthaceae	Exact (without author)	FALSE	1	0	2834938	Guilleminea elongata	Mears	Species	Accepted		114749-2	2834938	1
Guilleminea lanuginosa	Amaranthaceae	Exact (without author)	FALSE	1	0	2834944	Guilleminea lanuginosa	(Poir.) Benth. & Hook.f.	Species	Accepted		1056764-2	2834944	1
Halarchon vesiculosus	Amaranthaceae	Exact (without author)	FALSE	1	0	2837933	Halarchon vesiculosus	Bunge	Species	Accepted		165653-1	2837933	1
Halimocnemis karelinii	Amaranthaceae	Exact (without author)	FALSE	1	0	2838308	Halimocnemis karelinii	Moq.	Species	Accepted		165675-1	2838308	1
Halimocnemis longifolia	Amaranthaceae	Exact (without author)	FALSE	1	0	2838314	Halimocnemis longifolia	Bunge	Species	Accepted		165682-1	2838314	1
Halimocnemis sclerosperma	Amaranthaceae	Exact (without author)	FALSE	1	0	2838338	Halimocnemis sclerosperma	(Pall.) C.A.Mey.	Species	Accepted		165707-1	2838338	1
Halimocnemis villosa	Amaranthaceae	Exact (without author)	TRUE	1	0	2838349	Halimocnemis villosa	Kar. & Kir.	Species	Accepted		165719-1	2838349	1
Halimocnemis villosa	Amaranthaceae	Exact (without author)	TRUE	1	0	2838350	Halimocnemis villosa	Bunge	Species	Illegitimate		165718-1	2838329	0
Halocharis clavata	Amaranthaceae	Exact (without author)	FALSE	1	0	2838505	Halocharis clavata	Bunge	Species	Accepted		165732-1	2838505	1
Halocharis hispida	Amaranthaceae	Exact (without author)	FALSE	1	0	2838509	Halocharis hispida	(Schrenk) Bunge	Species	Accepted		165737-1	2838509	1
Halocharis sulphurea	Amaranthaceae	Exact (without author)	FALSE	1	0	2838514	Halocharis sulphurea	(Moq.) Moq.	Species	Accepted		165743-1	2838514	1
Halocharis violacea	Amaranthaceae	Exact (without author)	FALSE	1	0	2838518	Halocharis violacea	Bunge	Species	Accepted		165747-1	2838518	1
Halogeton arachnoideus	Amaranthaceae	Exact (without author)	FALSE	1	0	2838543	Halogeton arachnoideus	(Bunge) Moq.	Species	Accepted		165769-1	2838543	1
Halogeton glomeratus	Amaranthaceae	Exact (without author)	FALSE	1	0	2607379	Halogeton glomeratus	(M.Bieb.) Ledeb.	Species	Accepted		60448682-2	2607379	1
Halogeton sativus	Amaranthaceae	Exact (without author)	FALSE	1	0	2838559	Halogeton sativus	(L.) Moq.	Species	Accepted		165785-1	2838559	1
Halothamnus afghanicus	Amaranthaceae	Exact (without author)	FALSE	1	0	2838841	Halothamnus afghanicus	Kothe-Heinr.	Species	Accepted		976100-1	2838841	1
Halothamnus auriculus	Amaranthaceae	Exact (without author)	FALSE	1	0	2838842	Halothamnus auriculus	(Moq.) Botsch.	Species	Accepted		908826-1	2838842	1
Halothamnus bamianicus	Amaranthaceae	Exact (without author)	FALSE	1	0	2838848	Halothamnus bamianicus	(Gilli) Botsch.	Species	Accepted		908827-1	2838848	1
Halothamnus beckettii	Amaranthaceae	Exact (without author)	FALSE	1	0	2838850	Halothamnus beckettii	Botsch.	Species	Accepted		899993-1	2838850	1
Halothamnus bottae	Amaranthaceae	Exact (without author)	FALSE	1	0	2838851	Halothamnus bottae	Jaub. & Spach	Species	Accepted		165835-1	2838851	1
Halothamnus cinerascens	Amaranthaceae	Exact (without author)	FALSE	1	0	2838853	Halothamnus cinerascens	(Moq.) Kothe-Heinr.	Species	Accepted		976102-1	2838853	1
Halothamnus glaucus	Amaranthaceae	Exact (without author)	FALSE	1	0	2838860	Halothamnus glaucus	(M.Bieb.) Botsch.	Species	Accepted		908828-1	2838860	1
Halothamnus hierochunticus	Amaranthaceae	Exact (without author)	FALSE	1	0	2838868	Halothamnus hierochunticus	(Bornm.) Botsch.	Species	Accepted		908829-1	2838868	1
Halothamnus iliensis	Amaranthaceae	Exact (without author)	FALSE	1	0	2838871	Halothamnus iliensis	(Lipsky) Botsch.	Species	Accepted		908831-1	2838871	1
Halothamnus iraqensis	Amaranthaceae	Exact (without author)	FALSE	1	0	2838874	Halothamnus iraqensis	Botsch.	Species	Accepted		897891-1	2838874	1
Halothamnus kermanensis	Amaranthaceae	Exact (without author)	FALSE	1	0	2838876	Halothamnus kermanensis	Kothe-Heinr.	Species	Accepted		976099-1	2838876	1
Halothamnus somalensis	Amaranthaceae	Exact (without author)	FALSE	1	0	2838887	Halothamnus somalensis	(N.E.Br.) Botsch.	Species	Accepted		908833-1	2838887	1
Halothamnus subaphyllus	Amaranthaceae	Exact (without author)	FALSE	1	0	2838890	Halothamnus subaphyllus	(C.A.Mey.) Botsch.	Species	Accepted		908834-1	2838890	1
Haloxylon ammodendron	Amaranthaceae	Exact (without author)	FALSE	1	0	2838905	Haloxylon ammodendron	(C.A.Mey.) Bunge ex Fenzl	Species	Accepted		941607-1	2838905	1
Haloxylon griffithii	Amaranthaceae	Exact (without author)	FALSE	1	0	2838911	Haloxylon griffithii	(Moq.) Boiss.	Species	Accepted		165845-1	2838911	1
Haloxylon multiflorum	Amaranthaceae	Exact (without author)	FALSE	1	0	2838915	Haloxylon multiflorum	(Moq.) Bunge ex Boiss.	Species	Accepted		165847-1	2838915	1
Haloxylon negevensis	Amaranthaceae	Exact (without author)	FALSE	1	0	2838916	Haloxylon negevensis	(Iljin & Zohary) L.Boulos	Species	Accepted		983394-1	2838916	1
Haloxylon persicum	Amaranthaceae	Exact (without author)	FALSE	1	0	2838918	Haloxylon persicum	Bunge	Species	Accepted		165849-1	2838918	1
Haloxylon salicornicum	Amaranthaceae	Exact (without author)	FALSE	1	0	2838922	Haloxylon salicornicum	(Moq.) Bunge ex Boiss.	Species	Accepted		165853-1	2838922	1
Haloxylon schmittianum	Amaranthaceae	Exact (without author)	FALSE	1	0	2838923	Haloxylon schmittianum	Pomel	Species	Accepted		165854-1	2838923	1
Haloxylon scoparium	Amaranthaceae	Exact (without author)	FALSE	1	0	2838925	Haloxylon scoparium	Pomel	Species	Accepted		165856-1	2838925	1
Haloxylon tamariscifolium	Amaranthaceae	Exact (without author)	FALSE	1	0	2838928	Haloxylon tamariscifolium	(L.) Pau	Species	Accepted		165859-1	2838928	1
Haloxylon thomsonii	Amaranthaceae	Exact (without author)	FALSE	1	0	2838929	Haloxylon thomsonii	Bunge ex Boiss.	Species	Accepted		165860-1	2838929	1
Heliotropium marifolium	Boraginaceae	Exact (without author)	FALSE	1	0	2844232	Heliotropium marifolium	J.Koenig ex Retz.	Species	Synonym	TRUE	117030-1	3273784	1
Horaninovia minor	Amaranthaceae	Exact (without author)	FALSE	1	0	2853318	Horaninovia minor	Schrenk ex Fisch. & C.A.Mey.	Species	Accepted		165895-1	2853318	1
Horaninovia pungens	Amaranthaceae	Exact (without author)	FALSE	1	0	2853320	Horaninovia pungens	(Gilli) Botsch.	Species	Accepted		165897-1	2853320	1
Horaninovia ulicina	Amaranthaceae	Exact (without author)	FALSE	1	0	2853321	Horaninovia ulicina	Fisch. & C.A.Mey.	Species	Accepted		165898-1	2853321	1
Hypertelis cerviana	Molluginaceae	Exact (without author)	FALSE	1	0	3009465	Hypertelis cerviana	(L.) Thulin	Species	Accepted		77158665-1	3009465	1
Hypertelis fragilis	Molluginaceae	Exact (without author)	FALSE	1	0	3009466	Hypertelis fragilis	(Wawra) Thulin	Species	Accepted		77158666-1	3009466	1
Iljinia regelii	Amaranthaceae	Exact (without author)	FALSE	1	0	2861712	Iljinia regelii	(Bunge) Korovin ex Iljin	Species	Accepted		165899-1	2861712	1
Isostigma acaule	Asteraceae	Exact (without author)	FALSE	1	0	3116281	Isostigma acaule	Chodat	Species	Accepted		130703-2	3116281	1
Isostigma brasiliense	Asteraceae	Exact (without author)	FALSE	1	0	3116284	Isostigma brasiliense	(Gardner) B.D.Jacks.	Species	Accepted		226314-1	3116284	1
Isostigma cordobense	Asteraceae	Exact (without author)	FALSE	1	0	3116286	Isostigma cordobense	Cabrera	Species	Accepted		130704-2	3116286	1
Isostigma dissitifolium	Asteraceae	Exact (without author)	FALSE	1	0	3116288	Isostigma dissitifolium	Baker	Species	Accepted		226318-1	3116288	1
Isostigma herzogii	Asteraceae	Exact (without author)	FALSE	1	0	3116289	Isostigma herzogii	Hassl.	Species	Accepted		130709-2	3116289	1
Isostigma hoffmannii	Asteraceae	Exact (without author)	FALSE	1	0	3116290	Isostigma hoffmannii	Kuntze	Species	Accepted		130710-2	3116290	1
Isostigma molfinianum	Asteraceae	Exact (without author)	FALSE	1	0	3116291	Isostigma molfinianum	Sherff	Species	Accepted		130712-2	3116291	1
Isostigma peucedanifolium	Asteraceae	Exact (without author)	FALSE	1	0	3116293	Isostigma peucedanifolium	(Spreng.) Less.	Species	Accepted		226326-1	3116293	1
Isostigma peucedanifolium var. crithmifolium	Asteraceae	Exact (without author)	FALSE	1	0	3116295	Isostigma peucedanifolium var. crithmifolium	(Less.) Guad.Peter	Variety	Accepted		77100018-1	3116295	1
Isostigma riedelii	Asteraceae	Exact (without author)	FALSE	1	0	3116299	Isostigma riedelii	Chodat	Species	Accepted		130717-2	3116299	1
Isostigma scorzonerifolium	Asteraceae	Exact (without author)	FALSE	1	0	3116302	Isostigma scorzonerifolium	Sherff	Species	Accepted		130719-2	3116302	1
Isostigma simplicifolium	Asteraceae	Exact (without author)	FALSE	1	0	3116303	Isostigma simplicifolium	Less.	Species	Accepted		226330-1	3116303	1
Kallstroemia adscendens	Zygophyllaceae	Exact (without author)	FALSE	1	0	2335160	Kallstroemia adscendens	(Andersson) B.L.Rob.	Species	Accepted		133182-2	2335160	1
Kallstroemia boliviana	Zygophyllaceae	Exact (without author)	FALSE	1	0	2335163	Kallstroemia boliviana	Standl.	Species	Accepted		133183-2	2335163	1
Kallstroemia californica	Zygophyllaceae	Exact (without author)	FALSE	1	0	2335173	Kallstroemia californica	(S.Watson) Vail	Species	Accepted		133185-2	2335173	1
Kallstroemia curta	Zygophyllaceae	Exact (without author)	FALSE	1	0	2335168	Kallstroemia curta	Rydb.	Species	Accepted		133190-2	2335168	1
Kallstroemia grandiflora	Zygophyllaceae	Exact (without author)	FALSE	1	0	2335170	Kallstroemia grandiflora	Torr. ex A.Gray	Species	Accepted		873277-1	2335170	1
Kallstroemia hintonii	Zygophyllaceae	Exact (without author)	FALSE	1	0	2335171	Kallstroemia hintonii	D.M.Porter	Species	Accepted		133194-2	2335171	1
Kallstroemia hirsutissima	Zygophyllaceae	Exact (without author)	FALSE	1	0	2335188	Kallstroemia hirsutissima	Vail	Species	Accepted		133196-2	2335188	1
Kallstroemia maxima	Zygophyllaceae	Exact (without author)	FALSE	1	0	2604765	Kallstroemia maxima	(L.) Hook. & Arn.	Species	Accepted		77076481-1	2604765	1
Kallstroemia parviflora	Zygophyllaceae	Exact (without author)	FALSE	1	0	2335216	Kallstroemia parviflora	Norton	Species	Accepted		873291-1	2335216	1
Kallstroemia peninsularis	Zygophyllaceae	Exact (without author)	FALSE	1	0	2335217	Kallstroemia peninsularis	D.M.Porter	Species	Accepted		133203-2	2335217	1
Kallstroemia pennellii	Zygophyllaceae	Exact (without author)	FALSE	1	0	2335218	Kallstroemia pennellii	D.M.Porter	Species	Accepted		133204-2	2335218	1
Kallstroemia pubescens	Zygophyllaceae	Exact (without author)	FALSE	1	0	2335215	Kallstroemia pubescens	(G.Don) Dandy	Species	Accepted		873297-1	2335215	1
Kallstroemia rosei	Zygophyllaceae	Exact (without author)	FALSE	1	0	2335191	Kallstroemia rosei	Rydb.	Species	Accepted		133205-2	2335191	1
Kaviria cana	Amaranthaceae	Exact (without author)	FALSE	1	0	2607637	Kaviria cana	(K.Koch) Akhani	Species	Synonym		77089199-1	2607636	1
Kaviria gossypina	Amaranthaceae	Exact (without author)	FALSE	1	0	2607639	Kaviria gossypina	(Bunge ex Boiss.) Akhani	Species	Accepted		77089201-1	2607639	1
Kaviria pycnophylla	Amaranthaceae	Exact (without author)	FALSE	1	0	2607641	Kaviria pycnophylla	(Brenan) Akhani	Species	Accepted		77089202-1	2607641	1
Kaviria rubescens	Amaranthaceae	Exact (without author)	FALSE	1	0	2607642	Kaviria rubescens	(Franch.) Akhani	Species	Accepted		77089203-1	2607642	1
Kaviria tomentosa	Amaranthaceae	Exact (without author)	FALSE	1	0	2607643	Kaviria tomentosa	(Moq.) Akhani	Species	Accepted		77089204-1	2607643	1
Lagenantha cycloptera	Amaranthaceae	Exact (without author)	FALSE	1	0	2339000	Lagenantha cycloptera	(Stapf) M.G.Gilbert & Friis	Species	Accepted		962794-1	2339000	1
Lithophila muscoides	Amaranthaceae	Exact (without author)	FALSE	1	0	2341870	Lithophila muscoides	Sw.	Species	Synonym	TRUE	141721-2	3274055	1
Nanophyton erinaceum	Amaranthaceae	Exact (without author)	FALSE	1	0	2377929	Nanophyton erinaceum	(Pall.) Bunge	Species	Accepted		166172-1	2377929	1
Nanophyton grubovii	Amaranthaceae	Exact (without author)	FALSE	1	0	2377926	Nanophyton grubovii	U.P.Pratov	Species	Accepted		900331-1	2377926	1
Nanophyton iliense	Amaranthaceae	Exact (without author)	FALSE	1	0	2377909	Nanophyton iliense	U.P.Pratov	Species	Accepted		900332-1	2377909	1
Nanophyton mongolicum	Amaranthaceae	Exact (without author)	FALSE	1	0	2377891	Nanophyton mongolicum	U.P.Pratov	Species	Accepted		900333-1	2377891	1
Noaea mucronata	Amaranthaceae	Exact (without author)	FALSE	1	0	2378230	Noaea mucronata	(Forssk.) Asch. & Schweinf.	Species	Accepted		166200-1	2378230	1
Nucularia perrinii	Amaranthaceae	Exact (without author)	FALSE	1	0	2378242	Nucularia perrinii	Batt.	Species	Accepted		779304-1	2378242	1
Ofaiston monandrum	Amaranthaceae	Exact (without author)	FALSE	1	0	2387376	Ofaiston monandrum	(Pall.) Moq.	Species	Accepted		166316-1	2387376	1
Pectis angustifolia	Asteraceae	Exact (without author)	FALSE	1	0	3118839	Pectis angustifolia	Torr.	Species	Accepted		236553-1	3118839	1
Pectis arida	Asteraceae	Exact (without author)	FALSE	1	0	3118845	Pectis arida	D.J.Keil	Species	Accepted		186206-2	3118845	1
Pectis barberi	Asteraceae	Exact (without author)	FALSE	1	0	3118847	Pectis barberi	Greenm.	Species	Accepted		186207-2	3118847	1
Pectis berlandieri	Asteraceae	Exact (without author)	FALSE	1	0	3118848	Pectis berlandieri	DC.	Species	Accepted		236560-1	3118848	1
Pectis bonplandiana	Asteraceae	Exact (without author)	FALSE	1	0	3118858	Pectis bonplandiana	Kunth	Species	Accepted		236564-1	3118858	1
Pectis brachycephala	Asteraceae	Exact (without author)	FALSE	1	0	3118860	Pectis brachycephala	Urb.	Species	Accepted		186211-2	3118860	1
Pectis brevipedunculata	Asteraceae	Exact (without author)	FALSE	1	0	3118865	Pectis brevipedunculata	Sch.Bip.	Species	Accepted		236568-1	3118865	1
Pectis cajamarcana	Asteraceae	Exact (without author)	FALSE	1	0	3118867	Pectis cajamarcana	D.J.Keil	Species	Accepted		186215-2	3118867	1
Pectis canescens	Asteraceae	Exact (without author)	FALSE	1	0	3118875	Pectis canescens	Kunth	Species	Accepted		236571-1	3118875	1
Pectis capillipes	Asteraceae	Exact (without author)	FALSE	1	0	3118878	Pectis capillipes	(Benth.) Hemsl.	Species	Accepted		236574-1	3118878	1
Pectis ciliaris	Asteraceae	Exact (without author)	TRUE	1	0	3118851	Pectis ciliaris	Sw.	Species	Synonym		236580-1	3118858	0
Pectis ciliaris	Asteraceae	Exact (without author)	TRUE	1	0	3118490	Pectis ciliaris	L.	Species	Accepted		236579-1	3118490	1
Pectis coulteri	Asteraceae	Exact (without author)	FALSE	1	0	3118493	Pectis coulteri	Harv. & A.Gray	Species	Accepted		236584-1	3118493	1
Pectis cubensis	Asteraceae	Exact (without author)	FALSE	1	0	3118495	Pectis cubensis	Griseb.	Species	Accepted		236586-1	3118495	1
Pectis cylindrica	Asteraceae	Exact (without author)	FALSE	1	0	3118497	Pectis cylindrica	Rydb.	Species	Accepted		186223-2	3118497	1
Pectis decemcarinata	Asteraceae	Exact (without author)	FALSE	1	0	3118889	Pectis decemcarinata	McVaugh	Species	Accepted		186225-2	3118889	1
Pectis depressa	Asteraceae	Exact (without author)	FALSE	1	0	3118892	Pectis depressa	Fernald	Species	Accepted		186228-2	3118892	1
Pectis diffusa	Asteraceae	Exact (without author)	FALSE	1	0	3118894	Pectis diffusa	Hook. & Arn.	Species	Accepted		236595-1	3118894	1
Pectis elongata	Asteraceae	Exact (without author)	FALSE	1	0	3118900	Pectis elongata	Kunth	Species	Accepted		236598-1	3118900	1
Pectis exilis	Asteraceae	Exact (without author)	FALSE	1	0	3118910	Pectis exilis	D.J.Keil	Species	Accepted		282244-2	3118910	1
Pectis exserta	Asteraceae	Exact (without author)	FALSE	1	0	3118911	Pectis exserta	McVaugh	Species	Accepted		186235-2	3118911	1
Pectis fasciculiflora	Asteraceae	Exact (without author)	FALSE	1	0	3118907	Pectis fasciculiflora	DC.	Species	Accepted		282245-2	3118907	1
Pectis filipes	Asteraceae	Exact (without author)	FALSE	1	0	3118913	Pectis filipes	Harv. & A.Gray	Species	Accepted		236606-1	3118913	1
Pectis gardneri	Asteraceae	Exact (without author)	FALSE	1	0	3118915	Pectis gardneri	Baker	Species	Accepted		236609-1	3118915	1
Pectis glaucescens	Asteraceae	Exact (without author)	FALSE	1	0	3118920	Pectis glaucescens	(Cass.) D.J.Keil	Species	Accepted		282246-2	3118920	1
Pectis haenkeana	Asteraceae	Exact (without author)	FALSE	1	0	3118925	Pectis haenkeana	Sch.Bip.	Species	Accepted		236617-1	3118925	1
Pectis holochaeta	Asteraceae	Exact (without author)	FALSE	1	0	3118929	Pectis holochaeta	(S.F.Blake) D.J.Keil	Species	Accepted		282247-2	3118929	1
Pectis humifusa	Asteraceae	Exact (without author)	FALSE	1	0	3118940	Pectis humifusa	Sw.	Species	Accepted		282249-2	3118940	1
Pectis imberbis	Asteraceae	Exact (without author)	FALSE	1	0	3118941	Pectis imberbis	A.Gray	Species	Accepted		236621-1	3118941	1
Pectis incisifolia	Asteraceae	Exact (without author)	FALSE	1	0	3118942	Pectis incisifolia	I.M.Johnst.	Species	Accepted		186253-2	3118942	1
Pectis latisquama	Asteraceae	Exact (without author)	FALSE	1	0	3118944	Pectis latisquama	Sch.Bip. ex Greenm.	Species	Accepted		321145-2	3118944	1
Pectis leavenworthii	Asteraceae	Exact (without author)	FALSE	1	0	3118945	Pectis leavenworthii	Standl. ex Leavenw.	Species	Accepted		186258-2	3118945	1
Pectis liebmannii	Asteraceae	Exact (without author)	FALSE	1	0	3118947	Pectis liebmannii	Sch.Bip. ex Hemsl.	Species	Accepted		236634-1	3118947	1
Pectis linearifolia	Asteraceae	Exact (without author)	FALSE	1	0	3118948	Pectis linearifolia	Urb.	Species	Accepted		282251-2	3118948	1
Pectis linearis	Asteraceae	Exact (without author)	FALSE	1	0	3118953	Pectis linearis	La Llave	Species	Accepted		236637-1	3118953	1
Pectis linifolia	Asteraceae	Exact (without author)	FALSE	1	0	3118960	Pectis linifolia	L.	Species	Accepted		236639-1	3118960	1
Pectis longipes	Asteraceae	Exact (without author)	FALSE	1	0	3118961	Pectis longipes	A.Gray	Species	Accepted		236640-1	3118961	1
Pectis luckoviae	Asteraceae	Exact (without author)	FALSE	1	0	3118962	Pectis luckoviae	D.J.Keil	Species	Accepted		186267-2	3118962	1
Pectis multiceps	Asteraceae	Exact (without author)	FALSE	1	0	3118966	Pectis multiceps	Urb.	Species	Accepted		186275-2	3118966	1
Pectis multiflosculosa	Asteraceae	Exact (without author)	FALSE	1	0	3118972	Pectis multiflosculosa	(DC.) Sch.Bip.	Species	Accepted		236657-1	3118972	1
Pectis multiseta	Asteraceae	Exact (without author)	FALSE	1	0	3118974	Pectis multiseta	Benth.	Species	Accepted		236659-1	3118974	1
Pectis multiseta var. ambigua	Asteraceae	Exact (without author)	FALSE	1	0	3118976	Pectis multiseta var. ambigua	(Fernald) D.J.Keil	Variety	Accepted		186278-2	3118976	1
Pectis odorata	Asteraceae	Exact (without author)	FALSE	1	0	3118977	Pectis odorata	Griseb.	Species	Accepted		330059-2	3118977	1
Pectis oligocephala	Asteraceae	Exact (without author)	FALSE	1	0	3118981	Pectis oligocephala	Sch.Bip.	Species	Accepted		236663-1	3118981	1
Pectis papposa	Asteraceae	Exact (without author)	FALSE	1	0	3118498	Pectis papposa	Harv. & A.Gray	Species	Accepted		236667-1	3118498	1
Pectis peruviana	Asteraceae	Exact (without author)	FALSE	1	0	3118500	Pectis peruviana	D.J.Keil	Species	Accepted		186287-2	3118500	1
Pectis pringlei	Asteraceae	Exact (without author)	FALSE	1	0	3118503	Pectis pringlei	Fernald	Species	Accepted		186292-2	3118503	1
Pectis propetes	Asteraceae	Exact (without author)	FALSE	1	0	3118985	Pectis propetes	Greenm.	Species	Accepted		186293-2	3118985	1
Pectis prostrata	Asteraceae	Exact (without author)	FALSE	1	0	3119015	Pectis prostrata	Cav.	Species	Accepted		236681-1	3119015	1
Pectis pumila	Asteraceae	Exact (without author)	FALSE	1	0	3119016	Pectis pumila	D.J.Keil	Species	Accepted		325588-2	3119016	1
Pectis purpurea	Asteraceae	Exact (without author)	FALSE	1	0	3119018	Pectis purpurea	Brandegee	Species	Accepted		186300-2	3119018	1
Pectis pygmaea	Asteraceae	Exact (without author)	FALSE	1	0	3119026	Pectis pygmaea	Kunth	Species	Accepted		236688-1	3119026	1
Pectis repens	Asteraceae	Exact (without author)	FALSE	1	0	3119027	Pectis repens	Brandegee	Species	Accepted		186304-2	3119027	1
Pectis rusbyi	Asteraceae	Exact (without author)	FALSE	1	0	3119032	Pectis rusbyi	Greene ex A.Gray	Species	Accepted		236696-1	3119032	1
Pectis saturejoides	Asteraceae	Exact (without author)	FALSE	1	0	3119038	Pectis saturejoides	(Mill.) Sch.Bip.	Species	Accepted		236699-1	3119038	1
Pectis sessiliflora	Asteraceae	Exact (without author)	FALSE	1	0	3119044	Pectis sessiliflora	Sch.Bip.	Species	Accepted		236704-1	3119044	1
Pectis sinaloensis	Asteraceae	Exact (without author)	FALSE	1	0	3119045	Pectis sinaloensis	Fernald	Species	Accepted		186314-2	3119045	1
Pectis stella	Asteraceae	Exact (without author)	FALSE	1	0	3119046	Pectis stella	Malme	Species	Accepted		186316-2	3119046	1
Pectis stenophylla	Asteraceae	Exact (without author)	FALSE	1	0	3119047	Pectis stenophylla	A.Gray	Species	Accepted		186317-2	3119047	1
Pectis subsquarrosa	Asteraceae	Exact (without author)	FALSE	1	0	3119062	Pectis subsquarrosa	Sch.Bip.	Species	Accepted		236711-1	3119062	1
Pectis substriata	Asteraceae	Exact (without author)	FALSE	1	0	3119063	Pectis substriata	Rusby	Species	Accepted		186323-2	3119063	1
Pectis tenuicaulis	Asteraceae	Exact (without author)	FALSE	1	0	3119065	Pectis tenuicaulis	Urb.	Species	Accepted		186326-2	3119065	1
Pectis tenuifolia	Asteraceae	Exact (without author)	FALSE	1	0	3119067	Pectis tenuifolia	Sch.Bip.	Species	Accepted		236720-1	3119067	1
Pectis uniaristata	Asteraceae	Exact (without author)	FALSE	1	0	3119071	Pectis uniaristata	DC.	Species	Accepted		30087027-2	3119071	1
Pectis uniaristata var. holostemma	Asteraceae	Exact (without author)	FALSE	1	0	3119075	Pectis uniaristata var. holostemma	A.Gray	Variety	Accepted		186328-2	3119075	1
Pectis vandevenderi	Asteraceae	Exact (without author)	FALSE	1	0	3119078	Pectis vandevenderi	B.L.Turner	Species	Accepted		303141-2	3119078	1
Pectis vollmeri	Asteraceae	Exact (without author)	FALSE	1	0	3119079	Pectis vollmeri	Wiggins	Species	Accepted		186333-2	3119079	1
Petrosimonia brachiata	Amaranthaceae	Exact (without author)	FALSE	1	0	2409095	Petrosimonia brachiata	(Pall.) Bunge	Species	Accepted		166359-1	2409095	1
Petrosimonia brachyphylla	Amaranthaceae	Exact (without author)	FALSE	1	0	2409094	Petrosimonia brachyphylla	(Bunge) Iljin	Species	Accepted		166360-1	2409094	1
Petrosimonia glauca	Amaranthaceae	Exact (without author)	FALSE	1	0	2409090	Petrosimonia glauca	Bunge	Species	Accepted		166364-1	2409090	1
Petrosimonia glaucescens	Amaranthaceae	Exact (without author)	FALSE	1	0	2409060	Petrosimonia glaucescens	(Bunge) Iljin	Species	Accepted		166365-1	2409060	1
Petrosimonia hirsutissima	Amaranthaceae	Exact (without author)	FALSE	1	0	2409063	Petrosimonia hirsutissima	(Bunge) Iljin ex Pavlov	Species	Accepted		166367-1	2409063	1
Petrosimonia litwinowii	Amaranthaceae	Exact (without author)	FALSE	1	0	2409033	Petrosimonia litwinowii	Korsh.	Species	Accepted		166369-1	2409033	1
Petrosimonia monandra	Amaranthaceae	Exact (without author)	FALSE	1	0	2409032	Petrosimonia monandra	(Pall.) Bunge	Species	Accepted		166370-1	2409032	1
Petrosimonia oppositifolia	Amaranthaceae	Exact (without author)	FALSE	1	0	2409030	Petrosimonia oppositifolia	(Pall.) Litv.	Species	Accepted		166372-1	2409030	1
Petrosimonia sibirica	Amaranthaceae	Exact (without author)	FALSE	1	0	2409028	Petrosimonia sibirica	(Pall.) Bunge	Species	Accepted		166374-1	2409028	1
Petrosimonia squarrosa	Amaranthaceae	Exact (without author)	FALSE	1	0	2409027	Petrosimonia squarrosa	(Schrenk) Bunge	Species	Accepted		166375-1	2409027	1
Petrosimonia triandra	Amaranthaceae	Exact (without author)	FALSE	1	0	2409026	Petrosimonia triandra	(Schrank) Rech.	Species	Accepted		166376-1	2409026	1
Polycarpaea arida	Caryophyllaceae	Exact (without author)	FALSE	1	0	2409403	Polycarpaea arida	Pedley	Species	Accepted		156084-1	2409403	1
Polycarpaea breviflora	Caryophyllaceae	Exact (without author)	TRUE	1	0	2409442	Polycarpaea breviflora	Gand.	Species	Illegitimate		156094-1	3258043	0
Polycarpaea breviflora	Caryophyllaceae	Exact (without author)	TRUE	1	0	2409443	Polycarpaea breviflora	F.Muell.	Species	Accepted		156093-1	2409443	1
Polycarpaea corymbosa	Caryophyllaceae	Exact (without author)	FALSE	1	0	2409432	Polycarpaea corymbosa	(L.) Lam.	Species	Accepted		30116479-2	2409432	1
Polycarpaea eriantha	Caryophyllaceae	Exact (without author)	FALSE	1	0	2409592	Polycarpaea eriantha	Hochst. ex A.Rich.	Species	Accepted		156115-1	2409592	1
Polycarpaea linearifolia	Caryophyllaceae	Exact (without author)	FALSE	1	0	2409995	Polycarpaea linearifolia	(DC.) DC.	Species	Accepted		156149-1	2409995	1
Polycarpaea longiflora	Caryophyllaceae	Exact (without author)	FALSE	1	0	2409994	Polycarpaea longiflora	F.Muell.	Species	Accepted		156150-1	2409994	1
Polycarpaea nivea	Caryophyllaceae	Exact (without author)	FALSE	1	0	2409983	Polycarpaea nivea	(Aiton) Webb	Species	Accepted		156158-1	2409983	1
Polycarpaea spirostylis	Caryophyllaceae	Exact (without author)	FALSE	1	0	2409933	Polycarpaea spirostylis	F.Muell.	Species	Accepted		156181-1	2409933	1
Polycarpaea tenuifolia	Caryophyllaceae	Exact (without author)	FALSE	1	0	2409640	Polycarpaea tenuifolia	(Willd.) Coyte	Species	Accepted		156190-1	2409640	1
Polycarpaea violacea	Caryophyllaceae	Exact (without author)	FALSE	1	0	2409631	Polycarpaea violacea	(Mart.) Benth.	Species	Accepted		156198-1	2409631	1
Portulaca amilis	Portulacaceae	Exact (without author)	FALSE	1	0	2574355	Portulaca amilis	Speg.	Species	Accepted		208528-2	2574355	1
Portulaca bicolor	Portulacaceae	Exact (without author)	FALSE	1	0	2574281	Portulaca bicolor	F.Muell.	Species	Accepted		699121-1	2574281	1
Portulaca brevifolia	Portulacaceae	Exact (without author)	FALSE	1	0	2574276	Portulaca brevifolia	Urb.	Species	Accepted		208540-2	2574276	1
Portulaca chacoana	Portulacaceae	Exact (without author)	FALSE	1	0	2574314	Portulaca chacoana	D.Legrand	Species	Accepted		291719-2	2574314	1
Portulaca confertifolia	Portulacaceae	Exact (without author)	FALSE	1	0	2565872	Portulaca confertifolia	Hauman	Species	Accepted		208551-2	2565872	1
Portulaca conzattii	Portulacaceae	Exact (without author)	FALSE	1	0	2565878	Portulaca conzattii	P.Wilson	Species	Accepted		208554-2	2565878	1
Portulaca cubensis	Portulacaceae	Exact (without author)	FALSE	1	0	2565921	Portulaca cubensis	Britton & P.Wilson	Species	Accepted		208565-2	2565921	1
Portulaca decipiens	Portulacaceae	Exact (without author)	FALSE	1	0	2565917	Portulaca decipiens	Poelln.	Species	Accepted		699168-1	2565917	1
Portulaca digyna	Portulacaceae	Exact (without author)	FALSE	1	0	2565924	Portulaca digyna	F.Muell.	Species	Accepted		699173-1	2565924	1
Portulaca echinosperma	Portulacaceae	Exact (without author)	FALSE	1	0	2574322	Portulaca echinosperma	Hauman	Species	Accepted		208571-2	2574322	1
Portulaca elatior	Portulacaceae	Exact (without author)	FALSE	1	0	2574303	Portulaca elatior	Mart. ex Rohrb.	Species	Accepted		699182-1	2574303	1
Portulaca elongata	Portulacaceae	Exact (without author)	FALSE	1	0	2574302	Portulaca elongata	Rusby	Species	Accepted		208575-2	2574302	1
Portulaca eruca	Portulacaceae	Exact (without author)	FALSE	1	0	2574299	Portulaca eruca	Hauman	Species	Accepted		208579-2	2574299	1
Portulaca foliosa	Portulacaceae	Exact (without author)	TRUE	1	0	2574005	Portulaca foliosa	A.DC.	Species	Illegitimate		699197-1	3260983	0
Portulaca foliosa	Portulacaceae	Exact (without author)	TRUE	1	0	2574004	Portulaca foliosa	Ker Gawl.	Species	Accepted		699198-1	2574004	1
Portulaca frieseana	Portulacaceae	Exact (without author)	FALSE	1	0	2574000	Portulaca frieseana	Poelln.	Species	Accepted		208587-2	2574000	1
Portulaca fulgens	Portulacaceae	Exact (without author)	FALSE	1	0	2573984	Portulaca fulgens	Griseb.	Species	Accepted		699205-1	2573984	1
Portulaca gilliesii	Portulacaceae	Exact (without author)	FALSE	1	0	2573994	Portulaca gilliesii	Hook.	Species	Accepted		699208-1	2573994	1
Portulaca grandiflora	Portulacaceae	Exact (without author)	FALSE	1	0	2573991	Portulaca grandiflora	Hook.	Species	Accepted		208592-2	2573991	1
Portulaca guanajuatensis	Portulacaceae	Exact (without author)	FALSE	1	0	2573987	Portulaca guanajuatensis	Ocampo	Species	Accepted		323317-2	2573987	1
Portulaca halimoides	Portulacaceae	Exact (without author)	FALSE	1	0	2574024	Portulaca halimoides	L.	Species	Accepted		316353-2	2574024	1
Portulaca impolita	Portulacaceae	Exact (without author)	FALSE	1	0	2608337	Portulaca impolita	(Danin & H.G.Baker) Danin	Species	Accepted		77094199-1	2608337	1
Portulaca johnstonii	Portulacaceae	Exact (without author)	FALSE	1	0	2574015	Portulaca johnstonii	Henrickson	Species	Accepted		208615-2	2574015	1
Portulaca kermesina	Portulacaceae	Exact (without author)	FALSE	1	0	2574012	Portulaca kermesina	N.E.Br.	Species	Accepted		699242-1	2574012	1
Portulaca lutea	Portulacaceae	Exact (without author)	FALSE	1	0	2573954	Portulaca lutea	Sol. ex G.Forst.	Species	Accepted		699257-1	2573954	1
Portulaca massaica	Portulacaceae	Exact (without author)	FALSE	1	0	2573929	Portulaca massaica	S.M.Phillips	Species	Accepted		1016840-1	2573929	1
Portulaca matthewsii	Portulacaceae	Exact (without author)	FALSE	1	0	2577179	Portulaca matthewsii	Ocampo	Species	Accepted		329827-2	2577179	1
Portulaca mexicana	Portulacaceae	Exact (without author)	FALSE	1	0	2573979	Portulaca mexicana	P.Wilson	Species	Accepted		208626-2	2573979	1
Portulaca mucronulata	Portulacaceae	Exact (without author)	FALSE	1	0	2573966	Portulaca mucronulata	D.Legrand	Species	Accepted		208637-2	2573966	1
Portulaca nitida	Portulacaceae	Exact (without author)	FALSE	1	0	2566514	Portulaca nitida	(Danin & H.G.Baker) Ricceri & Arrigoni	Species	Accepted		1015466-1	2566514	1
Portulaca obtusa	Portulacaceae	Exact (without author)	FALSE	1	0	2566486	Portulaca obtusa	Poelln.	Species	Accepted		208645-2	2566486	1
Portulaca oleracea	Portulacaceae	Exact (without author)	FALSE	1	0	2566490	Portulaca oleracea	L.	Species	Accepted		323270-2	2566490	1
Portulaca oligosperma	Portulacaceae	Exact (without author)	FALSE	1	0	2566695	Portulaca oligosperma	F.Muell.	Species	Accepted		699296-1	2566695	1
Portulaca papillatostellulata	Portulacaceae	Exact (without author)	FALSE	1	0	2608339	Portulaca papillatostellulata	(Danin & H.G.Baker) Danin	Species	Accepted		77094201-1	2608339	1
Portulaca papulifera	Portulacaceae	Exact (without author)	FALSE	1	0	2566671	Portulaca papulifera	D.Legrand	Species	Accepted		208650-2	2566671	1
Portulaca papulosa	Portulacaceae	Exact (without author)	FALSE	1	0	2566663	Portulaca papulosa	Schltdl.	Species	Accepted		699304-1	2566663	1
Portulaca perennis	Portulacaceae	Exact (without author)	FALSE	1	0	2566648	Portulaca perennis	R.E.Fr.	Species	Accepted		208659-2	2566648	1
Portulaca pilosa	Portulacaceae	Exact (without author)	FALSE	1	0	2573957	Portulaca pilosa	L.	Species	Accepted		316354-2	2573957	1
Portulaca pilosa subsp. villosa	Portulacaceae	Exact (without author)	FALSE	1	0	2890277	Portulaca pilosa subsp. villosa	(Cham.) R.Geesink	Subspecies	Accepted		77251437-1	2890277	1
Portulaca pusilla	Portulacaceae	Exact (without author)	FALSE	1	0	2574111	Portulaca pusilla	Kunth	Species	Accepted		699333-1	2574111	1
Portulaca pygmaea	Portulacaceae	Exact (without author)	FALSE	1	0	2574096	Portulaca pygmaea	Steyerm.	Species	Accepted		283633-2	2574096	1
Portulaca quadrifida	Portulacaceae	Exact (without author)	FALSE	1	0	2574109	Portulaca quadrifida	L.	Species	Accepted		699334-1	2574109	1
Portulaca rotundifolia	Portulacaceae	Exact (without author)	TRUE	1	0	2574149	Portulaca rotundifolia	Peter	Species	Illegitimate	TRUE	699351-1	2573961	0
Portulaca rotundifolia	Portulacaceae	Exact (without author)	TRUE	1	0	2574150	Portulaca rotundifolia	R.E.Fr.	Species	Accepted		208691-2	2574150	1
Portulaca rubricaulis	Portulacaceae	Exact (without author)	FALSE	1	0	2574146	Portulaca rubricaulis	Kunth	Species	Accepted		323271-2	2574146	1
Portulaca rzedowskiana	Portulacaceae	Exact (without author)	FALSE	1	0	2574144	Portulaca rzedowskiana	Ocampo	Species	Accepted		325883-2	2574144	1
Portulaca samoensis	Portulacaceae	Exact (without author)	FALSE	1	0	2574142	Portulaca samoensis	Poelln.	Species	Accepted		699356-1	2574142	1
Portulaca sedifolia	Portulacaceae	Exact (without author)	TRUE	1	0	2574131	Portulaca sedifolia	A.G.Mill.	Species	Illegitimate	TRUE	77065877-1	3011115	0
Portulaca sedifolia	Portulacaceae	Exact (without author)	TRUE	1	0	2574132	Portulaca sedifolia	N.E.Br.	Species	Accepted		208695-2	2574132	1
Portulaca smallii	Portulacaceae	Exact (without author)	FALSE	1	0	2574126	Portulaca smallii	P.Wilson	Species	Accepted		208698-2	2574126	1
Portulaca suffrutescens	Portulacaceae	Exact (without author)	FALSE	1	0	2574058	Portulaca suffrutescens	Engelm.	Species	Accepted		699381-1	2574058	1
Portulaca tingoensis	Portulacaceae	Exact (without author)	FALSE	1	0	2574042	Portulaca tingoensis	J.F.Macbr.	Species	Accepted		208705-2	2574042	1
Portulaca tuberosa	Portulacaceae	Exact (without author)	FALSE	1	0	2574092	Portulaca tuberosa	Roxb.	Species	Accepted		699402-1	2574092	1
Portulaca umbraticola	Portulacaceae	Exact (without author)	FALSE	1	0	2574090	Portulaca umbraticola	Kunth	Species	Accepted		323272-2	2574090	1
Portulaca werdermannii	Portulacaceae	Exact (without author)	FALSE	1	0	2574078	Portulaca werdermannii	Poelln.	Species	Accepted		208713-2	2574078	1
Pyankovia affinis	Amaranthaceae	Exact (without author)	FALSE	1	0	3229106	Pyankovia affinis	(C.A.Mey. ex Schrenk) Mosyakin & Roalson	Species	Accepted		77176607-1	3229106	1
Pyankovia brachiata	Amaranthaceae	Exact (without author)	FALSE	1	0	2608421	Pyankovia brachiata	(Pall.) Akhani & Roalson	Species	Accepted		77089207-1	2608421	1
Salsola africana	Amaranthaceae	Exact (without author)	TRUE	1	0	2481596	Salsola africana	Moq.	Species	Invalid		166631-1	2701195	0
Salsola africana	Amaranthaceae	Exact (without author)	TRUE	1	0	2481606	Salsola africana	(Brenan) Botsch.	Species	Accepted		166632-1	2481606	1
Salsola collina	Amaranthaceae	Exact (without author)	FALSE	1	0	2481563	Salsola collina	Pall.	Species	Accepted		166737-1	2481563	1
Salsola drummondii	Amaranthaceae	Exact (without author)	FALSE	1	0	2481776	Salsola drummondii	Ulbr.	Species	Accepted		166777-1	2481776	1
Salsola foliosa	Amaranthaceae	Exact (without author)	FALSE	1	0	2481758	Salsola foliosa	(L.) Schrad. ex Schult.	Species	Synonym	TRUE	166810-1	3277048	1
Salsola grandis	Amaranthaceae	Exact (without author)	FALSE	1	0	2481697	Salsola grandis	Freitag, Vural & Adıgüzel	Species	Synonym	TRUE	1011584-1	3277049	1
Salsola griffithii	Amaranthaceae	Exact (without author)	FALSE	1	0	2481698	Salsola griffithii	(Bunge) Freitag & Khani	Species	Accepted		943937-1	2481698	1
Salsola kali	Amaranthaceae	Exact (without author)	FALSE	1	0	2481347	Salsola kali	L.	Species	Accepted		303401-2	2481347	1
Salsola kerneri	Amaranthaceae	Exact (without author)	FALSE	1	0	2481319	Salsola kerneri	(Woł.) Botsch.	Species	Synonym	TRUE	166883-1	3277051	1
Salsola longifolia	Amaranthaceae	Exact (without author)	TRUE	1	0	2481351	Salsola longifolia	Lam.	Species	Illegitimate		166919-1	2483888	0
Salsola longifolia	Amaranthaceae	Exact (without author)	TRUE	1	0	2481358	Salsola longifolia	Forssk.	Species	Synonym	TRUE	166918-1	3277052	1
Salsola monoptera	Amaranthaceae	Exact (without author)	FALSE	1	0	2481267	Salsola monoptera	Bunge	Species	Accepted		166952-1	2481267	1
Salsola oppositifolia	Amaranthaceae	Exact (without author)	TRUE	1	0	2481295	Salsola oppositifolia	Pall.	Species	Invalid		166976-1	2409028	0
Salsola oppositifolia	Amaranthaceae	Exact (without author)	TRUE	1	0	2481286	Salsola oppositifolia	Desf.	Species	Synonym	TRUE	166975-1	3277028	1
Salsola oppositifolia	Amaranthaceae	Exact (without author)	TRUE	1	0	2481296	Salsola oppositifolia	Sieber ex Moq.	Species	Invalid		166977-1	3277052	0
Salsola papillosa	Amaranthaceae	Exact (without author)	FALSE	1	0	2481471	Salsola papillosa	(Coss.) Willk.	Species	Accepted		166988-1	2481471	1
Salsola paulsenii	Amaranthaceae	Exact (without author)	FALSE	1	0	2869662	Salsola paulsenii	Litv.	Species	Accepted		51025254-1	2869662	1
Salsola pellucida	Amaranthaceae	Exact (without author)	FALSE	1	0	2481478	Salsola pellucida	Litv.	Species	Synonym		166994-1	2869662	1
Salsola praecox	Amaranthaceae	Exact (without author)	FALSE	1	0	2905150	Salsola praecox	(Litv.) Litv.	Species	Accepted		77115375-1	2905150	1
Salsola schweinfurthii	Amaranthaceae	Exact (without author)	FALSE	1	0	2481411	Salsola schweinfurthii	Solms	Species	Synonym	TRUE	167055-1	3277047	1
Salsola tamariscina	Amaranthaceae	Exact (without author)	FALSE	1	0	2484190	Salsola tamariscina	Pall.	Species	Accepted		167118-1	2484190	1
Salsola tragus	Amaranthaceae	Exact (without author)	FALSE	1	0	2484161	Salsola tragus	L.	Species	Accepted		307757-2	2484161	1
Salsola tunetana	Amaranthaceae	Exact (without author)	FALSE	1	0	2484216	Salsola tunetana	Brullo	Species	Accepted		900877-1	2484216	1
Salsola zygophylloides	Amaranthaceae	Exact (without author)	FALSE	1	0	2608522	Salsola zygophylloides	(Aellen & C.C.Towns.) Akhani	Species	Synonym	TRUE	77089114-1	2806495	1
Seidlitzia florida	Amaranthaceae	Exact (without author)	FALSE	1	0	2483860	Seidlitzia florida	(M.Bieb.) Boiss.	Species	Synonym	TRUE	167363-1	3277025	1
Seidlitzia rosmarinus	Amaranthaceae	Exact (without author)	FALSE	1	0	2483848	Seidlitzia rosmarinus	Bunge ex Boiss.	Species	Synonym	TRUE	167370-1	3277035	1
Seidlitzia stocksii	Amaranthaceae	Exact (without author)	FALSE	1	0	2483841	Seidlitzia stocksii	(Boiss.) Assadi	Species	Synonym	TRUE	20011666-1	3277038	1
Sesuvium congense	Aizoaceae	Exact (without author)	FALSE	1	0	2476990	Sesuvium congense	Welw. ex Oliv.	Species	Accepted		364601-1	2476990	1
Sesuvium crithmoides	Aizoaceae	Exact (without author)	FALSE	1	0	2476991	Sesuvium crithmoides	Welw.	Species	Accepted		364602-1	2476991	1
Sesuvium humifusum	Aizoaceae	Exact (without author)	FALSE	1	0	3016369	Sesuvium humifusum	(Turpin) Bohley & G.Kadereit	Species	Accepted		77163018-1	3016369	1
Sesuvium hydaspicum	Aizoaceae	Exact (without author)	FALSE	1	0	2476901	Sesuvium hydaspicum	(Edgew.) Gonç.	Species	Accepted		58073-1	2476901	1
Sesuvium sesuvioides	Aizoaceae	Exact (without author)	FALSE	1	0	2476902	Sesuvium sesuvioides	(Fenzl) Verdc.	Species	Accepted		58075-1	2476902	1
Soda acutifolia	Amaranthaceae	Exact (without author)	FALSE	1	0	3226604	Soda acutifolia	(Bunge) Mosyakin, Freitag & Rilke	Species	Accepted		60477034-2	3226604	1
Soda inermis	Amaranthaceae	Exact (without author)	FALSE	1	0	2483888	Soda inermis	Fourr.	Species	Accepted		167375-1	2483888	1
Suaeda acuminata	Amaranthaceae	Exact (without author)	FALSE	1	0	2483926	Suaeda acuminata	(C.A.Mey.) Moq.	Species	Accepted		167396-1	2483926	1
Suaeda aegyptiaca	Amaranthaceae	Exact (without author)	FALSE	1	0	2483924	Suaeda aegyptiaca	(Hasselq.) Zohary	Species	Accepted		167397-1	2483924	1
Suaeda altissima	Amaranthaceae	Exact (without author)	FALSE	1	0	2484047	Suaeda altissima	(L.) Pall.	Species	Accepted		167402-1	2484047	1
Suaeda aralocaspica	Amaranthaceae	Exact (without author)	FALSE	1	0	2484062	Suaeda aralocaspica	(Bunge) Freitag & Schütze	Species	Accepted		70029759-1	2484062	1
Suaeda arcuata	Amaranthaceae	Exact (without author)	FALSE	1	0	2484057	Suaeda arcuata	Bunge	Species	Accepted		167410-1	2484057	1
Suaeda articulata	Amaranthaceae	Exact (without author)	FALSE	1	0	2484038	Suaeda articulata	Aellen	Species	Accepted		167413-1	2484038	1
Suaeda asphaltica	Amaranthaceae	Exact (without author)	FALSE	1	0	2484053	Suaeda asphaltica	(Boiss.) Boiss.	Species	Accepted		167415-1	2484053	1
Suaeda dendroides	Amaranthaceae	Exact (without author)	FALSE	1	0	2484066	Suaeda dendroides	(C.A.Mey.) Moq.	Species	Accepted		167446-1	2484066	1
Suaeda divaricata	Amaranthaceae	Exact (without author)	FALSE	1	0	2484070	Suaeda divaricata	Moq.	Species	Accepted		167449-1	2484070	1
Suaeda eltonica	Amaranthaceae	Exact (without author)	FALSE	1	0	2484073	Suaeda eltonica	Iljin	Species	Accepted		167452-1	2484073	1
Suaeda foliosa	Amaranthaceae	Exact (without author)	FALSE	1	0	2483982	Suaeda foliosa	Moq.	Species	Accepted		167458-1	2483982	1
Suaeda heterophylla	Amaranthaceae	Exact (without author)	FALSE	1	0	2483987	Suaeda heterophylla	(Kar. & Kir.) Bunge ex Boiss.	Species	Accepted		167469-1	2483987	1
Suaeda microphylla	Amaranthaceae	Exact (without author)	FALSE	1	0	2483997	Suaeda microphylla	Pall.	Species	Accepted		167506-1	2483997	1
Suaeda monoica	Amaranthaceae	Exact (without author)	FALSE	1	0	2484357	Suaeda monoica	Forssk. ex J.F.Gmel.	Species	Accepted		167517-1	2484357	1
Suaeda moschata	Amaranthaceae	Exact (without author)	FALSE	1	0	2484692	Suaeda moschata	A.J.Scott	Species	Accepted		898841-1	2484692	1
Suaeda taxifolia	Amaranthaceae	Exact (without author)	FALSE	1	0	2484622	Suaeda taxifolia	(Standl.) Standl.	Species	Accepted		247785-2	2484622	1
Suaeda vermiculata	Amaranthaceae	Exact (without author)	FALSE	1	0	2483936	Suaeda vermiculata	Forssk. ex J.F.Gmel.	Species	Accepted		167589-1	2483936	1
Tecticornia bibenda	Amaranthaceae	Exact (without author)	FALSE	1	0	2608930	Tecticornia bibenda	K.A.Sheph. & S.J.van Leeuwen	Species	Accepted		77091388-1	2608930	1
Tecticornia indica	Amaranthaceae	Exact (without author)	FALSE	1	0	2608948	Tecticornia indica	(Willd.) K.A.Sheph. & Paul G.Wilson	Species	Accepted		77086682-1	2608948	1
Tecticornia indica subsp. bidens	Amaranthaceae	Exact (without author)	FALSE	1	0	2608949	Tecticornia indica subsp. bidens	(Nees) K.A.Sheph. & Paul G.Wilson	Subspecies	Accepted		77086683-1	2608949	1
Tidestromia carnosa	Amaranthaceae	Exact (without author)	FALSE	1	0	2435368	Tidestromia carnosa	(Steyerm.) I.M.Johnst.	Species	Accepted		253343-2	2435368	1
Tidestromia lanuginosa	Amaranthaceae	Exact (without author)	FALSE	1	0	2435379	Tidestromia lanuginosa	(Nutt.) Standl.	Species	Accepted		253345-2	2435379	1
Tidestromia rhizomatosa	Amaranthaceae	Exact (without author)	FALSE	1	0	2435373	Tidestromia rhizomatosa	I.M.Johnst.	Species	Accepted		253349-2	2435373	1
Tidestromia suffruticosa	Amaranthaceae	Exact (without author)	FALSE	1	0	2435374	Tidestromia suffruticosa	(Torr.) Standl.	Species	Accepted		253350-2	2435374	1
Tidestromia suffruticosa var. oblongifolia	Amaranthaceae	Exact (without author)	FALSE	1	0	2435375	Tidestromia suffruticosa var. oblongifolia	(S.Watson) Sánch.Pino & Flores Olv.	Variety	Accepted		1068639-2	2435375	1
Tidestromia tenella	Amaranthaceae	Exact (without author)	FALSE	1	0	2435376	Tidestromia tenella	I.M.Johnst.	Species	Accepted		253352-2	2435376	1
Tidestromia valdesiana	Amaranthaceae	Exact (without author)	FALSE	1	0	2435377	Tidestromia valdesiana	Sánch.Pino & Flores Olv.	Species	Accepted		324875-2	2435377	1
Traganopsis glomerata	Amaranthaceae	Exact (without author)	FALSE	1	0	2431601	Traganopsis glomerata	Maire & Wilczek	Species	Accepted		167622-1	2431601	1
Traganum moquinii	Amaranthaceae	Exact (without author)	FALSE	1	0	2431709	Traganum moquinii	Webb ex Moq.	Species	Accepted		167625-1	2431709	1
Traganum nudatum	Amaranthaceae	Exact (without author)	TRUE	1	0	2431778	Traganum nudatum	Delile	Species	Accepted		167628-1	2431778	1
Traganum nudatum	Amaranthaceae	Exact (without author)	TRUE	1	0	2431686	Traganum nudatum	Sieber ex Moq.	Species	Invalid			2737867	0
Traganum nudatum	Amaranthaceae	Exact (without author)	TRUE	1	0	2431779	Traganum nudatum	Schimp. ex Boiss.	Species	Invalid		167629-1	3261743	0
Trianthema corallicola	Aizoaceae	Exact (without author)	FALSE	1	0	2905314	Trianthema corallicola	H.E.K.Hartmann & Liede	Species	Accepted		77112542-1	2905314	1
Trianthema corymbosum	Aizoaceae	Exact (without author)	TRUE	1	0	2436317	Trianthema corymbosum	E.Mey.	Species	Invalid		364820-1	3258552	0
Trianthema corymbosum	Aizoaceae	Exact (without author)	TRUE	1	0	2905309	Trianthema corymbosum	(E.Mey. ex Sond.) H.E.K.Hartmann & Liede	Species	Accepted		77112544-1	2905309	1
Trianthema glossostigma	Aizoaceae	Exact (without author)	FALSE	1	0	2436551	Trianthema glossostigma	F.Muell.	Species	Accepted		364834-1	2436551	1
Trianthema portulacastrum	Aizoaceae	Exact (without author)	FALSE	1	0	2436609	Trianthema portulacastrum	L.	Species	Accepted		322565-2	2436609	1
Trianthema salsoloides	Aizoaceae	Exact (without author)	FALSE	1	0	2436605	Trianthema salsoloides	Fenzl ex Oliv.	Species	Accepted		364860-1	2436605	1
Trianthema sheilae	Aizoaceae	Exact (without author)	FALSE	1	0	2436586	Trianthema sheilae	A.G.Mill. & J.Nyberg	Species	Accepted		977312-1	2436586	1
Tribulopis homalococca	Zygophyllaceae	Exact (without author)	FALSE	1	0	2518809	Tribulopis homalococca	(Domin) R.M.Barker	Species	Accepted		1005021-1	2518809	1
Tribulus bimucronatus	Zygophyllaceae	Exact (without author)	FALSE	1	0	2518754	Tribulus bimucronatus	Viv.	Species	Accepted		873404-1	2518754	1
Tribulus cistoides	Zygophyllaceae	Exact (without author)	FALSE	1	0	2518744	Tribulus cistoides	L.	Species	Accepted		873411-1	2518744	1
Tribulus eichlerianus	Zygophyllaceae	Exact (without author)	FALSE	1	0	2518774	Tribulus eichlerianus	K.L.Wilson	Species	Accepted		968149-1	2518774	1
Tribulus excrucians	Zygophyllaceae	Exact (without author)	FALSE	1	0	2518771	Tribulus excrucians	Wawra	Species	Accepted		873422-1	2518771	1
Tribulus macropterus	Zygophyllaceae	Exact (without author)	FALSE	1	0	2518891	Tribulus macropterus	Boiss.	Species	Accepted		873447-1	2518891	1
Tribulus micrococcus	Zygophyllaceae	Exact (without author)	FALSE	1	0	2518894	Tribulus micrococcus	Domin	Species	Accepted		873452-1	2518894	1
Tribulus mollis	Zygophyllaceae	Exact (without author)	FALSE	1	0	2518880	Tribulus mollis	Ehrenb. ex Schweinf.	Species	Accepted		873454-1	2518880	1
Tribulus omanense	Zygophyllaceae	Exact (without author)	FALSE	1	0	2518861	Tribulus omanense	Hosni	Species	Synonym		873462-1	2518741	1
Tribulus parvispinus	Zygophyllaceae	Exact (without author)	FALSE	1	0	2518829	Tribulus parvispinus	C.Presl	Species	Accepted		873464-1	2518829	1
Tribulus pentandrus	Zygophyllaceae	Exact (without author)	TRUE	1	0	2518825	Tribulus pentandrus	Forssk.	Species	Accepted		873467-1	2518825	1
Tribulus pentandrus	Zygophyllaceae	Exact (without author)	TRUE	1	0	2518826	Tribulus pentandrus	(R.Br.) Benth.	Species	Illegitimate	TRUE	873466-1	2518807	0
Tribulus pentandrus var. pterophorus	Zygophyllaceae	Exact (without author)	FALSE	1	0	2518820	Tribulus pentandrus var. pterophorus	(C.Presl) P.Singh & V.Singh	Variety	Accepted		924621-1	2518820	1
Tribulus terrestris	Zygophyllaceae	Exact (without author)	TRUE	1	0	2518835	Tribulus terrestris	L.	Species	Accepted		873489-1	2518835	1
Tribulus terrestris	Zygophyllaceae	Exact (without author)	TRUE	1	0	2518834	Tribulus terrestris	Muhl.	Species	Misapplied		873490-1	2604765	0
Tribulus zeyheri	Zygophyllaceae	Exact (without author)	FALSE	1	0	2518765	Tribulus zeyheri	Sond.	Species	Accepted		873495-1	2518765	1
Turania aperta	Amaranthaceae	Exact (without author)	FALSE	1	0	2609068	Turania aperta	(Paulsen) Akhani	Species	Accepted		77089117-1	2609068	1
Xylosalsola arbuscula	Amaranthaceae	Exact (without author)	FALSE	1	0	2468593	Xylosalsola arbuscula	(Pall.) Tzvelev	Species	Accepted		972539-1	2468593	1
Xylosalsola richteri	Amaranthaceae	Exact (without author)	FALSE	1	0	2609249	Xylosalsola richteri	(Moq.) Akhani & Roalson	Species	Accepted		77089123-1	2609249	1
Zaleya decandra	Aizoaceae	Exact (without author)	FALSE	1	0	2451272	Zaleya decandra	(L.) Burm.f.	Species	Accepted		96643-3	2451272	1
Zaleya galericulata	Aizoaceae	Exact (without author)	FALSE	1	0	2468755	Zaleya galericulata	(Melville) H.Eichler	Species	Accepted		58126-1	2468755	1
Zaleya pentandra	Aizoaceae	Exact (without author)	FALSE	1	0	2468752	Zaleya pentandra	(L.) C.Jeffrey	Species	Accepted		58128-1	2468752	1
Zaleya redimita	Aizoaceae	Exact (without author)	FALSE	1	0	2468747	Zaleya redimita	(Melville) Bhandari	Species	Accepted		58129-1	2468747	1
Zygophyllum simplex	Zygophyllaceae	Exact (without author)	FALSE	1	0	2469722	Zygophyllum simplex	L.	Species	Accepted		873693-1	2469722	1

## Sheet: C4 grasses
genus	Family_Colin	match_type	multiple_matches	match_similarity	match_edit_distance	wcvp_id	wcvp_name	wcvp_authors	wcvp_rank	wcvp_status	wcvp_homotypic	wcvp_ipni_id	wcvp_accepted_id	wcvp_author_edit_distance	wcvp_author_lcs	keep
Acostia	Poaceae	Exact (with author)	FALSE	1	0	476445	Acostia	Swallen	Genus	Accepted		295725-2	476445	0	7	1
Acrachne	Poaceae	Exact (without author)	FALSE	1	0	476446	Acrachne	Wight & Arn. ex Chiov.	Genus	Accepted		17354-1	476446	16	6	1
Aegopogon	Poaceae	Exact (without author)	FALSE	1	0	451044	Aegopogon	Humb. & Bonpl. ex Willd.	Genus	Synonym		30015654-2	424928	18	6	1
Aeluropus	Poaceae	Exact (with author)	FALSE	1	0	476456	Aeluropus	Trin.	Genus	Accepted		17377-1	476456	0	5	1
Afrotrichloris	Poaceae	Exact (with author)	FALSE	1	0	388072	Afrotrichloris	Chiov.	Genus	Accepted		17383-1	388072	0	6	1
Agenium	Poaceae	Exact (with author)	FALSE	1	0	451047	Agenium	Nees	Genus	Accepted		17384-1	451047	0	4	1
Alexfloydia	Poaceae	Exact (without author)	FALSE	1	0	391207	Alexfloydia	B.K.Simon	Genus	Accepted		956964-1	391207	4	5	1
Allolepis	Poaceae	Exact (without author)	FALSE	1	0	451064	Allolepis	Soderstr. & H.F.Decker	Genus	Accepted		295822-2	451064	11	4	1
Altoparadisium	Poaceae	Exact (without author)	FALSE	1	0	451068	Altoparadisium	Filg., Davidse, Zuloaga & Morrone	Genus	Accepted		1021303-1	451068	22	10	1
Anadelphia	Poaceae	Exact (with author)	FALSE	1	0	391774	Anadelphia	Hack.	Genus	Accepted		17452-1	391774	0	5	1
Andropogon	Poaceae	Exact (with author)	FALSE	1	0	451073	Andropogon	L.	Genus	Accepted		328293-2	451073	0	2	1
Andropterum	Poaceae	Exact (with author)	FALSE	1	0	393652	Andropterum	Stapf	Genus	Accepted		17460-1	393652	0	5	1
Anthaenantia	Poaceae		FALSE												-1	0
Anthaenantiopsis	Poaceae	Exact (without author)	FALSE	1	0	476577	Anthaenantiopsis	Mez ex Pilg.	Genus	Accepted		17475-1	476577	9	4	1
Anthephora	Poaceae	Exact (with author)	FALSE	1	0	393790	Anthephora	Schreb.	Genus	Accepted		30176660-2	393790	0	7	1
Apluda	Poaceae	Exact (with author)	FALSE	1	0	451077	Apluda	L.	Genus	Accepted		17496-1	451077	0	2	1
Apochiton	Poaceae	Exact (without author)	FALSE	1	0	394176	Apochiton	C.E.Hubb.	Genus	Synonym		17498-1	451277	3	8	1
Apocopis	Poaceae	Exact (with author)	FALSE	1	0	394182	Apocopis	Nees	Genus	Accepted		17500-1	394182	0	4	1
Arthragrostis	Poaceae	Exact (with author)	FALSE	1	0	395487	Arthragrostis	Lazarides	Genus	Synonym		893435-1	427062	0	9	1
Arthraxon	Poaceae	Exact (without author)	TRUE	1	0	2873664	Arthraxon	Tiegh.	Genus	Synonym		30215218-2	2536790	5	1	0
Arthraxon	Poaceae	Exact (without author)	TRUE	1	0	451085	Arthraxon	P.Beauv.	Genus	Accepted		297011-2	451085	2	6	1
Arthropogon	Poaceae	Exact (with author)	FALSE	1	0	451086	Arthropogon	Nees	Genus	Accepted		17526-1	451086	0	4	1
Arundinella	Poaceae	Exact (with author)	FALSE	1	0	451089	Arundinella	Raddi	Genus	Accepted		17532-1	451089	0	5	1
Asthenochloa	Poaceae	Exact (with author)	FALSE	1	0	396877	Asthenochloa	Buse	Genus	Accepted		17541-1	396877	0	4	1
Astrebla	Poaceae	Exact (with author)	FALSE	1	0	396879	Astrebla	F.Muell.	Genus	Accepted		17542-1	396879	0	8	1
Austrochloris	Poaceae	Exact (with author)	FALSE	1	0	397160	Austrochloris	Lazarides	Genus	Accepted		17557-1	397160	0	9	1
Axonopus	Poaceae	Exact (without author)	FALSE	1	0	451101	Axonopus	P.Beauv.	Genus	Accepted		17570-1	451101	2	6	1
Baptorhachis	Poaceae	Exact (with author)	FALSE	1	0	451108	Baptorhachis	Clayton & Renvoize	Genus	Accepted		925000-1	451108	0	18	1
Bewsia	Poaceae	Exact (without author)	FALSE	1	0	451124	Bewsia	Gooss.	Genus	Accepted		17597-1	451124	3	5	1
Bhidea	Poaceae	Exact (without author)	FALSE	1	0	451125	Bhidea	Stapf ex Bor	Genus	Accepted		17598-1	451125	9	3	1
Blepharidachne	Poaceae	Exact (with author)	FALSE	1	0	451129	Blepharidachne	Hack.	Genus	Accepted		17602-1	451129	0	5	1
Blepharoneuron	Poaceae	Exact (with author)	FALSE	1	0	451131	Blepharoneuron	Nash	Genus	Synonym		17605-1	424928	0	4	1
Bothriochloa	Poaceae	Exact (with author)	FALSE	1	0	451141	Bothriochloa	Kuntze	Genus	Accepted		295954-2	451141	0	6	1
Bouteloua	Poaceae	Exact (with author)	FALSE	1	0	451142	Bouteloua	Lag.	Genus	Accepted		328303-2	451142	0	4	1
Brachiaria	Poaceae	Exact (without author)	FALSE	1	0	451144	Brachiaria	(Trin.) Griseb.	Genus	Synonym		30046136-2	449435	8	7	1
Brachyachne	Poaceae	Exact (without author)	FALSE	1	0	451145	Brachyachne	(Benth.) Stapf	Genus	Synonym		17617-1	451328	9	5	1
Brachychloa	Poaceae	Exact (with author)	FALSE	1	0	451146	Brachychloa	S.M.Phillips	Genus	Accepted		893140-1	451146	0	12	1
Buchloe	Poaceae	Exact (with author)	FALSE	1	0	451171	Buchloe	Engelm.	Genus	Synonym		331158-2	451142	0	7	1
Buchlomimus	Poaceae	Exact (without author)	FALSE	1	0	451172	Buchlomimus	Reeder, C.Reeder & Rzed.	Genus	Synonym		296084-2	451142	13	13	1
Calamovilfa	Poaceae	Exact (without author)	FALSE	1	0	451185	Calamovilfa	(A.Gray) Hack. ex Scribn. & Southw.	Genus	Synonym		1216594-2	443991	28	6	1
Capillipedium	Poaceae	Exact (with author)	FALSE	1	0	451199	Capillipedium	Stapf	Genus	Accepted		17676-1	451199	0	5	1
Catalepis	Poaceae	Exact (with author)	FALSE	1	0	403799	Catalepis	Stapf & Stent	Genus	Accepted		17688-1	403799	0	13	1
Cathestecum	Poaceae	Exact (without author)	FALSE	1	0	451208	Cathestecum	J.Presl	Genus	Synonym		17692-1	451142	2	5	1
Cenchrus	Poaceae	Exact (with author)	FALSE	1	0	451210	Cenchrus	L.	Genus	Accepted		30002698-2	451210	0	2	1
Centrochloa	Poaceae	Exact (with author)	FALSE	1	0	451212	Centrochloa	Swallen	Genus	Synonym		296416-2	451101	0	7	1
Centropodia	Poaceae	Exact (without author)	FALSE	1	0	404061	Centropodia	Rchb.	Genus	Accepted		17700-1	404061	4	2	1
Chaetium	Poaceae	Exact (with author)	FALSE	1	0	451221	Chaetium	Nees	Genus	Accepted		17711-1	451221	0	4	1
Chaetopoa	Poaceae	Exact (without author)	FALSE	1	0	451224	Chaetopoa	C.E.Hubb.	Genus	Accepted		17714-1	451224	3	8	1
Chamaeraphis	Poaceae	Exact (with author)	FALSE	1	0	451232	Chamaeraphis	R.Br.	Genus	Accepted		17723-1	451232	0	5	1
Chasmopodium	Poaceae	Exact (with author)	FALSE	1	0	451239	Chasmopodium	Stapf	Genus	Accepted		17729-1	451239	0	5	1
Chionachne	Poaceae	Exact (with author)	FALSE	1	0	451245	Chionachne	R.Br.	Genus	Synonym		17736-1	438145	0	5	1
Chloris	Poaceae	Exact (with author)	FALSE	1	0	451250	Chloris	Sw.	Genus	Accepted		30010712-2	451250	0	3	1
Chlorocalymma	Poaceae	Exact (without author)	FALSE	1	0	451251	Chlorocalymma	Clayton	Genus	Accepted		17743-1	451251	2	7	1
Chondrosum	Poaceae	Exact (with author)	FALSE	1	0	451256	Chondrosum	Desv.	Genus	Synonym		318600-2	451142	0	5	1
Chrysochloa	Poaceae	Exact (with author)	FALSE	1	0	451257	Chrysochloa	Swallen	Genus	Accepted		17750-1	451257	0	7	1
Chrysopogon	Poaceae	Exact (with author)	FALSE	1	0	451258	Chrysopogon	Trin.	Genus	Accepted		331168-2	451258	0	5	1
Cladoraphis	Poaceae	Exact (with author)	FALSE	1	0	451265	Cladoraphis	Franch.	Genus	Accepted		17759-1	451265	0	7	1
Clausospicula	Poaceae	Exact (with author)	FALSE	1	0	405443	Clausospicula	Lazarides	Genus	Accepted		956858-1	405443	0	9	1
Cleistachne	Poaceae	Exact (with author)	FALSE	1	0	451268	Cleistachne	Benth.	Genus	Accepted		17763-1	451268	0	6	1
Cleistogenes	Poaceae	Exact (with author)	FALSE	1	0	405456	Cleistogenes	Keng	Genus	Accepted		17765-1	405456	0	4	1
Coelachyrum	Poaceae	Exact (with author)	FALSE	1	0	451277	Coelachyrum	Hochst. & Nees	Genus	Accepted		17774-1	451277	0	14	1
Coelorachis	Poaceae	Exact (with author)	FALSE	1	0	451280	Coelorachis	Brongn.	Genus	Synonym		17777-1	439548	0	7	1
Coix	Poaceae	Exact (with author)	FALSE	1	0	451281	Coix	L.	Genus	Accepted		30055277-2	451281	0	2	1
Cottea	Poaceae	Exact (with author)	FALSE	1	0	451297	Cottea	Kunth	Genus	Accepted		17800-1	451297	0	5	1
Craspedorhachis	Poaceae	Exact (with author)	FALSE	1	0	451299	Craspedorhachis	Benth.	Genus	Accepted		17802-1	451299	0	6	1
Crypsis	Poaceae	Exact (without author)	FALSE	1	0	451310	Crypsis	Aiton	Genus	Synonym		331175-2	443991	2	3	1
Ctenium	Poaceae	Exact (with author)	FALSE	1	0	451315	Ctenium	Panz.	Genus	Accepted		327226-2	451315	0	5	1
Cyclostachya	Poaceae	Exact (without author)	FALSE	1	0	406091	Cyclostachya	Reeder & C.Reeder	Genus	Synonym		297703-2	451142	7	6	1
Cymbopogon	Poaceae	Exact (with author)	FALSE	1	0	451325	Cymbopogon	Spreng.	Genus	Accepted		17833-1	451325	0	7	1
Cynodon	Poaceae	Exact (without author)	FALSE	1	0	451328	Cynodon	Rich.	Genus	Accepted		331181-2	451328	3	5	1
Dactyloctenium	Poaceae	Exact (with author)	FALSE	1	0	451340	Dactyloctenium	Willd.	Genus	Accepted		17849-1	451340	0	6	1
Danthoniopsis	Poaceae	Exact (with author)	FALSE	1	0	407333	Danthoniopsis	Stapf	Genus	Accepted		17860-1	407333	0	5	1
Decaryella	Poaceae	Exact (with author)	FALSE	1	0	451360	Decaryella	A.Camus	Genus	Accepted		17871-1	451360	0	7	1
Desmostachya	Poaceae	Exact (without author)	FALSE	1	0	451370	Desmostachya	(Stapf) Stapf	Genus	Accepted		17882-1	451370	8	5	1
Dichanthium	Poaceae	Exact (with author)	FALSE	1	0	451382	Dichanthium	Willemet	Genus	Accepted		328302-2	451382	0	8	1
Digitaria	Poaceae	Exact (without author)	TRUE	1	0	451391	Digitaria	Adans.	Genus	Illegitimate	TRUE	17907-1	447536	4	1	0
Digitaria	Poaceae	Exact (without author)	TRUE	1	0	451392	Digitaria	Haller	Genus	Accepted		329395-2	451392	2	4	1
Digitaria	Poaceae	Exact (without author)	TRUE	1	0	486848	Digitaria	Heist. ex Fabr.	Genus	Synonym		329397-2	451392	12	1	0
Dignathia	Poaceae	Exact (with author)	FALSE	1	0	451395	Dignathia	Stapf	Genus	Accepted		17912-1	451395	0	5	1
Diheteropogon	Poaceae	Exact (with author)	FALSE	1	0	451397	Diheteropogon	Stapf	Genus	Accepted		17914-1	451397	0	5	1
Dilophotriche	Poaceae	Exact (without author)	FALSE	1	0	409563	Dilophotriche	(C.E.Hubb.) Jacq.-Fél.	Genus	Accepted		17917-1	409563	13	7	1
Dimeria	Poaceae	Exact (with author)	FALSE	1	0	451401	Dimeria	R.Br.	Genus	Accepted		17919-1	451401	0	5	1
Dinebra	Poaceae	Exact (with author)	FALSE	1	0	451405	Dinebra	Jacq.	Genus	Accepted		17928-1	451405	0	5	1
Dissochondrus	Poaceae	Exact (without author)	FALSE	1	0	451420	Dissochondrus	(Hillebr.) Kuntze	Genus	Accepted		17948-1	451420	11	6	1
Distichlis	Poaceae	Exact (with author)	FALSE	1	0	451422	Distichlis	Raf.	Genus	Accepted		30000912-2	451422	0	4	1
Drake-Brockmania	Poaceae		FALSE										451405		-1	1
Eccoptocarpha	Poaceae	Exact (with author)	FALSE	1	0	451438	Eccoptocarpha	Launert	Genus	Accepted		17970-1	451438	0	7	1
Echinochloa	Poaceae	Exact (without author)	FALSE	1	0	451441	Echinochloa	P.Beauv.	Genus	Accepted		17976-1	451441	2	6	1
Ectrosia	Poaceae	Exact (with author)	FALSE	1	0	410423	Ectrosia	R.Br.	Genus	Synonym		17982-1	451476	0	5	1
Eleusine	Poaceae	Exact (with author)	FALSE	1	0	451451	Eleusine	Gaertn.	Genus	Accepted		30007287-2	451451	0	7	1
Elionurus	Poaceae	Exact (without author)	FALSE	1	0	451453	Elionurus	Humb. & Bonpl. ex Willd.	Genus	Accepted		325200-2	451453	12	10	1
Elymandra	Poaceae	Exact (with author)	FALSE	1	0	451456	Elymandra	Stapf	Genus	Accepted		17999-1	451456	0	5	1
Enneapogon	Poaceae	Exact (without author)	FALSE	1	0	451471	Enneapogon	Desv. ex P.Beauv.	Genus	Accepted		325131-2	451471	11	6	1
Enteropogon	Poaceae	Exact (with author)	FALSE	1	0	451473	Enteropogon	Nees	Genus	Accepted		18025-1	451473	0	4	1
Entoplocamia	Poaceae	Exact (with author)	FALSE	1	0	451474	Entoplocamia	Stapf	Genus	Accepted		18027-1	451474	0	5	1
Eragrostiella	Poaceae	Exact (with author)	FALSE	1	0	412110	Eragrostiella	Bor	Genus	Accepted		18030-1	412110	0	3	1
Eragrostis	Poaceae	Exact (with author)	FALSE	1	0	451476	Eragrostis	Wolf	Genus	Accepted		30000628-2	451476	0	4	1
Eremochloa	Poaceae	Exact (with author)	FALSE	1	0	451480	Eremochloa	Buse	Genus	Accepted		18036-1	451480	0	4	1
Eriachne	Poaceae	Exact (with author)	FALSE	1	0	413519	Eriachne	R.Br.	Genus	Accepted		329011-2	413519	0	5	1
Eriochloa	Poaceae	Exact (with author)	FALSE	1	0	451489	Eriochloa	Kunth	Genus	Accepted		18049-1	451489	0	5	1
Eriochrysis	Poaceae	Exact (without author)	FALSE	1	0	451490	Eriochrysis	P.Beauv.	Genus	Accepted		18050-1	451490	2	6	1
Erioneuron	Poaceae	Exact (with author)	FALSE	1	0	451492	Erioneuron	Nash	Genus	Accepted		295912-2	451492	0	4	1
Euclasta	Poaceae	Exact (with author)	FALSE	1	0	451499	Euclasta	Franch.	Genus	Accepted		295145-2	451499	0	7	1
Eulalia	Poaceae	Exact (with author)	FALSE	1	0	413962	Eulalia	Kunth	Genus	Accepted		328404-2	413962	0	5	1
Eulaliopsis	Poaceae	Exact (with author)	FALSE	1	0	414064	Eulaliopsis	Honda	Genus	Accepted		18067-1	414064	0	5	1
Eustachys	Poaceae	Exact (with author)	FALSE	1	0	451502	Eustachys	Desv.	Genus	Accepted		30011220-2	451502	0	5	1
Exotheca	Poaceae	Exact (without author)	FALSE	1	0	451504	Exotheca	Andersson	Genus	Accepted		18075-1	451504	2	7	1
Farrago	Poaceae	Exact (without author)	FALSE	1	0	414275	Farrago	Clayton	Genus	Accepted		18080-1	414275	2	7	1
Fingerhuthia	Poaceae	Exact (without author)	FALSE	1	0	451519	Fingerhuthia	Lehm.	Genus	Accepted		30299602-2	451519	4	1	1
Garnotia	Poaceae	Exact (with author)	FALSE	1	0	451531	Garnotia	Brongn.	Genus	Accepted		18107-1	451531	0	7	1
Germainia	Poaceae	Exact (without author)	FALSE	1	0	451539	Germainia	Balansa & Poitr.	Genus	Accepted		18116-1	451539	4	9	1
Gilgiochloa	Poaceae	Exact (without author)	FALSE	1	0	451542	Gilgiochloa	Pilg.	Genus	Accepted		18119-1	451542	2	4	1
Glyphochloa	Poaceae	Exact (without author)	FALSE	1	0	451578	Glyphochloa	Clayton	Genus	Accepted		893060-1	451578	2	7	1
Gouinia	Poaceae	Exact (without author)	FALSE	1	0	451582	Gouinia	E.Fourn. ex Benth. & Hook.f.	Genus	Accepted		18126-1	451582	22	5	1
Griffithsochloa	Poaceae	Exact (without author)	FALSE	1	0	451592	Griffithsochloa	G.J.Pierce	Genus	Synonym		298310-2	451142	4	6	1
Gymnopogon	Poaceae	Exact (without author)	FALSE	1	0	451600	Gymnopogon	P.Beauv.	Genus	Accepted		325274-2	451600	2	6	1
Hackelochloa	Poaceae	Exact (with author)	FALSE	1	0	418281	Hackelochloa	Kuntze	Genus	Accepted		18154-1	418281	0	6	1
Halopyrum	Poaceae	Exact (with author)	FALSE	1	0	418295	Halopyrum	Stapf	Genus	Accepted		298220-2	418295	0	5	1
Harpachne	Poaceae	Exact (without author)	FALSE	1	0	418299	Harpachne	Hochst. ex A.Rich.	Genus	Accepted		18164-1	418299	11	7	1
Harpochloa	Poaceae	Exact (with author)	FALSE	1	0	418304	Harpochloa	Kunth	Genus	Accepted		18166-1	418304	0	5	1
Hemarthria	Poaceae	Exact (with author)	FALSE	1	0	418593	Hemarthria	R.Br.	Genus	Accepted		18180-1	418593	0	5	1
Hemisorghum	Poaceae	Exact (without author)	FALSE	1	0	418643	Hemisorghum	C.E.Hubb.	Genus	Accepted		18185-1	418643	3	8	1
Heterachne	Poaceae	Exact (with author)	FALSE	1	0	418665	Heterachne	Benth.	Genus	Synonym		18189-1	451476	0	6	1
Heteropholis	Poaceae	Exact (without author)	FALSE	1	0	418693	Heteropholis	C.E.Hubb.	Genus	Accepted		18201-1	418693	3	8	1
Heteropogon	Poaceae	Exact (with author)	FALSE	1	0	418702	Heteropogon	Pers.	Genus	Accepted		18202-1	418702	0	5	1
Hilaria	Poaceae	Exact (with author)	FALSE	1	0	418945	Hilaria	Kunth	Genus	Accepted		18213-1	418945	0	5	1
Homozeugos	Poaceae	Exact (with author)	FALSE	1	0	419166	Homozeugos	Stapf	Genus	Accepted		18234-1	419166	0	5	1
Hubbardochloa	Poaceae	Exact (with author)	FALSE	1	0	419611	Hubbardochloa	Auquier	Genus	Accepted		18243-1	419611	0	7	1
Hygrochloa	Poaceae	Exact (with author)	FALSE	1	0	419649	Hygrochloa	Lazarides	Genus	Accepted		18251-1	419649	0	9	1
Hyparrhenia	Poaceae	Exact (without author)	FALSE	1	0	419700	Hyparrhenia	Andersson ex E.Fourn.	Genus	Accepted		18258-1	419700	15	6	1
Hyperthelia	Poaceae	Exact (without author)	FALSE	1	0	419865	Hyperthelia	Clayton	Genus	Accepted		30062460-2	419865	2	7	1
Imperata	Poaceae	Exact (without author)	FALSE	1	0	420102	Imperata	Cirillo	Genus	Accepted		30017408-2	420102	5	1	1
Indopoa	Poaceae	Exact (with author)	FALSE	1	0	420254	Indopoa	Bor	Genus	Accepted		18272-1	420254	0	3	1
Ischaemum	Poaceae	Exact (with author)	FALSE	1	0	420557	Ischaemum	L.	Genus	Accepted		30014929-2	420557	0	2	1
Iseilema	Poaceae	Exact (without author)	FALSE	1	0	420885	Iseilema	Andersson	Genus	Accepted		18287-1	420885	2	7	1
Ixophorus	Poaceae	Exact (without author)	FALSE	1	0	420918	Ixophorus	Schltdl.	Genus	Accepted		18289-1	420918	4	4	1
Jouvea	Poaceae	Exact (without author)	FALSE	1	0	421037	Jouvea	E.Fourn.	Genus	Accepted		18300-1	421037	2	6	1
Kampochloa	Poaceae	Exact (without author)	FALSE	1	0	421046	Kampochloa	Clayton	Genus	Accepted		18303-1	421046	2	7	1
Kaokochloa	Poaceae	Exact (without author)	FALSE	1	0	421048	Kaokochloa	De Winter	Genus	Accepted		18304-1	421048	1	8	1
Kerriochloa	Poaceae	Exact (without author)	FALSE	1	0	421146	Kerriochloa	C.E.Hubb.	Genus	Accepted		18309-1	421146	3	8	1
Lasiurus	Poaceae	Exact (with author)	FALSE	1	0	422047	Lasiurus	Boiss.	Genus	Accepted		18353-1	422047	0	6	1
Leptocarydion	Poaceae	Exact (without author)	FALSE	1	0	422212	Leptocarydion	Hochst. ex Stapf	Genus	Accepted		18376-1	422212	11	5	1
Leptochloa	Poaceae	Exact (without author)	FALSE	1	0	422218	Leptochloa	P.Beauv.	Genus	Accepted		18378-1	422218	2	6	1
Leptocoryphium	Poaceae	Exact (with author)	FALSE	1	0	422377	Leptocoryphium	Nees	Genus	Synonym		18381-1	393750	0	4	1
Leptothrium	Poaceae	Exact (with author)	TRUE	1	0	111569	Leptothrium	Kunth	Genus	Invalid		330378-2	102846	0	5	0
Leptothrium	Poaceae	Exact (with author)	TRUE	1	0	422427	Leptothrium	Kunth	Genus	Accepted		18389-1	422427	0	5	1
Lepturidium	Poaceae	Exact (with author)	FALSE	1	0	422439	Lepturidium	Hitchc. & Ekman	Genus	Accepted		297471-2	422439	0	15	1
Lepturopetium	Poaceae	Exact (with author)	FALSE	1	0	422441	Lepturopetium	Morat	Genus	Accepted		893074-1	422441	0	5	1
Lepturus	Poaceae	Exact (with author)	FALSE	1	0	422446	Lepturus	R.Br.	Genus	Accepted		30068873-2	422446	0	5	1
Lintonia	Poaceae	Exact (with author)	FALSE	1	0	422723	Lintonia	Stapf	Genus	Synonym		18414-1	451250	0	5	1
Lophacme	Poaceae	Exact (with author)	FALSE	1	0	422938	Lophacme	Stapf	Genus	Accepted		18424-1	422938	0	5	1
Lopholepis	Poaceae	Exact (without author)	TRUE	1	0	3190278	Lopholepis	J.Sm.	Genus	Synonym		17142120-1	3189686	8	-1	0
Lopholepis	Poaceae	Exact (without author)	TRUE	1	0	422994	Lopholepis	Decne.	Genus	Synonym		18428-1	433279	4	3	1
Lophopogon	Poaceae	Exact (with author)	FALSE	1	0	422996	Lophopogon	Hack.	Genus	Accepted		18429-1	422996	0	5	1
Loudetia	Poaceae	Exact (without author)	TRUE	1	0	423025	Loudetia	Hochst. ex Steud.	Genus	Accepted		331231-2	423025	11	6	1
Loudetia	Poaceae	Exact (without author)	TRUE	1	0	423026	Loudetia	Hochst. ex A.Braun	Genus	Invalid		18434-1	448242	15	1	0
Loudetiopsis	Poaceae	Exact (with author)	FALSE	1	0	423092	Loudetiopsis	Conert	Genus	Accepted		18436-1	423092	0	6	1
Louisiella	Poaceae	Exact (without author)	FALSE	1	0	423112	Louisiella	C.E.Hubb. & J.Léonard	Genus	Accepted		18437-1	423112	10	5	1
Loxodera	Poaceae	Exact (with author)	FALSE	1	0	423114	Loxodera	Launert	Genus	Accepted		18438-1	423114	0	7	1
Lycurus	Poaceae	Exact (with author)	FALSE	1	0	423177	Lycurus	Kunth	Genus	Synonym		18444-1	424928	0	5	1
Manisuris	Poaceae	Exact (with author)	FALSE	1	0	423228	Manisuris	L.	Genus	Accepted		18467-1	423228	0	2	1
Megaloprotachne	Poaceae	Exact (without author)	FALSE	1	0	423305	Megaloprotachne	C.E.Hubb.	Genus	Synonym		18477-1	451392	3	8	1
Melanocenchris	Poaceae	Exact (with author)	FALSE	1	0	423376	Melanocenchris	Nees	Genus	Accepted		18479-1	423376	0	4	1
Melinis	Poaceae	Exact (without author)	FALSE	1	0	423885	Melinis	P.Beauv.	Genus	Accepted		18481-1	423885	2	6	1
Mesosetum	Poaceae	Exact (with author)	FALSE	1	0	424142	Mesosetum	Steud.	Genus	Accepted		18491-1	424142	0	6	1
Microchloa	Poaceae	Exact (without author)	FALSE	1	0	424243	Microchloa	R.Br.	Genus	Accepted		30301425-2	424243		-1	1
Microstegium	Poaceae	Exact (with author)	FALSE	1	0	424303	Microstegium	Nees	Genus	Accepted		18502-1	424303	0	4	1
Miscanthus	Poaceae	Exact (without author)	FALSE	1	0	424578	Miscanthus	Andersson	Genus	Accepted		18514-1	424578	2	7	1
Mnesithea	Poaceae	Exact (with author)	FALSE	1	0	424690	Mnesithea	Kunth	Genus	Accepted		18517-1	424690	0	5	1
Monanthochloe	Poaceae	Exact (with author)	FALSE	1	0	424846	Monanthochloe	Engelm.	Genus	Synonym		18531-1	451422	0	7	1
Monelytrum	Poaceae	Exact (with author)	FALSE	1	0	424851	Monelytrum	Hack.	Genus	Accepted		18533-1	424851	0	5	1
Monocymbium	Poaceae	Exact (with author)	FALSE	1	0	424888	Monocymbium	Stapf	Genus	Accepted		18540-1	424888	0	5	1
Monodia	Poaceae	Exact (without author)	FALSE	1	0	424895	Monodia	S.W.L.Jacobs	Genus	Illegitimate		893464-1	447269	6	6	1
Mosdenia	Poaceae	Exact (with author)	FALSE	1	0	424918	Mosdenia	Stent	Genus	Accepted		18547-1	424918	0	5	1
Muhlenbergia	Poaceae	Exact (with author)	FALSE	1	0	424928	Muhlenbergia	Schreb.	Genus	Accepted		30000924-2	424928	0	7	1
Munroa	Poaceae	Exact (without author)	FALSE	1	0	425338	Munroa	Torr.	Genus	Accepted		325311-2	425338	2	4	1
Myriostachya	Poaceae	Exact (without author)	FALSE	1	0	425381	Myriostachya	(Benth.) Hook.f.	Genus	Accepted		18557-1	425381	9	7	1
Neesiochloa	Poaceae	Exact (without author)	FALSE	1	0	425670	Neesiochloa	Pilg.	Genus	Accepted		295306-2	425670	2	4	1
Neobouteloua	Poaceae	Exact (with author)	FALSE	1	0	425685	Neobouteloua	Gould	Genus	Accepted		295307-2	425685	0	5	1
Neostapfia	Poaceae	Exact (without author)	FALSE	1	0	425793	Neostapfia	Burtt Davy	Genus	Accepted		18583-1	425793	6	4	1
Neostapfiella	Poaceae	Exact (with author)	FALSE	1	0	425795	Neostapfiella	A.Camus	Genus	Accepted		18584-1	425795	0	7	1
Neyraudia	Poaceae	Exact (with author)	FALSE	1	0	425860	Neyraudia	Hook.f.	Genus	Accepted		18594-1	425860	0	7	1
Ochthochloa	Poaceae	Exact (with author)	FALSE	1	0	426103	Ochthochloa	Edgew.	Genus	Synonym		18606-1	451250	0	6	1
Odontelytrum	Poaceae	Exact (with author)	FALSE	1	0	426106	Odontelytrum	Hack.	Genus	Synonym		18607-1	451210	0	5	1
Odyssea	Poaceae	Exact (with author)	FALSE	1	0	426108	Odyssea	Stapf	Genus	Accepted		18608-1	426108	0	5	1
Ophiochloa	Poaceae	Exact (without author)	FALSE	1	0	426240	Ophiochloa	Filg.	Genus	Synonym		975312-1	451101	19	5	1
Ophiuros	Poaceae	Exact (without author)	FALSE	1	0	426244	Ophiuros	C.F.Gaertn.	Genus	Accepted		18614-1	426244	4	7	1
Opizia	Poaceae	Exact (without author)	TRUE	1	0	426276	Opizia	J.Presl	Genus	Synonym		18615-1	451142	2	5	1
Opizia	Poaceae	Exact (without author)	TRUE	1	0	2393317	Opizia	Raf.	Genus	Synonym		12860-1	2697963	5	-1	0
Orcuttia	Poaceae	Exact (with author)	FALSE	1	0	426469	Orcuttia	Vasey	Genus	Accepted		298335-2	426469	0	5	1
Orinus	Poaceae	Exact (with author)	FALSE	1	0	426507	Orinus	Hitchc.	Genus	Accepted		18623-1	426507	0	7	1
Oropetium	Poaceae	Exact (with author)	FALSE	1	0	426516	Oropetium	Trin.	Genus	Accepted		18628-1	426516	0	5	1
Oryzidium	Poaceae	Exact (without author)	FALSE	1	0	426732	Oryzidium	C.E.Hubbard & Schweick.	Genus	Accepted		18640-1	426732	4	19	1
Oxychloris	Poaceae	Exact (with author)	FALSE	1	0	426928	Oxychloris	Lazarides	Genus	Accepted		893474-1	426928	0	9	1
Oxyrhachis	Poaceae	Exact (without author)	FALSE	1	0	426934	Oxyrhachis	Pilg.	Genus	Accepted		18650-1	426934	2	4	1
Pappophorum	Poaceae	Exact (with author)	FALSE	1	0	430929	Pappophorum	Schreb.	Genus	Accepted		325132-2	430929	0	7	1
Paractaenum	Poaceae	Exact (without author)	FALSE	1	0	431034	Paractaenum	P.Beauv.	Genus	Accepted		18667-1	431034	2	6	1
Parahyparrhenia	Poaceae	Exact (with author)	FALSE	1	0	431040	Parahyparrhenia	A.Camus	Genus	Accepted		18668-1	431040	0	7	1
Paraneurachne	Poaceae	Exact (with author)	FALSE	1	0	431048	Paraneurachne	S.T.Blake	Genus	Synonym		18669-1	425806	0	9	1
Paratheria	Poaceae	Exact (with author)	FALSE	1	0	431059	Paratheria	Griseb.	Genus	Accepted		18671-1	431059	0	7	1
Paspalidium	Poaceae	Exact (with author)	FALSE	1	0	431135	Paspalidium	Stapf	Genus	Synonym		30147863-2	442152	0	5	1
Paspalum	Poaceae	Exact (with author)	FALSE	1	0	431186	Paspalum	L.	Genus	Accepted		325790-2	431186	0	2	1
Pennisetum	Poaceae	Exact (without author)	FALSE	1	0	432566	Pennisetum	Rich.	Genus	Synonym		60437274-2	451210	3	5	1
Pentarrhaphis	Poaceae	Exact (with author)	FALSE	1	0	433114	Pentarrhaphis	Kunth	Genus	Synonym		18692-1	451142	0	5	1
Pereilema	Poaceae	Exact (without author)	FALSE	1	0	433257	Pereilema	J.Presl	Genus	Synonym		18696-1	424928	2	5	1
Perotis	Poaceae	Exact (without author)	FALSE	1	0	433279	Perotis	Aiton	Genus	Accepted		18703-1	433279	2	3	1
Phacelurus	Poaceae	Exact (with author)	FALSE	1	0	433337	Phacelurus	Griseb.	Genus	Accepted		18712-1	433337	0	7	1
Pheidochloa	Poaceae	Exact (with author)	FALSE	1	0	433643	Pheidochloa	S.T.Blake	Genus	Accepted		18722-1	433643	0	9	1
Plagiosetum	Poaceae	Exact (with author)	FALSE	1	0	434624	Plagiosetum	Benth.	Genus	Accepted		18742-1	434624	0	6	1
Pogonachne	Poaceae	Exact (with author)	FALSE	1	0	437808	Pogonachne	Bor	Genus	Accepted		18774-1	437808	0	3	1
Pogonarthria	Poaceae	Exact (with author)	FALSE	1	0	437810	Pogonarthria	Stapf	Genus	Accepted		18776-1	437810	0	5	1
Pogonatherum	Poaceae	Exact (without author)	FALSE	1	0	437823	Pogonatherum	P.Beauv.	Genus	Accepted		18777-1	437823	2	6	1
Pogonochloa	Poaceae	Exact (without author)	FALSE	1	0	437847	Pogonochloa	C.E.Hubb.	Genus	Accepted		18779-1	437847	3	8	1
Pogononeura	Poaceae	Exact (with author)	FALSE	1	0	437849	Pogononeura	Napper	Genus	Accepted		18780-1	437849	0	6	1
Polevansia	Poaceae	Exact (without author)	FALSE	1	0	437866	Polevansia	De Winter	Genus	Accepted		18783-1	437866	1	8	1
Polytoca	Poaceae	Exact (with author)	FALSE	1	0	438145	Polytoca	R.Br.	Genus	Accepted		18795-1	438145	0	5	1
Polytrias	Poaceae	Exact (with author)	FALSE	1	0	438159	Polytrias	Hack.	Genus	Accepted		18796-1	438159	0	5	1
Pommereulla	Poaceae	Exact (without author)	FALSE	1	0	438167	Pommereulla	Naezén	Genus	Accepted		18797-1	438167	6	-1	1
Pringleochloa	Poaceae	Exact (with author)	FALSE	1	0	438190	Pringleochloa	Scribn.	Genus	Synonym		290905-2	451142	0	7	1
Psammagrostis	Poaceae	Exact (without author)	FALSE	1	0	438212	Psammagrostis	C.A.Gardner & C.E.Hubb.	Genus	Synonym		18813-1	451476	11	10	1
Pseudanthistiria	Poaceae	Exact (without author)	FALSE	1	0	438245	Pseudanthistiria	(Hack.) Hook.f.	Genus	Accepted		18819-1	438245	8	7	1
Pseudochaetochloa	Poaceae	Exact (with author)	FALSE	1	0	438282	Pseudochaetochloa	Hitchc.	Genus	Synonym		18824-1	451210	0	7	1
Pseudodichanthium	Poaceae	Exact (with author)	FALSE	1	0	438289	Pseudodichanthium	Bor	Genus	Accepted		18827-1	438289	0	3	1
Pseudoraphis	Poaceae	Exact (without author)	FALSE	1	0	438325	Pseudoraphis	Griff. ex Pilg.	Genus	Accepted		996693-1	438325	2	14	1
Pseudosorghum	Poaceae	Exact (with author)	FALSE	1	0	438467	Pseudosorghum	A.Camus	Genus	Accepted		18839-1	438467	0	7	1
Pseudozoysia	Poaceae	Exact (with author)	FALSE	1	0	438502	Pseudozoysia	Chiov.	Genus	Accepted		18843-1	438502	0	6	1
Psilolemma	Poaceae	Exact (with author)	FALSE	1	0	438511	Psilolemma	S.M.Phillips	Genus	Accepted		18847-1	438511	0	12	1
Ratzeburgia	Poaceae	Exact (with author)	FALSE	1	0	439024	Ratzeburgia	Kunth	Genus	Accepted		18877-1	439024	0	5	1
Redfieldia	Poaceae	Exact (with author)	FALSE	1	0	439044	Redfieldia	Vasey	Genus	Synonym		18881-1	424928	0	5	1
Reederochloa	Poaceae	Exact (without author)	FALSE	1	0	439048	Reederochloa	Soderstr. & H.F.Decker	Genus	Synonym		295533-2	451422	11	4	1
Reimarochloa	Poaceae	Exact (with author)	FALSE	1	0	439067	Reimarochloa	Hitchc.	Genus	Synonym		295574-2	431186	0	7	1
Reynaudia	Poaceae	Exact (with author)	FALSE	1	0	439089	Reynaudia	Kunth	Genus	Accepted		18892-1	439089	0	5	1
Rheochloa	Poaceae	Exact (without author)	FALSE	1	0	451566	Rheochloa	Filg., P.M.Peterson & Y.Herrera	Genus	Accepted		1009251-1	451566	6	11	1
Rhytachne	Poaceae	Exact (with author)	FALSE	1	0	439207	Rhytachne	Desv.	Genus	Accepted		325198-2	439207	0	5	1
Richardsiella	Poaceae	Exact (without author)	FALSE	1	0	439235	Richardsiella	Elffers & Kenn.-O'Byrne	Genus	Accepted		18905-1	439235	7	7	1
Rottboellia	Poaceae	Exact (with author)	FALSE	1	0	439548	Rottboellia	L.f.	Genus	Accepted		331278-2	439548	0	4	1
Saccharum	Poaceae	Exact (with author)	FALSE	1	0	439841	Saccharum	L.	Genus	Accepted		330004-2	439841	0	2	1
Schaffnerella	Poaceae	Exact (with author)	FALSE	1	0	441120	Schaffnerella	Nash	Genus	Synonym		295670-2	424928	0	4	1
Schedonnardus	Poaceae	Exact (with author)	FALSE	1	0	441122	Schedonnardus	Steud.	Genus	Synonym		30102897-2	424928	0	6	1
Schizachyrium	Poaceae	Exact (with author)	FALSE	1	0	441274	Schizachyrium	Nees	Genus	Accepted		328294-2	441274	0	4	1
Schmidtia	Poaceae	Exact (without author)	TRUE	1	0	3136735	Schmidtia	Moench	Genus	Synonym		10949-1	3134291	5	1	0
Schmidtia	Poaceae	Exact (without author)	TRUE	1	0	441582	Schmidtia	Steud. ex J.A.Schmidt	Genus	Accepted		331283-2	441582	15	5	1
Schmidtia	Poaceae	Exact (without author)	TRUE	1	0	441583	Schmidtia	Tratt.	Genus	Synonym		18962-1	451283	5	1	0
Schmidtia	Poaceae	Exact (without author)	TRUE	1	0	2490395	Schmidtia	Sieber	Genus	Illegitimate		60439574-2	2806475	4	1	0
Schoenefeldia	Poaceae	Exact (with author)	FALSE	1	0	441594	Schoenefeldia	Kunth	Genus	Accepted		18968-1	441594	0	5	1
Sclerodactylon	Poaceae	Exact (with author)	FALSE	1	0	441657	Sclerodactylon	Stapf	Genus	Accepted		18978-1	441657	0	5	1
Scleropogon	Poaceae	Exact (with author)	FALSE	1	0	441694	Scleropogon	Phil.	Genus	Accepted		18984-1	441694	0	5	1
Scutachne	Poaceae	Exact (with author)	FALSE	1	0	441718	Scutachne	Hitchc. & Chase	Genus	Accepted		18990-1	441718	0	15	1
Sehima	Poaceae	Exact (with author)	FALSE	1	0	441811	Sehima	Forssk.	Genus	Accepted		18993-1	441811	0	7	1
Setaria	Poaceae	Exact (without author)	FALSE	1	0	442152	Setaria	P.Beauv.	Genus	Accepted		331287-2	442152	2	6	1
Setariopsis	Poaceae	Exact (without author)	FALSE	1	0	442839	Setariopsis	Scribn. ex Millsp.	Genus	Accepted		19010-1	442839	2	8	1
Silentvalleya	Poaceae	Exact (without author)	FALSE	1	0	442929	Silentvalleya	V.J.Nair, Sreek., Vajr. & Bhargavan	Genus	Accepted		893330-1	442929	10	17	1
Snowdenia	Poaceae	Exact (without author)	FALSE	1	0	443162	Snowdenia	C.E.Hubb.	Genus	Accepted		19027-1	443162	3	8	1
Soderstromia	Poaceae	Exact (without author)	FALSE	1	0	443169	Soderstromia	C.V.Morton	Genus	Synonym		19028-1	451142	4	6	1
Sohnsia	Poaceae	Exact (without author)	FALSE	1	0	443172	Sohnsia	Airy Shaw	Genus	Accepted		19029-1	443172	1	4	1
Sorghastrum	Poaceae	Exact (with author)	FALSE	1	0	443177	Sorghastrum	Nash	Genus	Accepted		295110-2	443177	0	4	1
Sorghum	Poaceae	Exact (with author)	FALSE	1	0	443224	Sorghum	Moench	Genus	Accepted		331290-2	443224	0	6	1
Spartina	Poaceae	Exact (with author)	FALSE	1	0	443748	Spartina	Schreb.	Genus	Synonym		325372-2	443991	0	7	1
Spathia	Poaceae	Exact (without author)	FALSE	1	0	443838	Spathia	Ewart	Genus	Accepted		19039-1	443838	9	5	1
Spheneria	Poaceae	Exact (with author)	FALSE	1	0	443859	Spheneria	Kuhlm.	Genus	Accepted		296141-2	443859	0	6	1
Spinifex	Poaceae	Exact (with author)	FALSE	1	0	443905	Spinifex	L.	Genus	Accepted		19051-1	443905	0	2	1
Spodiopogon	Poaceae	Exact (with author)	FALSE	1	0	443923	Spodiopogon	Trin.	Genus	Accepted		19054-1	443923	0	5	1
Sporobolus	Poaceae	Exact (with author)	FALSE	1	0	443991	Sporobolus	R.Br.	Genus	Accepted		60437275-2	443991	0	5	1
Steirachne	Poaceae	Exact (with author)	FALSE	1	0	444589	Steirachne	Ekman	Genus	Accepted		295545-2	444589	0	5	1
Stenotaphrum	Poaceae	Exact (with author)	FALSE	1	0	444606	Stenotaphrum	Trin.	Genus	Accepted		19069-1	444606	0	5	1
Stereochlaena	Poaceae	Exact (with author)	FALSE	1	0	444635	Stereochlaena	Hack.	Genus	Accepted		19071-1	444635	0	5	1
Stipagrostis	Poaceae	Exact (with author)	FALSE	1	0	445933	Stipagrostis	Nees	Genus	Accepted		19076-1	445933	0	4	1
Streptolophus	Poaceae	Exact (with author)	FALSE	1	0	446084	Streptolophus	Hughes	Genus	Accepted		19088-1	446084	0	6	1
Swallenia	Poaceae	Exact (without author)	FALSE	1	0	446125	Swallenia	Soderstr. & H.F.Decker	Genus	Accepted		19098-1	446125	11	4	1
Symplectrodia	Poaceae	Exact (with author)	FALSE	1	0	446140	Symplectrodia	Lazarides	Genus	Synonym		893491-1	447269	0	9	1
Tarigidia	Poaceae	Exact (with author)	FALSE	1	0	446248	Tarigidia	Stent	Genus	Accepted		19106-1	446248	0	5	1
Tatianyx	Poaceae	Exact (without author)	FALSE	1	0	446250	Tatianyx	Zuloaga & Soderstr.	Genus	Accepted		893495-1	446250	9	6	1
Tetrachaete	Poaceae	Exact (without author)	FALSE	1	0	446279	Tetrachaete	Chiov. ex P.R.Pirotta	Genus	Accepted		19112-1	446279	15	5	1
Tetrachne	Poaceae	Exact (with author)	FALSE	1	0	446281	Tetrachne	Nees	Genus	Accepted		19113-1	446281	0	4	1
Tetrapogon	Poaceae	Exact (with author)	FALSE	1	0	446296	Tetrapogon	Desf.	Genus	Accepted		19116-1	446296	0	5	1
Thaumastochloa	Poaceae	Exact (without author)	FALSE	1	0	446362	Thaumastochloa	C.E.Hubb.	Genus	Accepted		19121-1	446362	3	8	1
Thedachloa	Poaceae	Exact (with author)	FALSE	1	0	446376	Thedachloa	S.W.L.Jacobs	Genus	Accepted		77064418-1	446376	0	12	1
Thelepogon	Poaceae	Exact (without author)	FALSE	1	0	446378	Thelepogon	Roth	Genus	Accepted		19122-1	446378	12	2	1
Themeda	Poaceae	Exact (with author)	FALSE	1	0	446384	Themeda	Forssk.	Genus	Accepted		19125-1	446384	0	7	1
Thrasya	Poaceae	Exact (with author)	FALSE	1	0	446520	Thrasya	Kunth	Genus	Synonym		19131-1	431186	0	5	1
Thuarea	Poaceae	Exact (with author)	FALSE	1	0	446560	Thuarea	Pers.	Genus	Accepted		19134-1	446560	0	5	1
Toliara	Poaceae	Exact (without author)	FALSE	1	0	461536	Toliara	Judz.	Genus	Synonym		77103700-1	433279	6	4	1
Trachypogon	Poaceae	Exact (with author)	FALSE	1	0	446672	Trachypogon	Nees	Genus	Accepted		19159-1	446672	0	4	1
Trachys	Poaceae	Exact (with author)	FALSE	1	0	446754	Trachys	Pers.	Genus	Accepted		19160-1	446754	0	5	1
Tragus	Poaceae	Exact (with author)	FALSE	1	0	446759	Tragus	Haller	Genus	Accepted		331298-2	446759	0	6	1
Trichloris	Poaceae	Exact (without author)	FALSE	1	0	446870	Trichloris	E.Fourn. ex Benth.	Genus	Synonym		19176-1	422218	12	6	1
Tricholaena	Poaceae	Exact (without author)	FALSE	1	0	446979	Tricholaena	Schrad.	Genus	Accepted		19182-1	446979	4	3	1
Trichoneura	Poaceae	Exact (without author)	FALSE	1	0	447055	Trichoneura	Andersson	Genus	Accepted		19183-1	447055	2	7	1
Trichopteryx	Poaceae	Exact (with author)	FALSE	1	0	447074	Trichopteryx	Nees	Genus	Accepted		19188-1	447074	0	4	1
Tridens	Poaceae	Exact (with author)	FALSE	1	0	447203	Tridens	Roem. & Schult.	Genus	Accepted		325434-2	447203	0	15	1
Trilobachne	Poaceae	Exact (without author)	FALSE	1	0	447256	Trilobachne	Schenck ex Henrard	Genus	Accepted		19195-1	447256	14	4	1
Triodia	Poaceae	Exact (with author)	FALSE	1	0	447269	Triodia	R.Br.	Genus	Accepted		30003151-2	447269	0	5	1
Triplasis	Poaceae	Exact (without author)	FALSE	1	0	447443	Triplasis	P.Beauv.	Genus	Accepted		19201-1	447443	2	6	1
Triplopogon	Poaceae	Exact (with author)	FALSE	1	0	447454	Triplopogon	Bor	Genus	Accepted		19203-1	447454	0	3	1
Tripogon	Poaceae	Exact (with author)	FALSE	1	0	447457	Tripogon	Roem. & Schult.	Genus	Accepted		326023-2	447457	0	15	1
Tripsacum	Poaceae	Exact (with author)	FALSE	1	0	447536	Tripsacum	L.	Genus	Accepted		19206-1	447536	0	2	1
Triraphis	Poaceae	Exact (with author)	FALSE	1	0	447592	Triraphis	R.Br.	Genus	Accepted		19207-1	447592	0	5	1
Tristachya	Poaceae	Exact (with author)	FALSE	1	0	448242	Tristachya	Nees	Genus	Accepted		19216-1	448242	0	4	1
Tuctoria	Poaceae	Exact (with author)	FALSE	1	0	449244	Tuctoria	Reeder	Genus	Accepted		893247-1	449244	0	6	1
Uniola	Poaceae	Exact (with author)	FALSE	1	0	449260	Uniola	L.	Genus	Accepted		325382-2	449260	0	2	1
Uranthoecium	Poaceae	Exact (with author)	FALSE	1	0	449406	Uranthoecium	Stapf	Genus	Accepted		19234-1	449406	0	5	1
Urelytrum	Poaceae	Exact (with author)	FALSE	1	0	449408	Urelytrum	Hack.	Genus	Accepted		19235-1	449408	0	5	1
Urochloa	Poaceae	Exact (without author)	FALSE	1	0	449435	Urochloa	P.Beauv.	Genus	Accepted		30010413-2	449435	2	6	1
Urochondra	Poaceae	Exact (without author)	FALSE	1	0	469302	Urochondra	C.E.Hubb.	Genus	Accepted		19238-1	469302	3	8	1
Vaseyochloa	Poaceae	Exact (with author)	FALSE	1	0	449595	Vaseyochloa	Hitchc.	Genus	Accepted		289124-2	449595	0	7	1
Vietnamochloa	Poaceae	Exact (without author)	FALSE	1	0	486953	Vietnamochloa	Veldkamp & R.Nowack	Genus	Accepted		982098-1	486953	2	11	1
Viguierella	Poaceae	Exact (with author)	FALSE	1	0	486954	Viguierella	A.Camus	Genus	Accepted		19248-1	486954	0	7	1
Vossia	Poaceae	Exact (with author)	FALSE	1	0	449913	Vossia	Wall. & Griff.	Genus	Accepted		331306-2	449913	0	14	1
Whiteochloa	Poaceae	Exact (without author)	FALSE	1	0	450141	Whiteochloa	C.E.Hubb.	Genus	Accepted		19258-1	450141	3	8	1
Willkommia	Poaceae	Exact (with author)	FALSE	1	0	450158	Willkommia	Hack.	Genus	Accepted		19264-1	450158	0	5	1
Xerochloa	Poaceae	Exact (with author)	FALSE	1	0	450176	Xerochloa	R.Br.	Genus	Accepted		19271-1	450176	0	5	1
Yakirra	Poaceae	Exact (without author)	FALSE	1	0	450204	Yakirra	Lazarides & R.D.Webster	Genus	Synonym		893503-1	427062	4	12	1
Yvesia	Poaceae	Exact (with author)	FALSE	1	0	450338	Yvesia	A.Camus	Genus	Accepted		19279-1	450338	0	7	1
Zea	Poaceae	Exact (with author)	FALSE	1	0	450340	Zea	L.	Genus	Accepted		19280-1	450340	0	2	1
Zonotriche	Poaceae	Exact (without author)	FALSE	1	0	450630	Zonotriche	(C.E.Hubb.) J.B.Phipps	Genus	Accepted		19291-1	450630	16	6	1
Zoysia	Poaceae	Exact (with author)	FALSE	1	0	450637	Zoysia	Willd.	Genus	Accepted		331312-2	450637	0	6	1
Zygochloa	Poaceae	Exact (with author)	FALSE	1	0	450681	Zygochloa	S.T.Blake	Genus	Accepted		19293-1	450681	0	9	1
Hydrilla	Hydrocharitaceae	Exact (without author)	FALSE	1	0	308104	Hydrilla	Rich.	Genus	Accepted		19708-1	308104	11	1	1
Egeria	Hydrocharitaceae	Exact (without author)	FALSE	1	0	309438	Egeria	Planch.	Genus	Synonym		19696-1	309444	8	6	1
